# Supplementary material for: Identification of key genes affecting ventilator-induced diaphragmatic dysfunction in diabetic mice
Source: Front Genet. 2024 May 9;15:1387688. doi: 10.3389/fgene.2024.1387688 (PMC11112022; doi:10.3389/fgene.2024.1387688)
Supplement: Supplementary file 1 [file Table2.XLSX]

## Sheet: Count
	DB-CON1	DB-CON2	DB-CON3	DB-CON4	DB-CON5	DB-MV1	DB-MV2	DB-MV3	DB-MV4	DB-MV5	C57-MV1	C57-MV2	C57-MV3	C57-MV4	C57-MV5	C57-CON1	C57-CON2	C57-CON3	C57-CON4	C57-CON5
0610005C13Rik	134	35	33	37	35	36	207	42	422	38	11	41	25	136	30	111	232	19	24	105
0610006L08Rik	0	0	0	0	0	0	0	0	0	2	0	0	0	0	2	0	0	0	0	0
0610009B22Rik	387	452	282	348	519	407	233	256	328	356	171	201	201	277	279	334	341	274	339	237
0610009E02Rik	24	29	4	19	36	23	12	9	6	2	9	5	7	3	8	10	41	17	22	6
0610009L18Rik	214	281	202	195	143	231	198	192	140	279	121	171	77	161	149	197	161	187	153	179
0610010K14Rik	251	241	196	184	222	232	226	214	190	240	153	172	135	151	134	169	184	180	177	178
0610012D04Rik	23	18	16	10	9	6	7	12	0	9	3	13	8	8	7	6	7	18	12	5
0610012G03Rik	2121	2706	1847	2042	2019	2535	1744	1865	1572	2321	1263	1386	1010	1520	1530	1743	1812	1887	1904	1458
0610025J13Rik	10	12	2	3	1	7	1	9	2	2	0	8	0	0	0	6	8	0	6	1
0610030E20Rik	379	91	158	218	479	557	241	599	467	484	108	218	335	119	158	340	528	334	412	175
0610031O16Rik	19	7	0	2	0	0	64	4	138	8	5	3	0	40	2	47	81	2	0	0
0610033M10Rik	2	0	0	0	0	0	0	4	0	0	0	0	0	0	0	0	0	0	0	0
0610038B21Rik	60	34	63	54	48	39	44	44	17	21	22	18	18	23	45	48	27	56	45	22
0610039K10Rik	6	0	5	7	7	7	9	8	7	11	2	8	8	2	6	4	4	3	1	7
0610040B10Rik	57	76	39	49	54	62	59	77	35	81	35	40	34	33	28	57	57	57	58	37
0610040F04Rik	3	3	6	8	5	4	3	6	3	3	8	32	28	9	10	4	8	4	0	0
0610040J01Rik	139	132	101	119	51	99	134	34	289	54	59	31	54	203	89	35	90	116	128	51
0610043K17Rik	11	14	8	1	10	26	33	24	37	19	34	17	7	11	9	11	16	4	9	22
0710001A04Rik	0	0	0	0	0	0	0	0	0	0	0	0	0	0	0	0	0	0	0	0
1010001B22Rik	24	20	6	5	8	12	14	23	15	25	7	8	22	8	7	16	7	13	10	12
1110002E22Rik	4448	4506	3669	3087	4371	2692	1703	4155	2703	2087	3111	2372	1937	3020	1600	2947	1506	2645	2174	3087
1110002J07Rik	0	6	0	0	6	1	0	0	0	5	3	4	0	2	0	0	0	2	3	0
1110002L01Rik	81	62	27	51	45	51	47	68	35	7	13	58	37	20	25	42	62	20	25	51
1110002O04Rik	28	7	12	21	11	9	14	15	8	14	5	13	6	10	8	10	11	16	8	14
1110003F10Rik	5	5	5	3	2	5	3	7	4	23	1	10	4	2	3	5	11	3	1	8
1110004F10Rik	1441	1264	1171	1164	1471	1450	985	1385	1369	1586	854	906	852	981	1123	1140	847	999	1094	1048
1110006O24Rik	6	7	6	5	3	28	1	6	2	4	9	6	0	5	0	17	0	5	2	8
1110013H19Rik	1	6	9	8	8	23	10	16	12	14	13	14	7	11	5	6	7	0	10	6
1110015O18Rik	0	0	0	0	0	0	0	0	0	0	0	0	2	6	0	0	0	0	0	0
1110017D15Rik	0	6	6	4	4	0	0	4	4	10	3	7	4	6	4	0	2	0	2	4
1110018N20Rik	97	97	57	97	133	71	54	50	53	89	25	68	44	56	51	81	74	63	52	76
1110019D14Rik	64	37	57	62	37	22	45	70	52	47	25	23	21	46	29	53	52	47	32	48
1110020A21Rik	123	175	130	206	153	153	76	118	82	172	77	82	44	114	154	101	121	127	90	134
1110025L11Rik	0	0	0	0	0	0	0	0	0	0	0	0	0	0	0	0	0	0	0	0
1110025M09Rik	25	9	18	25	21	30	17	47	32	54	32	21	8	15	13	36	23	15	22	20
1110028F11Rik	8	0	0	0	0	0	5	0	6	0	0	0	1	2	0	0	5	3	3	0
1110028F18Rik	0	0	0	0	0	0	4	0	0	0	0	0	0	0	0	0	0	0	0	0
1110032A03Rik	230	272	183	227	271	266	217	205	301	227	144	177	158	223	190	152	190	158	208	179
1110032F04Rik	10	4	0	9	5	5	2	4	4	3	7	5	5	0	4	4	0	0	5	2
1110035H17Rik	11	22	16	17	30	26	7	24	13	8	19	15	18	11	6	18	8	7	17	10
1110038B12Rik	185	161	169	115	166	191	267	213	255	309	208	98	85	145	117	172	191	173	201	123
1110038F14Rik	306	233	360	258	377	364	234	363	300	426	292	211	175	184	189	281	261	283	228	290
1110046J04Rik	25	39	35	25	37	24	28	28	30	45	21	26	18	22	19	28	18	35	22	29
1110059E24Rik	235	244	174	217	274	247	265	187	258	334	218	176	156	142	143	210	208	163	197	193
1110059G10Rik	212	204	161	181	238	203	162	243	187	296	117	135	109	181	161	182	195	139	196	144
1110065P20Rik	203	325	176	258	365	284	283	151	237	296	109	141	166	275	196	264	210	158	261	165
1190001M18Rik	0	0	0	0	2	5	2	0	0	4	6	0	6	2	0	2	0	5	0	0
1190005I06Rik	23	12	21	20	15	26	46	21	54	33	17	36	14	32	24	10	9	14	30	13
1190007I07Rik	393	522	346	301	427	359	264	241	296	511	166	241	183	283	243	340	342	339	321	261
1200007C13Rik	50	51	83	25	30	90	143	146	92	165	76	40	28	170	69	47	20	68	40	97
1300002E11Rik	141	167	76	101	131	129	73	201	137	196	83	83	60	90	80	143	154	88	88	125
1300014J16Rik	14	12	12	4	11	13	36	13	13	20	4	13	6	12	4	17	14	21	9	13
1500002C15Rik	31	22	30	30	48	19	22	36	25	57	18	41	21	15	16	24	33	19	33	18
1500002F19Rik	16	6	3	15	14	12	8	9	8	12	12	3	7	4	9	6	11	8	11	6
1500004A13Rik	148	111	46	87	27	105	25	125	96	34	62	44	11	49	35	98	82	87	38	83
1500005C15Rik	0	0	6	0	0	0	4	5	0	9	0	0	0	2	0	3	2	8	0	3
1500009L16Rik	25	15	15	31	13	3	24	18	7	37	24	7	10	6	11	12	37	10	24	9
1500011B03Rik	97	51	63	72	121	107	80	75	111	150	80	95	66	36	53	74	75	56	95	56
1500012K07Rik	0	0	0	0	0	6	0	1	0	0	0	0	3	0	0	1	0	2	2	0
1500015A07Rik	85	90	77	79	91	87	75	108	48	116	56	74	57	40	65	91	54	65	82	55
1500015L24Rik	0	0	0	0	0	0	0	0	0	0	0	0	0	0	0	0	2	0	2	0
1500026H17Rik	26	17	24	24	27	26	18	20	10	21	9	13	16	17	13	23	23	13	20	14
1500032F14Rik	0	3	0	0	0	0	0	2	0	0	0	0	0	2	0	0	0	2	0	0
1500035N22Rik	0	2	2	0	5	0	0	0	0	0	0	0	5	0	0	0	5	0	0	0
1520401A03Rik	0	2	0	0	0	0	0	0	0	0	0	0	2	3	4	2	0	0	0	0
1600002D24Rik	0	0	0	0	0	0	0	0	0	1	0	5	5	0	0	2	0	3	0	0
1600010M07Rik	1	0	4	9	5	4	6	0	4	3	5	7	1	0	0	3	3	3	0	5
1600012H06Rik	291	289	213	370	577	371	255	273	697	1029	379	134	317	361	97	439	452	385	323	321
1600012P17Rik	0	0	0	0	0	0	0	0	0	0	0	0	0	0	0	0	0	0	0	0
1600014C10Rik	480	572	403	497	587	237	394	184	462	1064	326	121	314	216	397	548	630	318	477	273
1600014C23Rik	2	3	0	0	4	0	2	0	0	2	0	0	0	0	5	2	0	0	0	0
1600020E01Rik	199	166	113	153	207	310	207	295	236	323	179	184	216	85	135	129	170	172	143	210
1600022D10Rik	0	0	0	0	0	0	0	0	0	0	0	0	0	0	3	0	5	0	0	0
1600023N17Rik	0	4	1	0	2	0	0	3	7	4	0	3	0	0	3	3	0	3	4	0
1600029O15Rik	0	0	0	2	2	2	0	0	0	2	0	0	8	0	7	6	3	2	0	0
1700001C19Rik	25	0	0	4	5	2	92	0	117	2	0	0	0	26	5	8	7	0	0	0
1700001G11Rik	3	7	3	3	2	0	0	2	0	2	0	0	0	3	0	7	4	0	1	1
1700001G17Rik	0	9	1	3	4	1	1	6	1	7	0	5	0	0	0	7	5	0	1	4
1700001J03Rik	13	0	0	10	21	48	26	45	10	48	20	35	38	17	12	5	3	4	29	6
1700001K19Rik	6	11	11	15	11	10	6	9	1	8	7	9	7	3	6	9	3	6	5	9
1700001K23Rik	5	2	2	3	3	2	5	0	0	4	1	3	5	1	4	0	0	0	0	4
1700001L05Rik	44	39	28	20	42	16	51	29	47	33	24	22	26	18	12	37	33	32	26	29
1700001L19Rik	0	0	7	0	0	5	6	0	0	5	0	3	3	0	0	3	6	2	1	2
1700001O22Rik	0	6	2	2	5	2	1	0	6	0	16	6	3	14	12	3	12	34	0	0
1700001P01Rik	0	0	0	0	5	5	0	0	0	0	0	0	2	2	1	3	0	1	3	0
1700003D09Rik	0	0	0	0	0	0	0	0	0	0	0	0	0	0	0	0	0	0	0	0
1700003E16Rik	15	9	4	12	2	3	2	7	11	2	0	0	5	0	9	5	10	5	3	5
1700003E24Rik	0	0	0	0	0	0	0	0	0	0	0	0	0	0	0	0	0	0	0	0
1700003F12Rik	5	0	0	3	2	4	7	3	0	11	2	11	8	2	0	2	5	0	0	0
1700003G18Rik	0	0	0	0	0	0	3	2	0	0	0	0	2	2	0	0	0	0	0	0
1700003I16Rik	0	0	0	0	0	0	0	0	0	0	0	0	2	0	0	2	0	0	0	0
1700003M07Rik	0	0	0	3	0	0	0	4	0	3	0	0	0	0	0	0	0	0	0	0
1700006A11Rik	0	0	0	0	0	0	0	0	0	0	0	5	0	0	0	0	0	0	0	0
1700006J14Rik	6	2	2	3	1	5	1	3	5	30	0	4	0	4	0	8	4	4	9	0
1700006P03Rik	0	0	0	0	0	0	0	0	0	0	0	0	2	0	0	0	0	0	0	0
1700007H22Rik	0	0	0	0	0	0	0	0	0	0	0	0	0	0	0	0	0	0	0	0
1700007J10Rik	24	11	10	5	9	9	8	13	6	9	1	6	6	7	4	11	11	14	7	9
1700007L15Rik	24	30	29	53	25	45	31	27	18	23	20	19	9	23	13	37	28	30	19	31
1700007P06Rik	0	0	0	0	0	0	0	0	0	0	2	0	0	0	0	0	0	0	0	0
1700008A23Rik	0	0	0	0	1	0	0	0	2	0	1	0	0	0	0	3	0	0	0	0
1700008B11Rik	9	6	6	19	14	10	0	1	5	6	9	3	10	3	5	10	1	5	10	4
1700008J07Rik	88	97	89	47	60	75	69	63	37	101	50	50	19	57	64	75	65	51	47	70
1700008O03Rik	2	0	0	0	0	3	0	0	2	2	0	0	0	0	0	0	0	0	0	0
1700009J07Rik	0	0	0	0	0	0	0	0	0	0	0	0	0	0	0	0	0	0	0	0
1700009N14Rik	0	0	0	0	0	0	0	0	0	0	0	0	0	0	0	0	0	0	0	0
1700010B08Rik	0	0	0	0	0	0	0	0	0	0	0	0	0	0	0	0	0	0	0	0
1700010B13Rik	0	0	0	0	0	0	0	0	0	0	0	0	0	0	0	0	0	0	0	0
1700010G06Rik	0	0	0	0	0	0	3	0	0	0	0	0	0	0	0	0	0	0	0	0
1700010I14Rik	2	2	0	2	5	6	0	5	0	11	5	7	0	5	0	0	4	0	4	0
1700010K24Rik	0	0	0	0	0	0	0	0	0	0	0	0	0	0	0	0	0	0	0	0
1700010L04Rik	0	0	0	0	0	0	0	0	0	0	2	0	0	0	0	0	0	0	0	0
1700011B04Rik	0	0	0	0	0	0	4	0	0	0	0	0	0	0	0	0	0	0	0	0
1700011D18Rik	5	5	0	2	0	2	4	0	0	1	4	0	0	0	5	0	3	0	2	1
1700011L03Rik	0	0	0	0	0	0	0	0	0	0	0	0	0	0	0	0	0	0	0	0
1700011L22Rik	0	0	0	0	0	3	0	0	2	0	1	3	10	0	2	0	0	0	0	0
1700011M02Rik	0	0	0	0	0	0	0	0	2	0	0	0	0	0	0	0	0	0	0	0
1700012B07Rik	0	0	0	0	0	0	0	0	0	0	0	0	0	0	0	0	0	0	0	0
1700012B09Rik	0	0	0	0	0	0	0	0	0	0	0	0	0	0	0	0	0	0	0	0
1700012C08Rik	1	0	0	1	0	0	0	0	0	0	0	0	0	0	0	0	0	0	0	0
1700012I11Rik	0	0	0	0	0	0	0	0	0	0	1	0	0	0	0	0	0	0	0	0
1700013A02Rik	0	0	0	0	0	0	0	2	0	0	0	0	0	0	0	0	0	0	0	0
1700013G24Rik	0	0	0	0	0	0	0	0	0	2	0	0	0	0	0	0	0	0	0	0
1700013H16Rik	0	0	0	0	0	0	0	0	0	0	0	0	0	0	0	0	0	0	0	3
1700013M08Rik	0	0	0	0	0	0	0	1	1	1	0	1	0	1	0	0	0	0	0	0
1700014B07Rik	3	0	0	0	0	0	0	0	0	0	0	0	0	0	0	0	0	0	0	0
1700014D04Rik	3	0	3	3	0	3	1	6	0	0	0	0	1	3	3	0	0	4	1	2
1700015C15Rik	0	0	0	0	0	0	0	0	0	0	0	0	0	0	0	0	0	0	0	2
1700015I17Rik	0	0	0	0	0	0	0	0	0	0	0	3	0	0	0	0	0	0	0	0
1700016A09Rik	3	2	2	3	0	4	1	0	0	1	0	0	0	2	0	5	0	0	0	0
1700016B15Rik	1	0	3	0	0	0	2	2	0	1	0	0	0	0	0	0	0	0	3	2
1700016C15Rik	0	0	8	12	6	8	6	23	14	0	3	13	1	1	4	4	11	14	13	0
1700016D06Rik	0	0	0	0	0	0	1	0	0	4	5	0	5	2	3	8	7	2	0	0
1700016D08Rik	0	0	0	0	0	0	0	0	0	0	0	0	2	0	0	0	0	0	0	0
1700016F12Rik	0	1	0	0	0	0	0	0	0	15	0	0	2	0	0	0	0	0	0	0
1700016G22Rik	2	0	0	0	0	0	0	0	0	0	2	2	0	0	0	0	0	0	0	0
1700016H13Rik	0	0	0	0	0	0	0	0	0	0	0	0	3	5	0	0	0	0	0	0
1700016K05Rik	0	0	0	0	0	0	0	0	0	0	5	5	3	0	0	0	0	0	3	0
1700016K19Rik	0	0	0	0	0	0	0	0	0	0	5	0	0	0	0	0	0	0	0	0
1700016L21Rik	0	0	0	0	0	0	0	0	0	2	0	0	0	0	0	0	0	0	2	0
1700016P03Rik	0	1	1	0	2	1	4	2	1	1	3	0	0	7	1	3	1	4	0	0
1700017B05Rik	370	284	217	310	308	181	200	212	336	435	286	183	175	178	131	217	259	214	240	207
1700017M07Rik	0	0	3	0	3	0	3	0	0	3	2	0	0	3	0	3	2	0	1	1
1700018A04Rik	0	0	0	0	3	0	0	0	0	0	0	0	0	0	0	0	0	0	0	0
1700018A14Rik	0	0	0	0	0	0	0	0	0	0	0	0	0	0	0	0	0	0	0	0
1700018A23Rik	0	4	4	0	0	4	0	0	0	4	0	1	1	2	2	4	2	3	3	1
1700018B08Rik	0	0	0	0	3	0	0	0	0	3	2	4	2	0	0	0	0	4	0	0
1700018F24Rik	0	0	0	0	0	0	0	0	0	0	0	0	0	0	0	0	0	0	2	0
1700018G05Rik	0	0	0	0	0	0	0	0	0	0	0	0	0	0	0	0	0	0	0	0
1700018L02Rik	51	34	48	40	51	90	70	76	97	56	28	50	34	83	56	47	36	29	50	46
1700018M17Rik	1	0	0	0	0	0	0	0	0	0	2	0	0	0	0	0	0	0	0	0
1700018P08Rik	0	0	0	0	0	0	0	0	0	0	3	0	3	0	0	0	0	0	0	0
1700019A02Rik	0	0	0	0	1	0	0	0	0	0	3	0	0	0	0	0	0	0	0	1
1700019A23Rik	1	5	1	0	2	1	1	2	1	1	0	0	1	0	0	0	3	0	1	1
1700019D03Rik	34	37	29	33	35	16	14	28	23	56	9	35	19	29	15	20	18	28	19	31
1700019J19Rik	0	0	0	2	0	0	0	0	0	2	3	0	0	0	2	0	0	8	0	0
1700019L13Rik	4	1	1	0	0	2	5	4	3	2	0	1	4	0	3	2	0	4	1	0
1700019N19Rik	0	0	0	0	1	0	0	0	0	0	0	0	0	0	0	0	0	0	2	0
1700020A23Rik	2	0	0	0	5	3	3	0	0	0	0	0	4	0	0	0	6	0	2	0
1700020G17Rik	0	2	0	0	0	0	0	2	0	0	0	0	0	0	0	0	0	1	0	0
1700020L13Rik	3	5	0	0	6	6	7	6	0	4	3	5	0	0	6	4	3	1	2	3
1700020L24Rik	37	19	23	39	36	21	22	17	14	61	18	22	18	8	11	39	31	23	30	14
1700020N01Rik	0	0	0	0	0	0	0	0	0	0	3	0	2	0	0	0	0	0	0	0
1700020N18Rik	0	0	0	2	5	0	0	0	0	0	0	0	0	0	0	0	0	0	0	0
1700021A07Rik	0	0	0	0	0	0	0	4	0	0	0	0	0	0	0	0	0	0	0	0
1700021F02Rik	0	0	0	0	0	0	0	0	0	0	2	0	0	0	0	0	0	0	0	0
1700021F13Rik	0	0	0	0	0	0	0	0	0	0	0	0	0	0	0	0	0	0	0	0
1700021J08Rik	8	14	17	14	17	20	12	37	24	36	19	28	17	8	9	15	10	10	12	19
1700021N21Rik	0	0	0	0	0	0	0	0	0	0	0	0	0	0	0	0	0	3	0	0
1700022H01Rik	3	3	0	0	0	0	0	0	3	0	0	0	0	0	0	0	5	0	2	0
1700022H16Rik	0	0	0	0	0	0	0	0	0	0	0	0	0	0	0	0	0	0	0	0
1700022I11Rik	171	210	152	139	197	169	92	205	145	145	93	90	82	159	127	138	140	117	147	113
1700022N22Rik	48	62	31	43	29	48	25	28	52	24	22	33	16	42	32	39	18	26	36	26
1700023B13Rik	34	8	22	3	6	15	30	9	4	42	1	4	4	17	16	18	13	35	6	23
1700023G09Rik	0	0	0	0	0	0	0	0	0	0	0	0	0	0	0	0	0	0	0	0
1700023H06Rik	4	0	0	2	0	0	5	6	0	2	0	0	5	4	0	7	2	4	0	0
1700024J04Rik	0	0	0	2	0	0	0	0	0	4	3	0	3	1	2	6	3	2	0	0
1700025B11Rik	0	0	0	0	0	0	0	0	0	0	0	0	4	0	2	3	0	0	0	0
1700025G04Rik	2247	2051	2021	2100	2758	1730	1010	1875	1408	1540	1005	886	1106	1345	1205	1845	1686	1823	1832	1205
1700025H01Rik	0	0	0	0	0	0	0	0	0	0	0	0	0	0	0	0	0	0	0	0
1700025L06Rik	0	0	0	0	0	0	0	11	11	0	10	2	1	0	0	1	0	1	2	1
1700025M24Rik	0	0	0	0	0	0	0	0	0	0	0	0	0	0	0	0	0	3	0	0
1700025N21Rik	0	0	0	0	0	2	0	0	2	0	6	3	4	3	8	3	3	0	0	0
1700025N23Rik	0	0	6	0	6	0	0	6	10	17	3	6	8	8	4	1	1	1	0	8
1700026F02Rik	0	0	0	0	1	0	0	0	0	0	0	0	0	0	0	0	0	0	0	0
1700026J14Rik	3	6	0	7	0	3	0	0	0	8	0	0	0	0	6	3	0	8	1	1
1700026N04Rik	0	0	0	0	0	0	0	0	0	0	0	0	0	0	0	1	4	0	5	0
1700027A07Rik	0	0	0	0	0	0	0	0	2	0	0	0	0	0	0	0	0	0	0	0
1700027A15Rik	0	0	0	0	0	0	0	0	0	0	0	2	4	0	0	0	0	0	0	0
1700027I24Rik	0	0	0	0	0	0	0	0	0	0	0	0	0	0	0	0	0	0	0	0
1700027J07Rik	12	4	9	0	5	0	0	1	0	0	0	4	3	0	0	4	9	1	4	1
1700028E10Rik	17	20	15	15	10	20	31	12	38	23	18	17	16	11	18	22	5	8	16	15
1700028I16Rik	0	0	0	0	0	0	0	0	2	0	0	0	0	0	0	0	0	0	0	0
1700028J19Rik	3	10	3	7	4	8	4	5	0	7	3	5	4	2	7	3	0	7	4	4
1700028K03Rik	10	0	3	2	12	37	4	17	32	0	22	0	24	15	0	3	14	0	0	20
1700028N14Rik	1	0	0	0	2	0	1	0	0	4	0	0	0	4	0	0	1	0	1	0
1700029B24Rik	0	0	0	0	0	0	0	0	0	2	0	0	0	0	3	0	0	0	0	0
1700029H14Rik	0	0	0	0	0	0	0	1	0	4	8	0	2	4	2	0	0	0	0	0
1700029I15Rik	31	27	25	14	32	21	30	35	35	56	22	28	26	9	21	30	22	19	31	18
1700029J07Rik	28	41	31	33	61	63	71	86	38	91	44	64	55	21	17	42	36	38	30	55
1700029M20Rik	0	0	0	0	0	0	0	0	0	0	0	0	0	0	0	0	0	0	0	0
1700030A11Rik	0	0	0	0	0	0	0	0	0	0	0	0	0	0	0	0	0	0	0	0
1700030C10Rik	0	0	0	0	0	0	13	0	0	0	7	1	3	1	1	1	1	1	1	1
1700030C12Rik	1	0	0	0	2	1	0	1	0	0	0	0	0	0	0	0	0	0	0	0
1700030C14Rik	0	0	0	0	0	0	0	0	0	0	0	0	5	2	0	0	0	0	0	0
1700030I03Rik	0	0	0	0	0	4	0	0	0	0	0	0	0	0	0	0	0	0	0	0
1700030J22Rik	1	7	1	3	5	0	2	3	7	17	0	0	5	0	0	15	6	0	1	4
1700030K09Rik	150	157	97	126	160	207	166	241	211	235	126	122	95	74	122	147	163	170	118	161
1700030M09Rik	0	0	0	0	0	0	0	1	0	0	0	0	0	0	0	0	0	0	0	0
1700030N03Rik	0	0	0	0	0	0	5	0	0	1	1	1	1	0	0	0	0	0	0	0
1700030N18Rik	0	0	0	0	0	0	0	0	0	0	0	0	0	0	0	0	0	0	0	0
1700031M16Rik	0	0	0	0	0	0	0	0	0	0	0	0	0	0	0	0	0	0	0	0
1700034H15Rik	10	6	6	5	10	4	11	5	0	7	2	2	5	5	5	5	5	9	3	7
1700034I23Rik	0	0	0	6	0	0	0	11	0	7	2	10	1	0	0	2	1	1	1	2
1700034J05Rik	0	0	0	2	0	0	0	0	0	2	0	0	0	0	0	0	0	0	0	0
1700034P13Rik	8	4	0	0	14	8	3	0	10	0	0	0	0	11	6	7	0	4	2	2
1700036A12Rik	0	1	0	0	0	1	0	2	0	0	0	0	6	1	2	0	2	0	0	0
1700037C18Rik	47	72	60	58	55	55	46	40	28	67	36	34	21	30	51	43	36	60	35	50
1700037F03Rik	0	0	0	0	0	0	2	0	0	0	0	0	0	0	3	0	0	0	0	0
1700037H04Rik	375	349	222	304	430	253	255	228	268	435	321	221	239	178	203	210	219	196	299	204
1700039M15Rik	0	0	0	0	0	0	0	0	0	0	0	0	0	0	0	0	0	0	0	0
1700040D17Rik	4	4	3	3	6	0	3	0	4	0	0	4	0	0	0	4	0	4	4	1
1700040L08Rik	0	0	0	0	0	0	0	0	0	0	0	0	0	0	0	0	0	0	0	0
1700041G16Rik	0	0	4	1	0	0	0	6	4	0	0	4	3	0	0	1	3	3	1	1
1700042O10Rik	0	3	0	0	0	0	0	0	0	0	0	0	0	0	0	2	0	0	0	0
1700045H11Rik	0	0	0	0	0	0	0	0	3	0	1	0	0	0	0	0	2	3	0	0
1700047A11Rik	0	0	0	0	0	0	0	0	0	0	0	0	0	0	0	3	0	0	0	0
1700047F07Rik	0	0	0	0	0	0	0	0	0	0	0	0	0	0	0	0	0	0	0	0
1700047G03Rik	6	2	1	4	4	3	2	1	3	3	0	0	0	0	1	0	0	0	0	4
1700047K16Rik	3	11	3	21	9	12	3	6	11	4	2	7	8	2	5	13	12	5	4	11
1700047M11Rik	24	1	8	12	7	13	13	25	14	52	13	19	4	0	10	21	16	16	6	18
1700047N06Rik	0	0	0	0	0	0	0	0	2	0	0	0	0	0	0	0	0	0	0	0
1700048M11Rik	13	15	12	3	10	9	8	6	0	12	4	10	4	3	4	8	11	6	4	10
1700048O20Rik	7	11	13	5	8	7	14	12	5	16	12	4	4	9	6	8	13	4	9	6
1700051A21Rik	0	0	0	0	0	0	0	2	2	0	0	0	0	0	0	0	0	0	0	0
1700051K13Rik	1	0	2	0	0	0	0	0	0	0	0	0	0	2	0	0	0	0	0	0
1700051O22Rik	1	0	0	0	0	0	3	0	5	1	0	0	0	0	0	6	0	0	0	1
1700052K11Rik	116	103	105	124	91	64	50	77	95	123	76	42	52	68	50	93	83	90	88	63
1700054A03Rik	2	2	0	0	0	2	0	2	2	0	0	0	0	0	0	0	0	0	0	0
1700054O19Rik	1	4	0	5	0	0	0	1	0	3	0	3	4	2	0	0	0	2	3	0
1700055D18Rik	14	2	4	15	3	10	20	13	20	8	12	9	9	7	0	13	14	0	5	11
1700056E22Rik	51	24	25	41	42	29	18	53	42	42	29	15	15	28	30	23	35	39	29	29
1700056N10Rik	8	6	8	19	10	26	7	8	8	5	15	7	9	13	5	4	10	2	1	13
1700057H21Rik	0	0	0	0	0	0	0	0	0	0	0	0	0	0	0	0	0	1	1	0
1700058P15Rik	10	11	10	10	10	11	20	15	10	21	4	11	11	6	6	9	12	14	11	9
1700060C20Rik	0	0	0	2	0	0	0	0	0	0	0	1	2	6	0	0	0	0	0	0
1700060J05Rik	1	6	6	5	6	7	0	1	6	3	4	1	5	6	0	0	7	0	6	0
1700061A03Rik	0	1	2	0	0	2	2	0	2	1	0	1	0	13	0	0	0	0	0	0
1700061E17Rik	0	2	3	2	0	0	1	4	0	5	2	11	0	2	2	3	10	0	0	0
1700061E18Rik	0	0	0	0	0	0	0	0	0	0	0	0	0	0	0	0	0	0	1	0
1700061H18Rik	0	0	0	1	0	0	0	0	0	0	0	0	0	0	0	0	0	0	1	0
1700061I17Rik	0	0	0	0	0	0	0	0	0	0	0	0	5	0	0	0	2	0	0	0
1700061N14Rik	0	0	0	0	0	0	0	0	0	0	0	0	2	0	0	0	0	0	0	0
1700062C10Rik	0	0	0	0	0	0	0	0	0	0	0	0	0	0	0	0	0	0	0	0
1700063D05Rik	0	0	0	0	0	0	0	0	0	0	0	0	0	0	0	0	2	0	0	0
1700063H04Rik	0	0	0	0	0	0	0	0	0	0	0	0	0	0	0	0	0	0	0	0
1700063I16Rik	0	0	0	0	0	0	0	0	0	0	0	0	0	0	0	0	0	0	0	0
1700063J08Rik	6	5	2	2	9	7	3	0	2	2	3	5	0	4	4	0	0	5	5	0
1700064H15Rik	0	0	0	1	0	0	0	0	0	0	0	2	0	0	0	0	0	0	1	0
1700064J06Rik	2	0	0	0	0	0	0	0	0	0	0	0	0	0	0	0	0	3	0	0
1700064M15Rik	1	2	4	6	3	6	6	1	2	3	0	0	0	0	5	4	5	4	3	3
1700065D16Rik	4	0	0	4	0	0	0	12	4	0	6	3	0	0	3	0	0	0	0	4
1700065J11Rik	0	0	1	0	0	0	0	0	0	0	0	0	0	0	0	0	0	0	0	1
1700065J18Rik	0	0	0	0	0	0	0	0	0	0	0	0	0	0	0	2	0	0	0	0
1700066B17Rik	0	0	0	0	0	0	0	0	0	0	0	0	0	0	0	0	0	0	0	0
1700066B19Rik	6	13	0	4	6	3	11	17	5	12	9	7	0	7	7	8	0	8	3	9
1700066J03Rik	0	5	0	3	0	0	0	1	3	0	0	4	1	0	1	2	0	0	0	1
1700066M21Rik	71	96	43	55	94	76	74	113	189	100	52	63	37	66	37	113	90	67	92	51
1700066O22Rik	0	0	4	0	0	0	0	0	0	5	0	1	0	0	0	4	0	1	2	0
1700067K01Rik	27	12	14	7	13	13	21	20	9	8	12	11	1	9	8	14	16	16	16	7
1700067P10Rik	0	0	0	0	0	0	0	0	0	0	0	0	0	0	0	0	0	0	0	0
1700069B07Rik	10	3	4	1	3	1	1	12	1	3	8	4	0	4	0	0	4	0	0	7
1700071G01Rik	0	0	0	0	0	0	0	0	0	0	0	0	0	0	1	0	0	0	0	0
1700071K01Rik	0	0	0	0	0	0	2	1	0	0	0	0	0	0	0	0	0	0	0	0
1700071M16Rik	3	1	4	6	2	0	3	3	4	16	0	4	0	8	3	4	5	0	2	5
1700072G22Rik	0	0	2	0	0	0	0	0	2	0	0	2	0	0	3	0	0	0	0	0
1700073E17Rik	0	0	0	0	0	0	0	0	0	0	0	1	0	0	0	0	0	0	0	0
1700080N15Rik	0	0	0	0	0	0	0	0	0	0	0	0	0	0	0	0	0	0	0	0
1700081N11Rik	15	26	19	6	30	9	4	46	7	19	9	6	7	7	5	26	21	29	21	7
1700082M22Rik	0	0	0	0	0	0	0	0	0	0	0	0	0	0	0	0	0	0	0	0
1700084C06Rik	3	7	3	1	0	3	0	7	1	1	0	0	0	0	0	0	0	0	0	0
1700084E18Rik	34	25	42	6	5	8	13	12	11	37	33	4	6	3	24	12	17	15	8	25
1700084J12Rik	0	0	0	0	0	0	0	0	0	0	0	0	5	0	2	0	0	0	0	0
1700086D15Rik	0	0	0	0	0	0	0	0	0	0	0	0	3	2	1	0	1	4	0	0
1700086O06Rik	28	32	22	36	31	26	17	30	18	57	12	28	25	10	21	27	25	26	21	25
1700086P04Rik	4	2	2	0	0	3	0	0	3	3	0	0	6	0	0	0	0	0	0	3
1700087I21Rik	7	0	0	6	7	7	4	14	9	6	6	6	9	5	5	7	0	0	7	2
1700088E04Rik	38	49	30	32	50	27	31	20	26	51	13	27	21	24	23	39	37	21	28	28
1700092C10Rik	0	0	0	0	0	0	0	0	0	0	0	0	0	2	0	0	0	0	0	0
1700092K14Rik	0	0	0	2	0	0	0	0	0	0	0	0	0	0	0	0	0	0	0	0
1700092M07Rik	12	2	7	1	0	0	2	3	2	1	0	0	1	0	0	7	4	4	2	2
1700093J21Rik	0	0	0	0	0	3	0	4	2	0	0	2	0	0	3	0	0	0	0	0
1700093K21Rik	0	0	0	4	6	13	0	6	0	4	5	9	3	4	0	0	0	3	0	6
1700094J05Rik	9	6	1	3	3	0	4	0	1	3	0	3	3	0	0	3	1	6	3	1
1700094M23Rik	0	0	0	0	0	0	0	0	1	0	5	0	0	0	0	0	0	0	0	0
1700095A13Rik	0	0	0	1	0	0	0	0	0	0	0	1	0	0	0	0	0	0	0	0
1700095B10Rik	0	3	1	3	0	0	0	1	0	1	3	0	0	0	3	0	0	0	1	1
1700095J03Rik	0	0	0	7	0	0	3	3	0	0	0	0	0	0	0	7	4	0	0	2
1700095J12Rik	0	0	0	0	0	0	0	0	0	3	0	0	0	0	0	3	0	0	2	0
1700096J18Rik	0	0	0	0	0	0	2	0	0	0	0	0	0	0	0	0	0	0	0	0
1700096K18Rik	95	86	81	70	71	83	59	69	62	95	56	53	47	66	59	53	53	59	62	62
1700097M23Rik	0	0	0	0	0	0	0	0	0	0	0	0	0	0	2	0	0	2	0	0
1700097N02Rik	0	0	2	0	0	0	0	0	0	0	0	0	0	0	0	0	0	0	0	0
1700099I09Rik	0	0	0	2	0	0	2	0	3	7	5	2	0	5	3	0	0	3	0	0
1700100L14Rik	0	0	0	0	0	0	0	0	0	0	0	0	0	0	0	0	0	0	0	0
1700101I11Rik	44	110	52	12	20	25	8	47	30	31	62	20	12	42	37	23	7	13	15	41
1700102H20Rik	0	0	1	0	0	0	1	0	0	2	0	8	1	3	3	10	4	7	0	0
1700102P08Rik	17	35	11	9	9	10	11	17	13	9	4	11	10	4	11	15	18	10	8	15
1700104B16Rik	0	4	0	0	0	0	0	0	0	0	0	0	0	0	0	0	0	0	0	0
1700105P06Rik	17	11	9	10	21	10	3	3	11	18	9	19	3	9	6	5	5	6	14	6
1700108F19Rik	19	27	29	30	30	31	32	31	29	18	16	18	24	11	24	17	28	22	19	25
1700108J01Rik	0	0	0	0	0	0	0	0	0	0	0	0	2	0	0	0	0	0	0	0
1700109G14Rik	0	1	2	0	0	0	0	0	2	1	0	0	0	0	0	0	0	0	0	0
1700109H08Rik	50	69	66	83	174	157	82	176	91	176	58	131	69	111	123	78	59	29	99	70
1700109K24Rik	6	0	10	12	15	10	17	22	3	17	0	14	5	9	0	21	5	13	17	3
1700110C19Rik	7	0	0	1	0	3	2	5	2	7	0	0	6	0	0	0	4	7	4	1
1700110I01Rik	0	0	0	0	0	0	0	0	0	0	0	0	0	0	0	0	0	0	0	0
1700110K17Rik	4	4	5	0	0	1	5	8	0	0	3	0	0	0	3	4	4	5	1	4
1700112D23Rik	0	0	0	0	0	0	0	0	0	0	1	0	0	0	0	0	0	0	0	0
1700112H15Rik	0	0	2	0	0	0	0	0	0	0	0	0	0	1	0	0	0	0	0	0
1700112J16Rik	0	1	3	1	10	0	1	1	0	3	0	0	8	7	0	0	0	0	4	0
1700113A16Rik	19	17	9	7	24	28	41	16	33	55	10	19	43	12	17	7	13	27	12	30
1700113B09Rik	0	0	0	0	0	0	5	0	5	0	0	0	0	0	0	0	0	0	0	0
1700113H08Rik	28	17	25	20	17	35	27	20	8	11	14	11	14	24	15	26	12	4	24	11
1700116H05Rik	0	0	0	0	0	0	0	0	0	0	0	0	2	0	2	0	0	0	0	0
1700119H24Rik	0	0	0	0	0	0	2	0	0	0	0	0	0	0	0	2	0	0	0	0
1700119I11Rik	32	55	30	19	16	3	5	7	5	12	1	12	10	4	1	26	30	20	12	10
1700120B22Rik	0	0	0	0	0	0	0	0	0	5	0	0	0	0	0	2	0	0	0	0
1700120C14Rik	201	236	221	219	233	183	205	159	145	265	132	157	98	184	130	223	140	150	201	138
1700120E14Rik	0	0	0	0	0	0	0	0	0	0	0	0	0	0	0	0	0	0	0	3
1700120G07Rik	0	0	0	0	0	0	0	4	0	0	0	0	0	0	0	0	0	0	0	0
1700120K04Rik	3	0	0	0	0	0	0	0	0	0	0	0	0	0	0	0	0	0	0	0
1700120O09Rik	0	0	0	0	2	2	0	0	2	3	0	0	0	0	0	0	0	0	0	0
1700122C19Rik	1	0	0	0	1	0	0	0	0	0	0	0	2	1	1	0	0	0	1	0
1700122E12Rik	0	0	0	0	2	0	0	0	0	1	0	5	0	0	0	0	0	0	0	0
1700122H20Rik	0	0	0	0	0	0	0	0	1	0	0	0	0	0	0	0	0	0	0	0
1700122O11Rik	0	0	0	0	0	0	0	0	0	0	0	0	0	0	0	0	0	0	0	0
1700123J17Rik	0	0	0	0	0	0	0	0	0	0	2	0	0	0	0	0	0	0	0	0
1700123L14Rik	5	3	0	0	0	0	3	0	5	3	0	3	0	2	2	0	0	4	3	0
1700123M08Rik	75	59	50	64	86	68	38	85	40	46	41	34	46	62	52	44	52	22	42	58
1700123O20Rik	366	228	259	251	325	286	355	215	427	391	223	239	228	189	232	284	273	132	250	243
1700124L16Rik	0	0	0	0	6	16	5	9	0	7	2	6	7	5	6	3	1	1	7	0
1700125G22Rik	0	0	0	0	0	0	0	0	0	0	0	0	0	0	0	0	2	0	0	0
1700125H03Rik	0	0	0	0	0	0	2	2	0	1	2	3	0	0	5	4	0	0	0	0
1700125H20Rik	0	0	0	0	0	0	0	0	0	1	0	0	0	0	3	0	0	0	0	0
1700126A01Rik	0	0	0	0	0	0	0	0	0	0	0	0	0	0	0	0	0	0	0	0
1700126G02Rik	0	4	8	0	3	1	0	3	9	6	1	3	1	3	2	3	2	2	0	6
1700128A07Rik	0	0	0	0	0	0	0	0	0	0	0	0	0	0	0	0	0	0	0	0
1700129L04Rik	0	0	2	1	0	0	0	0	0	0	0	0	0	2	0	0	0	0	0	0
1810006J02Rik	13	4	0	8	5	0	0	0	5	0	0	8	4	0	4	3	0	3	4	0
1810008B01Rik	0	6	5	0	0	0	0	0	2	0	2	0	0	5	1	0	0	0	0	0
1810008I18Rik	45	0	1	2	4	0	69	5	98	0	0	2	0	58	14	41	56	0	0	0
1810009A15Rik	202	224	207	209	289	223	208	216	278	405	193	154	162	124	138	211	234	216	173	224
1810010H24Rik	42	22	24	32	14	27	33	22	41	43	16	38	18	19	16	22	18	30	28	19
1810012K08Rik	21	20	6	26	26	24	10	18	28	30	21	15	17	14	18	17	18	5	13	21
1810012K16Rik	1	0	3	6	1	0	3	3	1	3	0	4	0	0	0	6	4	3	4	1
1810013D15Rik	14	4	6	8	8	6	7	25	4	6	4	5	2	5	6	4	16	8	11	4
1810013L24Rik	1771	1431	1335	1400	1722	1947	1533	2139	1873	1759	910	1461	1219	1223	1210	1322	1335	1117	1277	1450
1810014B01Rik	200	311	194	111	200	165	157	171	268	203	89	99	111	168	179	175	185	145	137	180
1810014P07Rik	0	0	0	0	0	0	0	0	0	0	0	0	2	0	2	0	0	0	0	0
1810017P11Rik	2	0	0	0	0	0	5	0	1	0	0	0	0	0	0	2	2	0	0	0
1810018F18Rik	0	0	0	0	0	0	0	0	0	0	0	0	0	0	0	0	0	0	0	0
1810019D21Rik	20	2	7	0	7	2	57	3	46	8	6	0	0	12	0	24	39	15	21	0
1810019N24Rik	0	0	5	1	5	4	0	1	0	0	0	2	1	0	0	5	0	2	0	3
1810020O05Rik	0	0	5	0	7	20	7	8	8	16	4	6	13	4	0	7	4	8	1	8
1810021B22Rik	32	46	39	35	50	58	37	41	38	94	22	60	30	22	35	30	42	30	50	28
1810024B03Rik	40	25	23	18	17	43	29	39	29	37	17	31	30	15	14	24	21	20	30	18
1810030O07Rik	503	546	406	499	573	521	425	600	319	594	411	431	397	285	286	374	348	356	417	384
1810034E14Rik	51	50	23	63	46	48	29	50	39	41	32	36	24	25	20	40	44	36	37	33
1810037I17Rik	604	615	530	534	659	718	575	621	613	835	404	427	421	540	397	537	565	381	578	445
1810041H14Rik	22	3	7	9	12	3	3	7	1	12	0	5	0	1	5	14	4	14	3	9
1810044D09Rik	58	66	55	49	39	77	55	46	39	103	30	40	28	31	35	73	53	56	38	58
1810044K17Rik	0	0	0	0	0	0	13	0	0	0	0	0	0	0	0	0	0	0	0	0
1810049J17Rik	0	3	3	10	10	0	2	16	5	0	0	0	0	0	0	0	0	0	0	0
1810053B23Rik	0	0	0	0	0	0	0	0	9	0	0	0	0	0	0	3	2	0	2	0
1810055G02Rik	336	215	337	256	200	122	316	141	625	237	134	84	128	261	308	121	286	323	152	281
1810058I24Rik	1621	1714	1371	1557	1453	1723	1633	1850	1479	2007	1300	1061	891	1225	1063	1334	1452	1260	1509	1166
1810059C17Rik	0	1	1	0	2	0	0	0	0	2	0	2	0	0	0	0	2	0	0	0
1810059H22Rik	28	17	21	22	20	28	29	49	36	35	24	20	34	20	12	19	17	21	19	26
1810062G17Rik	9	9	3	6	0	7	9	11	13	6	6	2	2	6	10	3	9	5	6	5
1810062O18Rik	9	10	9	6	25	18	6	12	14	18	8	11	16	7	8	10	12	3	9	9
1810064F22Rik	1	2	2	0	0	0	16	0	45	2	0	0	0	0	0	0	0	0	0	0
1810065E05Rik	0	0	0	0	0	0	0	5	0	0	0	0	0	0	0	0	0	0	0	0
1810073O08Rik	6	9	18	14	11	29	12	24	34	22	11	13	7	4	9	22	19	21	9	20
2010001A14Rik	21	38	16	38	26	31	40	15	34	37	32	18	22	31	9	16	26	19	31	17
2010001K21Rik	28	6	27	7	49	3	5	2	2	40	14	16	0	3	1	22	22	16	0	23
2010003K11Rik	125	19	25	20	23	24	389	45	358	35	13	14	13	98	61	165	299	9	127	13
2010007H06Rik	53	18	21	31	34	13	61	34	17	87	30	27	12	13	8	56	48	34	18	41
2010008C14Rik	5	0	3	3	1	1	2	3	1	14	5	0	0	5	0	3	7	0	3	1
2010009K17Rik	0	5	1	0	4	6	0	0	0	4	0	2	2	0	2	4	0	5	0	5
2010010A06Rik	0	2	0	0	0	0	0	0	0	0	0	0	0	0	0	0	0	0	0	0
2010013B24Rik	0	0	2	0	0	4	0	2	0	1	0	0	2	1	0	0	3	0	0	0
2010016I18Rik	14	10	0	7	11	12	1	18	10	43	9	4	23	2	4	12	14	4	4	13
2010103J01Rik	0	0	0	0	0	1	0	0	0	1	0	0	0	0	0	1	0	0	0	1
2010106C02Rik	0	0	0	2	0	0	0	0	2	2	0	0	3	2	0	0	0	0	0	0
2010106E10Rik	0	0	0	0	0	0	0	0	0	0	0	0	2	0	0	0	0	0	0	0
2010106G04Rik	0	0	0	0	0	3	0	0	0	0	0	0	1	0	0	0	0	0	0	0
2010109A12Rik	7	5	0	13	1	7	5	0	5	10	7	2	1	1	7	6	5	7	2	7
2010109P13Rik	0	0	0	0	0	0	2	0	0	0	0	0	0	0	0	0	0	0	0	0
2010110E17Rik	0	0	0	0	0	2	9	0	0	2	3	6	2	5	5	2	0	0	0	0
2010110K18Rik	0	0	0	2	5	0	0	0	2	0	0	0	0	0	0	0	0	0	0	0
2010204K13Rik	0	3	8	8	9	3	12	6	5	17	16	5	5	3	3	0	8	5	3	9
2010308F09Rik	0	0	0	0	0	0	0	0	0	0	0	0	1	0	0	0	0	0	0	0
2010309G21Rik	3	0	0	0	0	0	0	0	0	0	8	0	0	0	0	0	2	0	0	0
2010310C07Rik	0	0	0	0	0	0	0	0	7	8	0	0	2	5	0	0	3	0	2	0
2010315B03Rik	115	94	119	145	165	147	126	165	181	220	112	130	73	82	84	144	100	134	101	136
2010320M18Rik	255	255	221	269	316	293	235	215	232	349	214	187	124	172	188	221	233	203	248	182
2010320O07Rik	0	1	0	0	0	0	0	0	0	0	2	2	0	0	0	0	0	0	0	0
2200002A13Rik	4	2	5	10	6	0	0	3	0	1	0	6	0	0	1	5	0	4	1	3
2200002D01Rik	39	43	32	37	31	25	95	20	91	54	32	8	34	25	33	68	53	25	28	40
2200002J24Rik	2	0	0	0	0	0	0	0	0	0	0	0	0	0	0	0	0	0	0	0
2210009P08Rik	0	0	0	0	0	0	0	2	0	0	0	0	0	0	0	0	0	0	0	0
2210010C04Rik	0	0	0	0	0	2	7	0	0	0	0	2	0	0	0	0	0	0	0	0
2210011K15Rik	2	0	0	0	0	0	0	0	0	0	0	0	3	0	0	0	0	0	0	0
2210016F16Rik	696	551	599	564	671	750	772	796	697	989	484	486	345	526	457	599	763	498	679	479
2210016L21Rik	505	557	489	354	512	445	327	450	481	658	361	342	260	273	321	370	437	402	446	329
2210020O09Rik	0	0	0	0	0	0	0	0	0	0	0	0	0	0	0	0	0	0	0	0
2210022D18Rik	0	0	0	1	0	0	0	0	0	3	0	0	3	0	0	0	0	0	0	0
2210039B01Rik	3	13	5	9	12	5	2	17	45	51	2	9	21	1	4	20	23	7	0	24
2210406H18Rik	3	7	3	1	6	6	16	11	7	35	18	8	0	7	0	8	8	7	3	11
2210406O10Rik	11	8	0	5	7	5	0	0	21	10	7	4	4	6	13	0	4	4	7	3
2210408F21Rik	401	443	304	298	333	336	215	305	224	310	162	205	157	270	236	263	260	296	233	274
2210408I21Rik	49	42	24	47	95	76	37	74	28	62	21	24	22	32	51	69	38	57	32	55
2210409D07Rik	0	3	0	5	5	0	7	0	3	4	0	9	0	0	0	0	4	4	3	0
2210411M09Rik	0	0	3	3	3	1	0	1	0	0	0	2	3	2	0	2	2	0	1	0
2210412B16Rik	17	3	5	9	12	8	2	0	12	7	0	9	7	6	0	10	7	5	9	3
2210414B05Rik	0	0	0	0	0	2	0	0	0	0	0	0	0	0	0	0	0	0	0	0
2210417A02Rik	0	2	0	0	0	0	0	0	4	0	0	0	0	2	0	0	0	0	0	0
2210418O10Rik	4	0	7	7	4	7	4	0	7	7	4	4	0	4	6	7	6	3	6	3
2300009A05Rik	214	187	149	189	245	231	161	152	169	206	106	151	108	130	140	181	161	130	175	132
2310001H17Rik	171	200	186	230	201	304	185	239	262	337	104	148	117	175	209	202	180	233	227	152
2310001K20Rik	6	4	2	2	6	0	0	1	0	4	3	6	13	17	1	0	5	23	0	0
2310001K24Rik	41	61	39	41	57	49	13	23	37	5	11	16	11	20	15	51	49	42	19	34
2310002D06Rik	6	7	6	27	5	3	10	14	8	13	0	0	8	16	10	12	5	7	12	4
2310002F09Rik	2	0	0	0	4	0	4	6	0	2	0	7	0	0	3	3	2	1	0	0
2310002L09Rik	3664	4271	3261	3447	4372	3960	2114	3748	2651	3181	2110	2181	1601	2525	2960	3317	2862	2628	2555	2989
2310005A03Rik	0	0	0	0	0	0	2	0	0	0	0	0	0	0	0	0	0	0	0	0
2310008N11Rik	106	170	115	149	198	119	108	210	113	176	106	98	110	62	85	128	145	117	131	102
2310009B15Rik	146	139	118	122	142	140	110	134	136	206	103	118	67	113	102	119	89	98	121	103
2310010J17Rik	28	28	37	39	43	40	44	46	48	51	29	31	23	39	20	32	23	40	36	29
2310011J03Rik	348	349	391	340	369	419	309	364	436	604	313	260	203	230	257	389	342	303	318	312
2310014F06Rik	196	175	168	118	189	131	56	102	76	161	96	56	44	115	101	101	149	139	128	84
2310015A10Rik	404	623	394	450	524	422	315	476	326	409	235	341	223	294	342	427	365	303	408	292
2310015A16Rik	0	27	79	104	32	0	166	0	112	0	1	7	7	59	40	36	17	129	6	59
2310015D24Rik	259	238	205	202	191	112	153	145	73	114	223	71	83	81	132	136	127	129	179	97
2310015K22Rik	19	36	24	15	24	25	10	9	11	4	14	7	6	18	19	22	16	0	8	19
2310016D03Rik	124	96	75	90	99	51	28	44	44	20	14	34	23	80	45	91	43	58	74	32
2310016D23Rik	26	18	14	15	30	23	16	23	10	26	8	13	17	21	11	11	20	19	15	18
2310016G11Rik	54	103	79	61	114	115	59	101	52	88	38	42	45	60	81	100	53	68	83	50
2310020H05Rik	297	281	230	250	262	283	127	295	178	222	131	165	108	197	182	185	187	256	233	159
2310022A10Rik	1581	1737	1336	1476	1754	1269	919	1284	1197	1053	615	1075	907	936	1227	1089	1060	974	1139	1037
2310022B05Rik	693	613	499	546	581	474	462	505	672	636	408	420	403	383	350	442	451	422	448	466
2310026L22Rik	5	0	0	0	23	0	0	15	0	0	0	10	0	0	0	0	0	0	0	0
2310030A07Rik	0	0	0	0	0	0	0	0	0	0	0	0	0	0	0	0	0	0	0	0
2310030G06Rik	204	183	184	232	233	286	296	354	307	358	255	189	124	272	146	194	214	145	261	166
2310033P09Rik	97	138	147	110	120	94	86	141	154	197	84	81	65	96	61	116	118	134	87	119
2310034G01Rik	20	21	8	14	13	15	9	4	12	17	10	3	13	8	9	6	14	13	13	8
2310034O05Rik	4	3	7	1	2	2	0	4	7	0	3	0	0	20	0	10	7	0	0	0
2310039H08Rik	518	446	395	384	406	462	518	405	553	481	344	292	239	370	376	318	413	313	389	349
2310039L15Rik	3	9	7	5	15	22	13	26	12	2	4	0	8	10	4	4	9	24	5	14
2310040G07Rik	9	7	5	10	6	2	2	3	4	4	0	5	5	0	5	0	5	1	3	5
2310040G24Rik	768	832	735	703	939	1139	740	1179	581	1101	439	649	345	762	681	721	745	779	853	566
2310043L19Rik	35	13	15	8	22	8	3	17	5	16	6	10	0	9	12	11	11	26	17	6
2310043M15Rik	18	0	6	3	2	10	10	24	3	12	0	6	10	4	1	8	7	13	14	0
2310043O21Rik	0	0	0	0	0	0	0	0	0	0	0	0	0	0	0	0	0	0	0	0
2310043P16Rik	6	4	0	4	8	6	7	9	12	13	9	4	2	4	2	9	3	8	8	3
2310044K18Rik	0	1	0	0	2	6	1	4	0	4	0	5	0	0	0	6	0	0	0	3
2310047D07Rik	80	85	60	63	78	90	112	97	74	118	31	54	66	71	61	86	70	65	84	55
2310057J18Rik	0	0	0	0	0	0	0	0	0	0	0	0	0	0	3	0	0	0	0	2
2310057M21Rik	870	791	665	820	984	625	223	661	537	415	387	461	260	324	468	693	400	815	406	642
2310058D17Rik	21	47	13	24	34	31	19	38	27	27	21	11	19	18	15	28	21	32	29	17
2310061I04Rik	1541	1663	1104	1509	1500	1731	1007	1282	1159	1344	931	961	683	932	988	1153	1250	1156	1027	1200
2310061N02Rik	0	0	0	0	0	0	0	0	0	0	0	0	0	0	0	0	0	0	0	0
2310065F04Rik	2524	2927	2145	1501	2392	2288	1334	1570	1054	1299	726	1073	856	1987	1555	1875	1388	1690	1921	1146
2310067P03Rik	0	0	0	0	0	0	0	3	0	0	0	3	0	0	0	0	0	0	0	2
2310068J16Rik	18	18	17	4	5	20	14	26	10	13	5	10	24	14	8	11	9	6	17	7
2310069B03Rik	122	141	92	59	83	60	50	67	34	65	25	37	37	85	44	71	75	79	46	76
2310074N15Rik	7	0	1	0	3	6	3	3	3	3	5	2	0	4	2	2	4	0	1	0
2310075C17Rik	188	223	200	175	187	340	328	530	234	402	106	175	118	406	290	166	212	197	168	281
2310079G19Rik	0	2	0	0	0	0	0	0	0	0	0	0	0	0	0	2	0	0	0	0
2310081O03Rik	0	0	0	0	0	0	0	4	0	0	0	0	0	2	0	0	3	0	0	0
2400006E01Rik	0	0	0	0	0	0	0	0	0	0	0	0	0	0	0	2	0	0	0	0
2410002F23Rik	591	625	387	438	711	684	544	592	598	900	507	571	399	440	331	355	417	479	502	464
2410003I16Rik	0	0	0	0	0	0	0	0	0	0	0	0	0	0	0	0	0	0	0	0
2410003L11Rik	0	0	0	0	0	3	0	0	0	8	3	0	0	0	0	0	1	0	0	0
2410004B18Rik	368	368	286	318	372	317	212	274	250	329	181	205	195	189	225	243	265	291	264	232
2410004I01Rik	5	3	0	3	0	0	0	0	0	3	0	0	0	0	0	8	0	0	3	0
2410004P03Rik	4	7	4	0	0	0	0	0	3	0	2	0	0	0	2	5	0	2	0	3
2410006H16Rik	291	276	278	230	290	484	540	413	474	638	374	259	176	343	506	249	215	177	300	308
2410017I17Rik	0	0	0	0	0	0	0	0	0	0	0	0	0	0	0	0	0	0	0	0
2410018L13Rik	1	0	0	0	0	0	0	0	0	8	5	1	2	0	0	2	3	3	0	4
2410022M11Rik	43	75	59	70	81	94	56	67	61	113	70	73	54	41	57	42	46	36	67	47
2410080I02Rik	8	13	6	7	0	8	6	6	10	12	12	7	4	6	2	6	6	3	4	8
2410137M14Rik	21	64	22	37	28	50	23	18	28	34	11	28	21	14	45	21	26	24	35	18
2500002B13Rik	198	92	35	103	134	121	56	78	73	93	39	79	44	53	44	115	101	97	77	72
2500004C02Rik	33	37	31	35	37	35	23	41	17	50	25	22	16	17	26	34	38	22	33	22
2510002D24Rik	369	418	386	362	481	434	346	418	328	436	293	326	287	306	222	309	274	295	364	282
2510009E07Rik	822	637	473	714	774	541	356	728	655	587	475	534	387	380	350	563	505	414	586	421
2510016D11Rik	22	13	14	32	13	16	25	45	50	6	7	15	26	42	15	5	13	18	12	28
2510017J16Rik	13	10	9	3	11	18	17	11	1	27	5	11	0	8	9	19	13	10	5	13
2510039O18Rik	1169	1148	855	819	1017	1018	702	878	1000	1155	595	687	699	562	705	788	819	790	889	693
2510046G10Rik	16	12	36	59	28	45	39	21	25	46	32	47	19	14	14	24	39	11	38	16
2600002D14Rik	0	0	0	0	2	0	1	0	0	0	0	0	0	0	6	0	0	0	0	0
2600006K01Rik	26	10	16	18	41	23	12	10	14	12	6	22	22	7	13	12	9	14	18	8
2600014E21Rik	13	7	3	9	3	3	3	0	2	4	0	3	7	0	0	4	7	7	2	6
2610001A08Rik	0	0	0	0	0	0	0	0	0	0	0	0	0	0	0	0	0	0	0	0
2610002M06Rik	255	195	216	226	230	206	251	264	408	324	172	159	129	163	158	251	255	217	200	210
2610005L07Rik	121	95	119	51	111	96	83	104	129	195	37	100	80	57	77	101	107	83	111	66
2610008E11Rik	380	388	348	347	572	538	335	688	316	591	239	304	234	220	327	391	446	473	423	296
2610011E03Rik	0	0	2	0	2	0	0	0	0	0	0	0	0	0	0	0	0	0	0	0
2610012C04Rik	4	1	3	0	0	0	0	0	2	0	0	0	0	0	0	0	0	0	0	0
2610016A17Rik	4	0	3	8	7	13	2	3	2	16	0	5	15	0	11	0	8	0	11	0
2610017A05Rik	3	8	2	2	0	3	0	0	3	3	0	0	0	5	0	8	5	6	0	0
2610020C07Rik	6	18	16	23	27	21	13	21	24	30	10	17	21	13	26	14	7	14	19	12
2610021A01Rik	155	109	112	109	189	247	215	277	202	317	127	116	83	82	103	215	209	204	116	190
2610027F03Rik	0	4	0	0	0	0	0	0	0	0	0	0	2	0	0	0	0	0	0	0
2610027K06Rik	6	9	4	10	5	14	8	11	1	4	3	3	7	0	4	11	8	8	9	3
2610028D06Rik	0	2	1	1	0	1	1	7	8	1	0	0	0	0	0	6	5	0	0	4
2610028E06Rik	0	4	2	0	6	0	0	0	5	0	0	0	0	0	0	0	0	0	0	0
2610028H24Rik	95	107	78	63	75	39	26	42	29	36	43	27	16	27	43	73	72	41	43	44
2610034O05Rik	0	0	0	0	0	0	0	0	0	0	0	0	0	0	0	0	0	0	0	0
2610035D17Rik	126	60	59	113	119	156	194	111	97	105	62	128	62	44	76	127	112	61	123	65
2610035F20Rik	0	0	0	0	0	4	0	0	0	0	0	0	0	0	0	0	0	0	0	0
2610037D02Rik	16	4	28	24	48	26	19	36	13	47	9	18	4	12	16	46	26	27	12	29
2610042L04Rik	7	0	0	1	0	0	0	0	0	0	2	0	0	0	3	2	5	3	0	0
2610044O15Rik8	323	300	246	347	418	427	337	601	281	394	219	291	172	190	246	383	313	331	249	340
2610105M22Rik	0	0	0	0	0	0	0	0	0	0	0	0	0	0	0	0	0	0	0	0
2610203C22Rik	27	58	33	103	67	42	30	61	54	89	16	59	26	70	64	33	34	38	42	44
2610204G07Rik	6	0	0	0	0	0	3	0	0	0	0	0	0	0	0	0	0	0	0	0
2610206C17Rik	0	2	0	0	0	0	3	4	1	2	0	4	0	2	0	0	0	8	0	0
2610300A13Rik	0	0	0	0	0	0	0	0	0	0	0	0	0	0	0	0	0	2	0	0
2610300M13Rik	0	0	0	0	0	2	0	0	0	0	0	0	0	0	0	0	0	0	0	0
2610306M01Rik	168	237	166	151	202	146	180	161	124	164	103	116	81	112	134	166	157	127	128	145
2610306O10Rik	78	39	28	22	55	21	91	24	36	54	12	25	17	56	40	34	20	63	31	34
2610307P16Rik	36	19	7	16	21	8	8	14	5	33	16	4	11	14	3	11	21	20	20	8
2610318M16Rik	0	0	0	0	0	0	0	0	0	0	0	0	0	0	0	0	0	0	0	0
2610318N02Rik	3	4	0	3	0	7	0	3	3	12	7	0	0	3	0	3	6	3	2	2
2610507B11Rik	17157	16625	15010	14116	16886	12757	8246	14298	13227	9704	6387	8323	7570	12415	10848	11054	11752	12055	9849	12230
2610507I01Rik	14	120	13	0	0	19	25	31	23	93	32	20	10	2	2	37	61	34	8	40
2610528A11Rik	4	0	7	5	9	5	0	0	6	5	0	4	0	8	2	3	2	4	4	2
2610528J11Rik	7	0	0	0	0	0	22	0	33	2	0	0	0	0	0	6	6	0	0	0
2700029L08Rik	5	0	5	0	2	0	1	0	1	5	0	4	0	0	0	0	7	0	3	0
2700033N17Rik	35	32	29	21	42	40	25	57	31	52	14	33	24	30	23	25	41	20	32	25
2700038G22Rik	34	40	13	33	32	28	78	46	15	81	37	8	13	50	27	32	17	56	49	18
2700046A07Rik	0	0	0	10	12	0	0	0	2	0	0	0	3	0	0	0	0	0	0	0
2700046G09Rik	29	33	43	40	51	27	28	48	35	37	20	20	21	28	23	40	28	37	35	25
2700049A03Rik	154	113	92	136	176	141	76	160	103	111	54	108	111	91	90	112	79	85	101	100
2700052C19Rik	3	1	1	0	3	0	1	4	0	0	3	0	0	1	1	4	2	0	2	2
2700054A10Rik	31	10	10	23	18	21	16	28	16	13	8	21	18	12	12	10	10	20	12	19
2700062C07Rik	108	104	105	80	104	94	96	85	133	117	55	64	67	78	80	78	84	90	92	73
2700068H02Rik	0	0	0	0	0	0	0	0	0	0	0	0	0	0	0	0	2	6	0	0
2700069I18Rik	0	0	3	0	0	0	0	0	0	9	0	2	0	0	0	5	0	0	0	0
2700078F05Rik	0	0	0	0	4	1	0	0	0	4	0	0	0	2	0	2	0	0	0	0
2700080J24Rik	0	0	0	2	0	0	0	0	0	0	0	0	0	0	0	2	0	0	0	0
2700089I24Rik	0	0	0	0	0	0	0	0	0	0	0	0	0	0	0	0	0	0	0	0
2700097O09Rik	283	387	293	335	369	351	223	515	202	411	181	345	246	192	335	207	183	266	267	265
2700099C18Rik	6	1	0	10	12	5	6	9	1	12	2	6	2	5	7	6	11	5	8	4
2810001G20Rik	84	114	57	77	83	73	109	108	71	86	48	55	60	69	42	91	76	64	85	57
2810002D19Rik	69	100	49	93	79	65	36	60	22	71	32	30	32	48	27	72	84	56	68	36
2810004N23Rik	997	972	911	903	1031	1027	675	1377	907	842	522	652	517	675	768	849	858	786	866	690
2810013P06Rik	264	325	319	256	300	337	194	370	226	302	165	199	201	144	229	270	254	227	208	258
2810021J22Rik	56	54	49	60	90	75	52	89	67	99	48	72	54	54	46	37	36	55	52	58
2810025M15Rik	263	230	380	287	381	440	176	238	275	459	242	225	205	118	160	328	284	269	206	290
2810029C07Rik	10	16	17	9	20	19	4	21	10	20	6	18	15	8	14	8	11	8	10	13
2810030D12Rik	4	7	5	8	3	17	7	15	13	8	0	5	5	12	8	12	4	5	7	5
2810032G03Rik	3	2	7	17	12	8	3	14	0	21	0	10	1	5	6	14	11	5	0	14
2810039B14Rik	56	68	25	42	52	37	77	52	32	42	32	48	42	30	17	47	39	29	52	30
2810047C21Rik1	0	0	0	0	0	0	0	0	0	0	0	0	0	0	0	0	0	0	0	0
2810049E08Rik	0	0	0	0	0	0	0	0	0	0	0	0	0	0	0	0	2	0	0	0
2810402E24Rik	136	152	125	104	121	60	91	161	91	156	105	106	55	61	63	104	105	97	90	100
2810403D21Rik	24	29	17	16	8	35	17	35	22	24	6	25	16	19	22	12	11	19	20	15
2810403G07Rik	0	0	0	0	0	0	0	0	0	0	0	0	0	0	0	0	0	0	0	0
2810405F15Rik	1	1	0	6	0	3	1	0	1	0	0	0	0	0	0	0	4	7	2	0
2810405F17Rik	51	10	16	14	44	41	21	55	13	30	19	11	7	15	14	33	41	39	35	14
2810407A14Rik	13	11	0	6	0	16	20	11	18	14	17	15	9	9	4	4	3	8	11	5
2810408A11Rik	25	2	18	5	14	9	6	10	12	9	13	7	6	5	0	15	11	11	6	10
2810408I11Rik	0	0	5	0	0	2	8	4	6	3	5	0	0	4	0	0	8	0	0	0
2810410L24Rik	70	101	70	83	129	160	84	149	76	140	62	97	108	51	58	91	97	55	68	102
2810414N06Rik	63	35	33	24	16	40	42	34	56	27	33	33	21	40	21	28	10	29	32	26
2810428J06Rik	5	0	3	3	0	1	3	7	0	4	2	0	4	3	0	4	1	1	2	2
2810429I04Rik	2	0	2	0	9	0	0	7	5	12	10	0	3	0	2	3	0	0	0	0
2810430I11Rik	19	12	8	5	13	0	9	0	10	9	2	5	2	7	5	8	2	20	10	0
2810432F15Rik	0	0	0	0	0	0	0	0	2	0	0	0	0	0	0	0	0	0	0	0
2810433D01Rik	10	1	9	13	9	8	3	0	8	6	0	0	4	4	5	5	4	14	5	3
2810442N19Rik	2	4	0	0	0	0	2	0	0	2	0	0	0	2	0	5	2	1	0	0
2810454H06Rik	20	12	18	10	18	30	7	31	21	29	18	20	18	7	7	19	10	15	12	18
2810455O05Rik	26	23	18	14	20	1	0	16	14	7	2	9	4	13	10	10	21	14	13	7
2810457G06Rik	0	11	7	0	8	0	0	3	4	0	0	9	6	0	0	0	4	0	1	3
2810459M11Rik	59	8	14	0	0	11	159	20	317	12	1	2	3	89	11	150	106	1	87	0
2810471M01Rik	0	0	0	0	1	0	0	0	0	0	0	2	0	0	0	0	0	0	0	0
2900005J15Rik	21	3	6	18	15	16	15	14	20	85	17	11	12	2	3	38	28	14	30	7
2900009J06Rik	21	22	15	20	14	17	22	27	12	24	7	18	8	16	14	17	17	19	16	16
2900018N21Rik	2	0	0	0	2	2	2	3	0	3	0	0	0	0	0	0	0	5	0	3
2900022M07Rik	0	0	0	0	0	0	0	0	0	0	0	5	0	0	0	0	0	0	0	0
2900026A02Rik	2873	2133	1707	1998	1982	1436	1550	1753	3032	1975	1197	1257	1199	2296	1499	1590	1496	1294	1464	1795
2900027M19Rik	0	0	2	3	0	0	0	0	0	4	0	0	0	0	0	0	0	0	0	0
2900035J10Rik	0	0	0	0	0	4	0	0	0	0	0	0	0	0	0	0	0	0	0	0
2900040C04Rik	0	3	3	3	4	5	2	0	0	3	0	0	0	0	4	1	1	0	1	2
2900041M22Rik	12	10	9	5	31	16	0	9	16	34	6	9	12	0	4	24	15	15	15	5
2900042K21Rik	0	0	0	0	0	0	0	0	0	0	0	2	0	0	0	0	0	0	0	0
2900045O20Rik	3	0	0	0	0	0	0	0	0	3	1	0	0	0	2	0	1	0	0	2
2900052L18Rik	72	39	48	50	103	104	50	100	77	95	53	69	59	41	27	80	56	43	75	43
2900052N01Rik	0	0	2	0	0	0	0	0	0	2	2	7	0	0	0	2	0	0	0	0
2900057B20Rik	0	0	0	0	0	0	0	0	1	2	0	0	0	2	2	0	0	5	0	0
2900060N12Rik	0	4	2	0	1	0	2	0	0	0	0	3	0	0	0	3	0	0	0	1
2900064F13Rik	0	0	0	0	0	0	0	0	0	0	0	0	0	0	0	0	0	0	0	0
2900064K03Rik	0	0	0	0	0	0	0	0	0	0	2	0	0	0	0	0	0	0	0	0
2900072N19Rik	2	0	0	0	0	0	0	0	0	0	0	0	0	0	0	0	0	0	0	0
2900076A07Rik	357	337	247	316	308	427	369	453	161	608	165	319	138	193	218	382	335	362	380	211
2900076G11Rik	0	0	0	0	8	0	0	0	0	6	1	3	2	0	4	2	1	0	0	1
2900078I11Rik	0	0	4	0	0	4	2	0	3	0	0	0	0	0	0	0	5	0	0	0
2900079G21Rik	16	29	24	37	21	39	36	42	18	31	37	27	21	15	24	12	18	20	23	22
2900089D17Rik	24	19	1	20	21	25	19	18	18	27	9	18	8	7	10	19	17	25	15	14
2900092O11Rik	0	0	0	0	0	0	0	0	0	0	2	0	0	0	0	0	2	0	0	0
2900093K20Rik	18	35	10	33	37	33	21	43	12	40	24	23	23	12	6	26	28	24	31	15
3000002C10Rik	13	44	36	70	45	22	37	54	30	31	19	22	15	20	16	50	47	46	22	42
3010001F23Rik	3	0	0	5	3	0	0	0	4	3	3	0	0	3	0	0	0	4	2	1
3010003L21Rik	6	6	11	11	8	12	0	0	4	22	10	11	0	0	6	3	11	6	0	13
3100003L05Rik	0	0	0	0	0	0	0	2	0	0	0	0	0	0	0	0	0	0	0	0
3110006O06Rik	0	0	2	0	0	0	0	0	0	4	0	4	0	0	4	0	0	0	0	0
3110009E18Rik	23	46	27	20	26	19	24	25	26	45	17	23	9	25	15	21	31	25	25	19
3110009M11Rik	0	0	0	0	0	0	0	5	0	0	1	0	2	0	0	0	2	0	2	0
3110015C05Rik	0	0	0	0	0	0	0	0	0	0	0	0	0	0	0	0	0	0	0	0
3110018I06Rik	0	0	0	0	0	0	0	0	0	0	0	0	0	0	0	0	0	0	2	0
3110021N24Rik	49	49	44	37	53	16	7	70	32	19	0	35	19	37	28	36	42	17	18	37
3110039M20Rik	81	117	58	37	56	97	55	74	33	71	18	44	46	67	57	55	35	74	71	39
3110040M04Rik	2	0	0	6	0	2	0	2	2	6	0	2	1	0	0	0	2	0	0	0
3110040N11Rik	209	214	160	151	238	180	197	192	196	197	119	128	121	130	150	156	184	137	148	165
3110045C21Rik	12	16	0	8	0	6	0	12	13	11	1	3	7	8	2	4	7	13	3	8
3110053B16Rik	0	0	0	1	0	0	9	0	0	1	6	2	1	4	3	1	1	1	5	0
3110056K07Rik	86	119	80	40	75	128	86	123	70	167	53	69	40	49	50	124	94	93	60	97
3110062G12Rik	0	0	0	0	0	4	0	0	0	0	0	0	0	0	0	0	0	0	0	0
3110067C02Rik	0	0	0	0	2	0	0	4	0	0	0	0	0	0	0	0	0	0	0	0
3110070M22Rik	0	8	8	12	6	0	7	12	0	7	9	6	0	4	4	7	6	3	2	7
3110080E11Rik	7	0	0	0	0	0	0	0	0	0	0	0	0	0	0	0	0	0	2	0
3110080O07Rik	0	0	4	0	0	3	0	0	0	0	0	2	0	2	0	0	0	0	0	0
3110082I17Rik	209	231	237	151	263	200	231	294	206	455	143	103	150	302	258	158	171	178	183	207
3110083C13Rik	1	7	3	10	12	6	6	3	0	4	9	2	0	2	6	10	3	3	9	0
3200001D21Rik	0	0	0	0	0	0	0	0	0	0	2	0	0	0	0	0	0	0	0	0
3222401L13Rik	31	25	0	26	40	24	17	54	35	31	22	15	14	5	16	42	19	31	18	23
3300002A11Rik	3	1	0	0	0	0	0	0	0	0	0	3	0	0	0	0	0	0	0	0
3300002I08Rik	7	5	7	19	0	13	12	16	6	11	9	6	6	19	2	6	4	8	11	4
3300002P13Rik	170	190	100	115	163	124	95	108	88	102	55	66	90	130	85	91	101	110	107	92
3300005D01Rik	6	3	0	3	3	3	0	0	0	5	7	0	2	2	0	2	3	2	4	0
3425401B19Rik	11124	7942	7274	10030	9678	7919	4713	8457	7127	4879	4466	6748	3751	6577	8522	4378	5859	5577	7706	5084
3632454L22Rik	0	0	0	0	0	0	5	4	0	0	0	1	4	0	0	0	0	0	0	2
3732407C23Rik	0	0	0	0	0	0	0	0	0	0	0	0	0	0	0	0	0	0	0	0
3830403N18Rik	4	0	0	0	11	0	8	0	0	5	2	7	7	0	0	3	0	0	5	0
3830406C13Rik	156	217	166	85	224	164	132	221	82	164	96	134	117	69	71	179	128	137	164	96
3830408C21Rik	28	17	13	21	16	26	6	20	33	23	5	20	9	19	13	17	21	16	15	17
3830422I06Rik	0	0	0	0	0	0	0	0	0	0	0	0	0	0	0	0	0	0	0	0
3830432H09Rik	0	0	0	0	0	1	0	0	2	0	2	3	3	0	0	1	0	0	0	0
3930402G23Rik	8	16	0	0	12	0	0	0	13	17	3	0	3	7	1	3	16	3	0	9
4631405J19Rik	5	12	12	0	0	4	3	4	0	11	2	0	2	4	7	5	0	12	0	8
4631422I05Rik	0	0	0	0	0	0	0	0	0	0	3	2	2	0	2	0	0	0	0	0
4632404H12Rik	229	325	284	194	139	137	106	174	182	185	115	133	113	89	95	179	200	218	198	116
4632404M16Rik	39	34	61	59	72	4	9	22	2	3	11	1	0	18	0	81	41	24	7	38
4632411P08Rik	3	4	4	3	9	0	0	9	0	5	4	0	0	6	4	4	5	0	5	1
4632415L05Rik	181	199	135	103	392	326	140	259	259	392	162	70	133	124	140	281	268	216	139	238
4632418H02Rik	14	6	20	13	9	8	18	7	6	21	0	8	13	6	9	15	11	11	10	8
4632427E13Rik	27	14	13	21	29	40	13	33	5	46	13	12	4	14	13	32	28	32	29	11
4632428C04Rik	157	151	111	114	190	177	96	153	91	151	64	116	120	88	115	80	122	95	98	126
4632432E15Rik	0	0	0	0	0	0	0	0	0	4	0	0	2	0	0	0	0	0	0	0
4632433K11Rik	3	3	3	4	4	3	3	3	4	4	3	3	3	3	3	2	3	3	3	3
4633401B06Rik	13	5	12	20	22	12	15	37	18	7	1	15	7	9	13	21	15	15	16	9
4731419I09Rik	71	70	58	39	54	40	27	47	49	74	30	51	51	32	42	31	29	43	39	45
4732414G09Rik	0	0	0	0	0	0	0	0	1	0	0	0	0	0	0	0	0	0	0	0
4732416N19Rik	10	0	19	14	10	14	23	5	3	10	13	0	0	8	4	16	14	16	8	6
4732419C18Rik	15	11	12	10	10	16	38	27	17	18	5	7	18	26	7	14	17	12	10	17
4732440D04Rik	158	110	14	59	149	85	21	116	77	162	47	54	46	9	92	124	89	95	58	72
4732463B04Rik	14	0	0	0	10	0	13	0	29	7	0	7	2	0	10	5	14	5	1	7
4732465J04Rik	15	3	0	0	1	9	51	11	101	5	3	0	0	9	7	36	59	4	0	28
4732471J01Rik	20	21	25	20	29	21	31	23	20	20	8	17	18	22	17	14	18	19	18	19
4732487G21Rik	34	43	36	77	127	69	34	98	77	130	32	90	80	52	67	21	44	34	80	37
4732490B19Rik	0	7	7	0	7	16	16	7	0	38	17	1	16	12	3	8	4	2	0	12
4732491K20Rik	91	92	115	93	109	84	50	55	38	65	28	66	35	53	46	90	62	84	49	76
4732496C06Rik	34	40	17	22	51	41	12	36	12	49	17	27	34	9	17	25	40	15	29	18
4831440D22Rik	5	27	13	23	11	59	22	22	17	17	9	33	13	24	27	10	9	5	27	10
4833403J16Rik	25	25	22	30	33	64	28	49	31	68	27	35	45	11	18	22	26	32	22	35
4833404L02Rik	0	5	0	0	0	0	1	0	0	1	3	0	0	0	0	0	0	0	0	0
4833405L11Rik	0	0	0	9	0	0	0	4	0	4	0	0	0	0	4	0	0	10	0	3
4833407H14Rik	0	0	0	0	0	0	0	0	0	6	0	0	1	0	0	11	0	0	0	0
4833408A19Rik	14	18	29	24	10	43	18	24	25	39	12	14	12	8	15	27	36	22	27	13
4833411C07Rik	9	3	5	4	4	6	31	9	38	14	12	7	0	8	0	16	24	6	6	9
4833412C05Rik	7	6	12	8	4	0	0	8	6	6	9	2	2	7	2	5	4	4	0	8
4833412C15Rik	0	2	2	5	2	0	1	2	0	8	0	5	2	2	0	0	3	0	0	0
4833412K13Rik	8	18	16	0	5	11	21	20	12	6	13	8	10	1	5	17	7	8	14	5
4833413E03Rik	0	0	0	0	0	0	0	0	0	0	0	0	0	0	0	0	0	0	0	0
4833413G10Rik	44	56	37	58	57	94	59	98	77	93	54	63	41	44	25	71	57	37	43	65
4833415N18Rik	0	0	0	0	4	0	0	0	0	0	2	2	3	0	3	0	0	0	0	0
4833417C18Rik	5	8	0	10	6	0	11	8	8	8	12	0	3	6	2	5	2	5	3	8
4833418N02Rik	101	67	51	102	125	130	44	87	110	81	41	62	58	112	82	53	45	71	59	86
4833418N17Rik	5	0	0	2	1	0	0	2	4	1	2	0	0	0	0	0	4	0	0	0
4833419F23Rik	50	36	28	29	52	46	76	32	17	72	67	32	19	37	34	27	30	13	25	47
4833419O12Rik	4	3	3	0	0	4	0	1	4	2	0	0	0	2	0	0	0	2	0	0
4833420G17Rik	270	405	379	435	452	372	467	643	291	505	347	446	340	188	269	309	245	311	425	263
4833421G17Rik	0	0	0	0	0	0	0	0	0	0	0	0	3	0	0	0	0	0	0	0
4833422C13Rik	27	19	11	76	22	25	14	25	74	73	5	29	27	38	11	61	28	16	46	15
4833422M21Rik	4	1	0	7	5	0	0	0	0	4	2	5	3	0	0	0	0	0	0	0
4833427F10Rik	0	0	122	152	34	0	0	57	0	0	102	1	6	3	111	2	1	4	28	1
4833428L15Rik	0	0	0	0	0	0	2	0	0	0	0	0	0	0	0	0	0	0	0	0
4833438C02Rik	74	42	71	55	64	75	69	102	75	99	52	68	56	58	70	50	34	36	49	68
4833439L19Rik	5114	5321	4210	4177	4434	4420	2930	4074	3516	3564	2207	3006	2245	3335	3185	3594	3313	3427	3121	3596
4833445I07Rik	6	13	19	9	24	13	13	11	13	31	19	15	8	4	9	10	9	17	18	8
4921501I09Rik	0	0	0	0	0	0	0	0	0	0	0	0	0	0	0	4	2	0	0	0
4921504A21Rik	0	5	4	11	7	0	0	3	0	0	0	0	2	5	0	5	2	6	6	0
4921504E06Rik	2	3	0	0	0	0	0	0	0	3	0	2	2	0	0	0	0	0	0	0
4921507G05Rik	0	0	0	2	0	0	0	0	2	0	0	2	0	0	0	0	0	0	0	0
4921507P07Rik	27	7	10	27	19	29	9	37	14	42	17	31	24	13	16	15	11	4	10	23
4921509O07Rik	0	0	0	0	0	0	0	0	0	0	0	3	2	0	0	0	0	0	0	0
4921511C10Rik	0	0	0	1	0	3	0	1	2	4	0	2	0	0	0	0	0	0	0	0
4921511E07Rik	0	0	0	0	1	2	0	0	0	0	0	1	0	0	0	0	2	0	0	0
4921511I17Rik	0	0	0	0	0	0	0	0	0	0	0	0	0	0	0	0	0	0	0	0
4921513H07Rik	0	0	0	0	2	4	0	0	0	0	0	0	0	0	0	0	0	2	0	0
4921513I03Rik	7	8	5	3	5	7	3	6	10	10	3	3	3	7	6	5	5	7	0	8
4921514A10Rik	30	14	17	6	11	17	16	2	9	20	4	4	5	12	13	8	14	24	13	7
4921515G04Rik	0	0	0	0	0	0	1	0	0	2	4	0	0	0	0	0	0	0	0	0
4921515L22Rik	0	0	0	0	0	0	0	0	0	0	0	0	0	0	0	0	0	0	0	0
4921516A02Rik	0	0	0	0	0	0	0	0	0	0	0	0	0	0	0	0	0	0	0	0
4921517D16Rik	0	0	0	0	2	10	6	2	2	3	0	0	0	0	0	0	0	0	2	0
4921520N01Rik	0	0	0	0	0	0	0	0	0	0	0	2	0	0	0	0	0	0	0	0
4921522P10Rik	0	0	0	0	0	0	0	0	4	0	0	0	0	2	0	2	2	2	2	1
4921523L03Rik	0	5	0	0	5	0	0	0	0	0	0	3	3	2	1	0	0	2	2	0
4921524J17Rik	184	241	191	201	248	250	243	303	224	238	135	185	161	164	133	221	198	160	218	161
4921524L21Rik	0	0	0	0	0	0	0	0	0	0	0	0	2	0	0	0	0	0	0	2
4921525O09Rik	14	0	0	0	0	0	0	9	0	0	7	0	0	0	1	3	0	2	3	0
4921528I07Rik	0	0	0	0	2	0	0	0	0	0	0	0	0	0	0	0	0	0	0	0
4921529L05Rik	0	0	0	0	0	0	2	3	0	0	3	0	0	0	0	0	0	0	0	0
4921531C22Rik	129	150	122	94	93	74	58	62	49	88	34	66	36	94	57	78	68	107	79	63
4921534A09Rik	1	0	0	0	0	0	0	0	0	2	0	0	0	0	0	0	2	2	0	0
4921536K21Rik	10	43	26	16	27	5	4	25	9	7	16	20	17	0	6	5	22	13	22	6
4921539E11Rik	0	0	0	0	0	0	0	3	0	3	4	0	0	0	0	0	0	0	0	1
4921539H07Rik	0	0	2	2	3	0	0	0	3	0	6	0	0	0	0	0	0	0	0	1
4930401C15Rik	0	0	0	0	0	0	0	0	0	4	0	0	0	0	0	0	0	0	0	0
4930402D18Rik	0	0	0	0	0	0	0	0	0	0	0	0	2	0	0	0	0	0	0	0
4930402F06Rik	0	0	0	0	0	0	0	0	0	0	0	0	0	2	0	0	0	0	0	0
4930402H05Rik	0	0	2	0	0	0	0	0	0	0	0	0	0	0	0	0	0	0	0	0
4930403P22Rik	2	2	6	0	0	2	0	2	1	2	0	0	1	0	0	5	0	3	1	3
4930404A12Rik	0	0	0	6	0	1	0	3	0	4	0	4	4	1	0	0	0	0	0	3
4930404H11Rik	0	0	0	0	0	0	0	0	0	0	0	9	2	3	0	0	5	4	0	0
4930404I05Rik	18	24	23	17	24	47	24	28	27	51	16	21	19	12	11	32	31	28	30	16
4930404N11Rik	13	5	8	3	13	9	3	11	5	5	9	3	3	3	3	9	7	5	8	4
4930405A10Rik	0	0	0	0	0	0	0	0	2	0	0	0	0	0	0	0	0	0	0	0
4930405A21Rik	7	12	2	0	3	7	6	4	9	8	5	0	0	5	7	9	4	1	5	3
4930405N21Rik	0	2	0	2	1	0	0	4	0	0	3	0	0	0	0	3	2	1	0	0
4930405O22Rik	2	0	0	0	1	0	1	1	1	2	0	0	0	3	0	0	0	0	1	0
4930407G08Rik	0	0	0	0	0	2	0	0	0	0	0	0	0	0	0	0	0	0	0	0
4930407I10Rik	0	0	0	0	0	0	0	0	0	0	0	0	0	0	0	0	0	0	0	0
4930408O17Rik	0	0	0	0	0	0	2	0	0	0	0	0	0	0	0	2	0	0	0	0
4930412B13Rik	0	0	0	0	0	0	0	0	0	3	0	0	0	0	0	0	0	0	0	0
4930412C18Rik	40	23	20	17	5	16	16	12	14	35	21	21	4	10	12	25	12	14	13	17
4930412E21Rik	0	0	0	0	0	0	0	0	0	0	0	0	0	0	0	0	0	0	0	0
4930412F12Rik	14	6	5	19	13	4	7	10	4	4	4	0	3	13	7	5	12	9	4	9
4930412M03Rik	5	2	10	4	3	8	20	7	2	6	8	7	11	6	0	5	0	0	9	0
4930412O13Rik	0	0	0	0	0	0	0	0	0	0	0	0	0	0	0	0	0	0	0	0
4930413F20Rik	0	0	0	0	0	0	0	0	0	0	0	0	0	3	0	0	0	0	0	0
4930413G21Rik	14	12	9	4	16	19	7	14	19	16	13	6	10	16	11	6	11	6	14	7
4930414N06Rik	0	0	0	0	0	1	0	0	2	2	0	0	0	2	1	0	0	0	0	0
4930415P13Rik	0	0	0	0	0	0	4	0	0	0	0	0	0	0	0	0	0	0	0	0
4930417H01Rik	8	0	0	0	0	2	0	4	2	0	0	3	4	0	2	10	0	0	0	0
4930417O13Rik	0	0	0	0	0	0	0	0	0	0	0	0	0	0	0	0	0	0	0	0
4930420G21Rik	0	0	0	0	0	0	0	0	0	0	0	4	0	0	0	0	0	0	0	0
4930420N18Rik	0	0	0	0	0	0	0	0	0	0	0	0	0	0	0	0	0	0	0	0
4930421C12Rik	0	0	0	0	0	0	0	0	0	0	0	0	0	0	0	0	0	0	0	0
4930421P07Rik	0	0	0	0	0	0	0	0	0	0	0	0	0	0	0	0	0	0	0	0
4930422C21Rik	0	0	0	0	0	0	0	0	0	0	0	2	0	0	0	0	0	0	0	0
4930422I22Rik	0	0	0	0	0	0	0	0	0	0	1	4	1	0	1	0	0	0	0	1
4930422M22Rik	6	0	6	0	5	6	8	3	3	10	1	1	4	5	0	3	8	6	2	6
4930423D22Rik	0	3	0	0	5	0	0	0	0	3	0	1	0	4	0	3	0	0	1	2
4930423M02Rik	0	0	0	0	0	0	0	0	0	0	0	0	2	0	0	0	0	0	0	0
4930425P05Rik	0	0	6	1	0	3	0	4	4	3	5	1	2	0	0	4	3	3	1	0
4930426D05Rik	0	0	0	0	0	0	0	0	0	5	3	2	0	0	0	0	2	2	0	2
4930426I24Rik	5	13	0	0	2	0	6	4	7	2	4	0	0	0	3	12	0	3	1	5
4930426L09Rik	5	5	0	0	5	0	0	0	6	6	2	1	0	1	5	5	1	1	4	0
4930428E07Rik	0	0	0	0	0	0	0	0	0	0	0	0	0	0	0	0	0	0	0	0
4930428N03Rik	0	0	0	0	0	0	0	3	3	5	0	0	0	0	0	7	0	0	2	0
4930428O21Rik	0	0	0	0	0	0	0	0	0	0	0	0	0	0	0	0	0	0	0	0
4930429F24Rik	313	397	343	340	551	454	307	562	323	464	195	369	338	339	264	309	222	319	389	265
4930429H19Rik	10	6	3	8	7	9	0	2	8	4	10	6	0	5	4	0	5	4	3	6
4930429P21Rik	9	4	4	7	5	47	14	9	4	9	5	22	20	4	4	4	8	3	4	13
4930430E12Rik	0	0	0	0	3	0	6	1	2	3	0	0	5	0	3	0	0	0	0	0
4930430F08Rik	123	79	63	166	89	76	42	131	132	80	66	71	35	58	44	91	91	118	88	64
4930431P03Rik	0	0	0	0	0	0	0	0	0	2	0	0	0	0	0	0	0	5	0	0
4930431P19Rik	26	48	17	29	49	91	43	88	29	1	46	32	13	26	10	72	1	48	11	62
4930431P22Rik	0	0	9	0	0	0	5	0	0	6	3	2	0	5	0	5	0	0	4	0
4930432B10Rik	3	2	4	4	0	4	0	2	0	8	0	0	0	0	0	4	4	8	4	1
4930432E11Rik	0	0	0	0	0	2	0	0	0	0	0	0	0	0	0	0	0	2	0	0
4930432J09Rik	0	4	0	3	0	0	0	2	3	7	0	0	2	0	0	0	0	3	0	0
4930432L08Rik	0	0	2	0	0	0	0	0	0	0	0	0	0	0	0	0	0	0	0	0
4930433I11Rik	0	0	0	0	0	0	0	0	0	0	0	0	0	0	0	0	0	0	0	0
4930433N12Rik	0	0	0	0	0	0	0	0	0	0	0	0	0	0	0	0	0	0	0	0
4930438A08Rik	15	0	0	0	8	5	0	0	0	0	2	2	7	8	0	0	0	0	4	0
4930438E09Rik	0	0	0	6	0	0	0	0	0	2	0	0	0	0	0	0	0	0	0	0
4930439A04Rik	0	0	0	0	0	0	0	0	0	0	0	0	0	0	0	0	0	0	0	0
4930439D14Rik	0	0	0	0	0	0	0	0	0	0	0	0	0	0	0	0	0	0	0	0
4930440C22Rik	0	0	0	0	0	0	0	0	0	0	0	0	0	0	0	0	0	0	0	0
4930442G15Rik	0	0	0	0	0	0	0	0	0	1	0	0	0	0	0	0	2	0	0	0
4930442H23Rik	0	4	0	0	1	3	0	0	3	0	3	0	3	0	0	0	0	1	0	2
4930442L01Rik	0	0	0	0	0	0	0	0	9	0	0	0	0	5	0	0	0	0	0	0
4930443G03Rik	0	0	0	0	0	0	0	0	0	0	0	0	0	0	0	0	0	0	0	0
4930443O20Rik	0	0	0	4	0	0	0	2	0	2	0	0	0	0	0	0	0	1	0	0
4930444A19Rik	0	0	0	0	0	2	0	0	0	0	0	0	0	0	0	0	0	0	0	0
4930444P10Rik	0	0	0	0	0	1	0	0	0	0	0	0	0	0	0	0	0	0	0	0
4930445B16Rik	0	0	0	0	0	0	0	0	0	0	0	0	0	0	0	0	0	0	0	0
4930445E18Rik	0	0	0	0	0	7	0	0	0	0	0	0	0	0	0	0	0	2	0	0
4930445N18Rik	0	9	0	0	0	0	4	0	0	4	0	0	0	0	3	6	0	3	2	1
4930447A16Rik	0	0	0	0	0	0	0	0	0	0	0	0	2	0	0	0	0	0	0	0
4930447C04Rik	1	10	0	9	15	19	0	16	0	26	16	16	4	13	3	2	4	2	3	11
4930447F24Rik	0	6	0	0	0	0	0	0	0	3	0	0	3	0	0	0	2	0	0	2
4930447K03Rik	0	2	0	0	4	0	0	0	0	0	0	1	0	0	0	5	0	0	0	0
4930447M23Rik	2	0	0	0	0	0	0	4	0	0	0	0	0	0	0	0	0	0	0	0
4930447N08Rik	0	0	0	0	0	2	0	2	0	0	2	0	2	0	0	0	0	0	0	0
4930448D08Rik	0	1	0	0	0	0	2	0	0	0	0	0	0	0	0	2	0	0	0	0
4930448E22Rik	1	0	0	2	5	0	2	2	0	3	0	0	0	0	0	3	0	4	1	1
4930449A18Rik	0	0	0	0	0	0	0	0	0	0	0	0	0	0	0	0	0	0	0	0
4930449E01Rik	0	0	0	0	0	0	0	0	0	0	0	0	2	0	0	0	0	0	0	0
4930449I04Rik	0	0	0	0	0	0	0	0	2	5	0	0	0	0	0	3	0	0	0	0
4930451E10Rik	4	6	1	2	7	0	6	7	5	2	3	0	3	0	3	6	7	3	4	2
4930452A19Rik	0	0	0	0	0	0	0	0	0	0	0	0	0	0	0	0	0	3	0	0
4930452G13Rik	0	0	0	0	0	0	0	0	0	0	0	0	0	0	3	0	0	0	0	0
4930452L12Rik	0	0	0	0	0	0	0	0	0	0	0	0	0	0	2	0	0	0	0	0
4930453C13Rik	0	0	0	0	0	0	0	0	0	0	0	0	0	0	0	0	0	0	0	0
4930453N24Rik	1105	1377	886	1173	1231	221	800	1184	812	1106	592	466	236	1208	1026	811	704	758	583	1036
4930455B14Rik	0	0	0	0	0	0	0	0	0	0	0	0	0	0	0	0	0	0	0	0
4930455C13Rik	5	0	11	8	1	7	10	8	0	6	3	9	4	8	3	7	2	1	1	5
4930455G09Rik	14	2	0	3	8	0	4	11	0	51	15	4	0	2	0	2	4	0	0	0
4930455H04Rik	0	0	0	0	0	0	0	0	0	0	2	0	3	0	0	0	0	0	0	0
4930455J16Rik	0	0	0	0	0	0	0	0	0	0	0	0	0	0	0	5	0	0	0	0
4930455M05Rik	0	0	0	0	0	0	0	2	0	0	0	0	0	0	0	0	0	0	0	0
4930456G14Rik	0	4	0	0	0	4	0	5	0	0	0	2	2	4	0	0	0	1	3	0
4930458B22Rik	0	0	0	0	0	0	0	0	0	0	0	0	0	0	0	0	0	0	0	0
4930458D05Rik	49	47	62	79	45	24	48	40	63	46	22	46	19	32	36	43	63	37	44	36
4930459C07Rik	0	0	0	0	0	0	0	0	0	0	5	0	0	0	0	0	3	2	0	0
4930461C15Rik	0	0	2	0	0	0	0	0	0	0	0	0	0	0	0	0	0	0	0	0
4930461G14Rik	0	0	0	0	2	0	0	0	0	0	0	0	0	0	0	0	0	0	0	0
4930463O16Rik	0	0	0	0	0	0	0	0	0	0	0	0	0	0	0	0	0	3	0	0
4930465I24Rik	0	0	0	0	0	0	0	0	0	0	3	0	5	0	1	0	0	1	0	2
4930465K10Rik	0	0	4	0	0	0	2	0	0	0	0	0	0	0	1	0	0	0	0	0
4930466I24Rik	0	4	0	0	0	0	0	0	0	5	0	2	0	0	0	0	0	0	0	0
4930466K18Rik	23	27	11	26	27	31	7	16	13	39	21	23	12	10	6	18	20	20	21	13
4930467K11Rik	0	0	0	0	0	0	0	0	0	0	0	0	0	0	0	0	0	0	0	0
4930469K13Rik	0	0	0	4	0	2	0	0	1	2	0	0	0	0	4	0	0	3	1	0
4930470B04Rik	0	0	0	0	0	0	0	0	0	4	0	0	0	0	0	0	0	0	0	0
4930470G03Rik	6	0	5	0	0	7	0	0	0	10	3	6	2	0	0	2	1	3	1	2
4930471C04Rik	7	0	2	2	0	2	4	5	1	2	0	0	0	5	0	1	0	5	4	0
4930471D02Rik	0	0	0	0	0	0	0	0	0	0	0	0	0	0	0	0	0	0	0	0
4930471E19Rik	0	0	0	0	0	0	0	0	0	0	0	0	0	0	0	0	0	0	0	0
4930471M09Rik	0	0	0	0	0	0	0	0	0	0	0	0	0	0	0	0	0	0	0	0
4930473A02Rik	4	5	5	5	10	5	4	5	6	10	6	8	3	4	1	6	5	6	7	3
4930473D10Rik	0	0	0	0	0	0	0	0	0	0	0	0	0	0	0	0	0	0	2	0
4930473H19Rik	0	0	0	0	0	0	0	0	0	2	0	0	0	0	0	1	0	0	0	0
4930473O22Rik	0	0	0	0	3	0	0	0	0	0	0	0	0	0	0	0	0	3	0	0
4930474H06Rik	0	4	0	0	0	0	0	0	0	0	0	0	0	0	0	0	0	0	0	0
4930474M22Rik	0	3	3	6	3	2	0	3	2	9	2	4	0	5	0	8	2	15	0	0
4930474N09Rik	0	0	0	0	6	0	0	0	0	0	2	3	2	3	2	0	0	1	2	0
4930477G07Rik	0	0	0	0	3	3	0	2	0	14	3	0	0	2	0	0	0	0	0	0
4930477O15Rik	0	0	3	0	0	1	0	0	0	0	0	2	0	0	0	0	0	0	1	0
4930478K11Rik	6	1	0	2	1	0	1	0	0	0	2	0	0	0	0	2	2	7	0	0
4930478L05Rik	0	0	0	0	0	0	0	0	0	0	0	0	0	0	0	2	0	0	0	0
4930478M13Rik	0	0	0	0	1	0	0	0	0	0	0	0	0	0	0	0	0	0	0	0
4930479D17Rik	12	7	6	11	4	7	0	1	0	0	0	3	4	0	2	9	6	4	7	2
4930479H17Rik	2	0	0	0	0	0	0	0	0	0	2	0	0	0	0	0	0	0	0	0
4930480G23Rik	2	0	0	0	0	0	29	0	21	2	0	0	0	19	3	10	9	0	0	0
4930480K02Rik	2	2	2	0	0	2	0	1	0	0	0	0	0	0	0	1	3	0	2	1
4930481A15Rik	77	181	138	150	132	78	38	74	101	145	64	75	47	40	62	111	152	105	121	61
4930481B07Rik	2	8	6	0	7	10	11	0	8	5	7	10	1	0	2	4	6	2	8	1
4930483J18Rik	0	0	4	0	6	0	0	0	0	0	2	3	0	0	0	0	0	2	0	2
4930483K19Rik	0	0	0	0	0	0	0	0	1	0	0	0	0	0	0	2	0	0	0	1
4930483P17Rik	1	6	0	0	1	1	1	2	1	0	0	0	0	0	0	0	9	0	1	1
4930484H19Rik	0	0	0	0	0	0	0	2	0	0	0	0	0	2	0	0	0	0	0	0
4930484I04Rik	0	0	0	0	0	0	0	0	0	0	0	0	0	1	1	0	0	0	0	0
4930486L24Rik	0	0	0	0	0	0	0	28	0	0	0	45	0	0	30	0	0	0	0	0
4930488L21Rik	0	0	0	0	0	0	0	0	0	0	0	0	0	0	2	0	2	0	0	0
4930488N15Rik	0	0	0	0	0	0	0	2	0	4	0	0	0	1	0	0	0	2	0	0
4930500A05Rik	0	0	0	0	0	0	0	0	0	0	0	0	0	0	0	0	0	0	0	0
4930500F10Rik	5	0	0	5	8	0	0	8	0	0	0	0	0	2	0	0	0	5	0	0
4930500H12Rik	0	0	0	0	0	0	0	0	0	0	0	0	0	0	0	0	0	0	0	0
4930500M09Rik	0	0	0	0	0	0	0	1	0	0	1	0	4	0	0	2	3	6	0	0
4930502C17Rik	0	0	2	0	0	0	0	0	0	0	0	0	0	0	0	0	0	0	0	2
4930502E09Rik	0	0	0	0	0	2	0	0	0	2	0	4	0	0	2	0	0	0	0	0
4930503B20Rik	0	0	0	0	0	0	0	0	24	0	5	2	2	0	1	1	2	1	0	4
4930503E24Rik	0	0	0	0	0	0	0	0	0	0	0	0	0	1	0	0	0	0	0	0
4930503F20Rik	0	1	0	0	0	0	0	0	3	2	0	0	0	0	0	0	0	0	0	0
4930503L19Rik	218	169	150	139	243	168	217	268	164	300	138	173	170	89	117	142	168	184	171	151
4930505A04Rik	0	0	0	0	0	0	0	0	0	5	0	2	3	0	2	0	0	0	0	0
4930505N22Rik	4	0	0	0	0	4	0	0	0	0	0	0	0	0	0	0	4	0	1	0
4930506C21Rik	45	74	42	74	70	114	113	74	63	88	17	64	48	68	56	64	75	61	72	47
4930507D05Rik	11	4	0	6	6	2	3	0	4	2	3	0	0	3	8	0	4	3	2	3
4930509E16Rik	0	0	7	0	3	0	0	0	0	2	0	0	0	0	0	3	0	2	0	0
4930509G22Rik	11	7	0	5	9	5	4	4	14	4	6	3	7	3	3	3	10	5	3	7
4930509H03Rik	0	0	0	0	0	0	0	0	0	0	0	0	0	0	0	0	2	0	0	0
4930510E17Rik	0	0	0	0	0	0	0	0	0	0	0	2	0	0	0	0	0	0	0	0
4930511E03Rik	0	0	0	0	5	0	0	0	0	0	0	0	2	0	0	0	0	0	0	0
4930511M06Rik	45	139	97	86	163	55	32	63	28	35	23	25	58	54	17	72	83	105	35	75
4930512B01Rik	0	0	0	0	0	1	1	1	1	4	1	1	1	1	1	3	2	1	1	1
4930512H18Rik	16	0	20	5	18	8	5	16	6	31	14	3	5	2	15	9	7	23	16	5
4930512J16Rik	0	0	0	0	0	0	0	0	4	2	5	0	0	2	2	0	6	0	0	0
4930512P04Rik	0	0	0	0	0	0	0	0	0	1	0	1	0	0	0	0	0	0	0	0
4930513N10Rik	23	6	6	9	15	11	2	20	13	3	8	9	14	0	6	11	9	0	11	4
4930513N20Rik	1	2	3	1	1	9	10	2	1	8	10	0	0	0	1	0	1	0	6	0
4930513O06Rik	5	0	0	0	0	0	0	2	2	0	0	0	0	0	0	0	0	0	0	0
4930515B02Rik	0	0	0	0	2	0	0	0	0	0	0	0	0	1	0	0	0	0	0	0
4930515G01Rik	6	4	6	6	11	3	0	14	5	11	4	6	9	4	2	10	5	2	1	7
4930515G16Rik	0	0	0	0	0	0	0	0	0	0	0	0	0	0	0	0	0	0	0	0
4930516B21Rik	82	58	56	45	88	177	147	185	112	156	81	133	148	48	56	74	52	46	122	55
4930517E14Rik	10	4	7	11	4	4	0	2	4	7	3	1	10	4	0	6	0	4	5	2
4930517G19Rik	2	0	0	0	4	4	0	2	0	0	0	0	0	0	0	0	0	0	0	0
4930517L18Rik	0	0	0	0	0	0	0	0	0	0	2	1	3	0	0	0	0	0	0	0
4930517O19Rik	1	0	0	0	0	1	0	1	0	3	0	0	0	0	0	0	0	1	0	0
4930518I15Rik	10	10	14	13	16	19	12	31	18	27	10	8	12	12	6	21	22	11	17	10
4930519D14Rik	0	0	0	3	0	0	0	0	0	0	0	0	0	0	0	0	0	0	0	0
4930519F16Rik	0	0	0	2	0	0	0	3	0	0	0	0	0	0	0	0	0	0	0	2
4930519G04Rik	0	0	0	0	0	0	0	0	3	0	0	0	0	2	0	0	0	0	0	0
4930519K11Rik	10	5	6	7	7	0	3	6	4	1	0	0	0	0	0	8	8	0	6	2
4930519P11Rik	0	2	1	0	4	2	0	11	2	2	0	5	0	0	0	3	7	0	0	3
4930520K02Rik	0	0	0	0	0	0	0	0	0	0	0	2	0	0	2	0	0	0	0	0
4930520M14Rik	0	0	4	0	0	0	0	0	3	0	0	0	0	0	0	0	0	0	0	0
4930520O04Rik	6	5	3	18	18	16	12	29	11	13	16	7	1	6	12	12	20	4	6	15
4930522L14Rik	32	8	19	15	26	18	15	41	17	45	20	21	19	7	7	26	27	12	17	19
4930523C07Rik	660	479	432	446	486	395	360	306	407	556	350	263	261	253	384	323	343	443	325	401
4930524B15Rik	0	0	0	2	0	0	0	0	0	3	0	0	0	0	2	0	0	0	0	0
4930524O07Rik	18	4	1	13	4	12	11	9	21	17	13	3	4	10	3	16	12	6	10	6
4930525G20Rik	6	16	7	9	13	10	0	4	10	0	7	0	7	5	2	8	12	5	3	9
4930526A20Rik	0	4	2	4	1	3	4	2	0	0	0	1	3	0	0	0	0	5	2	1
4930526H09Rik	0	0	0	0	0	0	0	0	0	0	0	0	0	0	0	0	0	0	0	0
4930526L06Rik	0	0	0	0	0	0	0	0	0	0	0	0	0	0	0	0	0	0	0	0
4930527F14Rik	0	0	0	0	0	0	0	0	3	0	0	0	0	0	0	1	0	0	1	0
4930527J03Rik	0	0	0	0	0	0	0	0	0	3	0	0	0	0	0	0	0	0	0	0
4930528D03Rik	0	0	0	0	0	0	0	0	0	0	0	0	0	0	0	0	0	0	0	0
4930528H21Rik	0	0	0	0	0	0	0	0	0	0	0	0	0	0	0	0	0	0	0	0
4930528P14Rik	0	0	0	0	0	0	0	0	0	0	0	0	0	0	0	0	0	0	0	0
4930529C04Rik	0	0	0	0	2	0	0	0	0	0	3	0	0	2	0	0	0	0	0	0
4930532G15Rik	8	6	6	8	0	0	0	5	3	3	0	0	6	4	3	3	4	7	5	0
4930532I03Rik	0	1	0	0	0	0	0	0	0	0	0	0	0	0	0	0	1	0	0	0
4930533K18Rik	6	3	8	2	3	8	2	2	2	7	4	2	1	0	0	2	0	2	0	0
4930533N22Rik	0	0	0	0	0	0	0	0	0	0	0	0	0	0	0	0	0	0	0	0
4930534D22Rik	0	0	0	5	0	0	0	0	0	0	0	0	0	0	0	3	7	5	0	0
4930534H18Rik	1	0	0	0	0	0	0	4	0	0	3	0	0	0	0	2	0	3	0	0
4930535L15Rik	0	2	1	0	0	0	0	0	0	0	0	3	5	2	0	0	0	2	0	0
4930537H20Rik	0	4	0	0	0	0	0	0	0	0	0	0	0	0	0	0	0	2	0	0
4930538E20Rik	0	0	0	0	0	0	0	0	0	0	1	0	0	0	0	0	0	0	0	0
4930539J05Rik	25	8	18	14	17	23	16	24	22	35	10	10	10	9	21	23	23	14	18	14
4930540M05Rik	0	0	0	0	4	0	6	0	5	0	3	3	0	2	3	0	0	0	0	3
4930542C12Rik	0	0	0	0	0	0	0	0	0	0	2	0	0	0	0	0	0	0	0	0
4930542C16Rik	0	0	0	0	0	0	0	0	0	0	0	0	0	3	0	0	0	0	0	0
4930543E12Rik	0	0	0	0	0	0	0	0	0	0	0	0	0	0	0	0	2	0	0	0
4930544D05Rik	39	34	20	20	27	30	8	32	14	45	7	30	28	19	16	18	18	26	28	14
4930544F09Rik	2	0	0	0	2	0	3	2	0	0	0	0	2	0	0	0	0	0	0	0
4930544I03Rik	0	0	0	0	0	0	0	0	0	0	0	0	0	0	0	3	0	0	0	0
4930544L04Rik	0	0	0	0	0	0	0	0	0	0	0	0	0	0	0	0	0	0	0	0
4930544M13Rik	0	0	0	0	0	0	0	0	0	0	0	0	0	0	0	0	0	0	0	0
4930545L08Rik	0	0	0	0	0	0	0	0	0	0	0	0	0	0	0	0	0	0	0	0
4930545L23Rik	3	0	0	0	0	0	0	0	0	0	5	0	0	0	2	0	0	0	0	0
4930546K05Rik	4	4	0	0	0	0	11	5	0	0	0	2	0	5	0	8	2	2	3	0
4930547E08Rik	0	0	0	0	0	0	0	0	2	2	0	2	0	0	0	3	0	1	0	0
4930547E14Rik	0	0	0	0	0	0	0	0	0	0	0	0	0	0	0	0	0	0	3	0
4930547M16Rik	3	6	5	0	2	3	0	0	3	0	0	0	3	0	0	3	3	0	3	0
4930548J01Rik	0	0	0	0	0	0	0	0	0	0	0	0	0	0	0	0	0	0	0	0
4930549C15Rik	0	0	0	0	0	0	0	0	0	0	0	0	0	1	0	0	0	0	0	0
4930549G23Rik	0	4	0	4	4	0	5	4	0	5	2	2	3	2	4	3	2	2	4	0
4930550C14Rik	4	0	6	6	11	9	9	11	0	8	7	10	6	6	2	4	0	6	7	3
4930550C17Rik	0	0	0	0	0	0	0	0	0	0	0	0	0	0	0	0	0	0	0	0
4930551I15Rik	0	0	0	0	0	0	0	0	0	0	0	0	0	0	0	0	0	0	0	0
4930551L18Rik	0	0	0	0	0	0	0	0	0	0	2	0	1	0	0	0	0	0	0	0
4930551O13Rik	32	19	8	7	6	8	5	10	8	9	3	6	7	10	11	6	4	19	15	0
4930553I21Rik	0	0	0	0	0	0	0	0	2	0	0	0	0	0	0	0	0	0	0	0
4930553P18Rik	13	6	11	3	10	12	1	14	1	4	0	0	5	16	7	4	7	9	3	9
4930554G24Rik	0	0	0	0	0	0	0	0	0	0	0	0	0	0	0	0	0	0	0	1
4930554H23Rik	0	0	0	0	0	0	0	0	0	0	0	0	0	2	0	0	0	0	0	0
4930554I06Rik	0	0	0	0	0	0	0	0	0	0	5	0	10	2	0	3	0	1	0	0
4930555A03Rik	10	7	15	8	11	10	0	11	0	17	5	3	2	3	5	17	12	12	5	8
4930555F03Rik	2	0	0	0	0	0	0	0	0	0	0	0	0	0	0	0	0	0	0	0
4930555G01Rik	0	0	0	0	0	9	0	0	0	0	0	2	2	0	0	3	0	2	1	2
4930555G07Rik	0	8	5	3	9	14	1	9	0	5	0	8	8	3	3	1	6	1	1	7
4930556H04Rik	8	7	12	1	2	1	0	1	1	1	0	0	0	0	6	0	17	0	0	5
4930556I23Rik	0	3	0	0	11	0	0	0	0	0	0	0	1	0	0	0	0	2	0	0
4930556J02Rik	0	0	0	0	0	0	0	4	0	0	0	3	2	0	0	0	0	11	0	0
4930556J24Rik	0	0	0	0	0	0	6	0	11	5	3	3	3	3	0	0	0	1	0	4
4930556M19Rik	21	24	7	19	8	7	30	17	66	30	19	13	8	10	6	47	24	9	10	23
4930556N13Rik	4	0	0	0	0	0	1	0	1	0	0	2	0	0	2	3	0	0	2	0
4930557J02Rik	0	0	0	0	0	0	0	0	0	0	0	0	0	0	0	0	0	1	0	0
4930557K07Rik	5	4	0	5	8	8	6	5	1	7	3	8	4	2	5	2	5	2	5	3
4930558J18Rik	0	0	0	0	4	0	0	0	2	2	0	0	0	0	0	0	0	0	0	0
4930558J22Rik	0	0	0	0	0	0	0	0	0	0	0	0	0	28	0	0	0	0	0	1
4930558K02Rik	0	0	2	0	0	0	0	0	0	0	0	0	0	0	0	0	0	0	0	0
4930560O18Rik	0	0	0	1	0	0	2	0	0	0	0	0	0	0	0	0	0	0	0	0
4930562A09Rik	0	0	0	0	0	0	0	0	0	0	0	0	0	0	0	0	0	0	0	0
4930562C15Rik	9	6	0	3	6	1	3	1	5	8	3	7	6	1	2	1	3	4	5	2
4930562D21Rik	0	0	0	0	0	0	2	0	0	0	0	0	0	0	0	0	0	0	0	0
4930562F07Rik	1	0	0	6	7	6	1	9	10	12	3	5	7	4	10	1	2	3	3	7
4930563E18Rik	0	0	0	0	0	0	2	2	5	0	0	0	0	0	0	0	0	4	2	0
4930563E22Rik	18	12	6	1	10	31	10	62	18	18	5	18	12	4	0	20	27	27	25	6
4930563J15Rik	0	0	0	0	0	0	0	0	0	2	0	0	0	0	0	0	0	0	0	0
4930563M21Rik	0	0	0	0	0	0	0	3	0	0	0	0	0	0	0	0	0	0	0	0
4930565N06Rik	9	0	3	0	9	4	6	6	9	10	4	8	0	2	2	4	8	2	2	7
4930567H12Rik	0	0	0	0	0	0	0	0	0	0	0	0	0	0	0	0	0	0	0	0
4930567K20Rik	0	0	0	2	0	0	0	0	0	0	0	0	0	0	0	0	0	0	0	0
4930568A12Rik	0	0	0	0	0	0	0	1	0	0	0	0	0	0	0	0	0	0	0	0
4930568A13Rik	0	0	0	0	0	0	0	0	0	0	0	0	0	0	0	0	0	0	0	0
4930570G19Rik	2	2	6	5	10	0	8	5	9	5	2	2	2	5	0	0	0	4	0	0
4930570N18Rik	0	1	0	0	0	1	1	3	0	3	0	0	4	0	0	0	1	0	0	1
4930572G02Rik	0	0	0	0	0	0	0	0	0	0	0	2	0	3	0	0	0	0	0	0
4930572O13Rik	5	11	7	7	7	0	0	0	0	7	0	4	5	0	3	6	6	0	1	5
4930573C15Rik	0	0	0	0	0	0	0	0	0	0	0	0	0	0	0	0	0	0	0	0
4930573H18Rik	0	0	0	0	0	0	0	0	0	0	0	0	0	0	0	0	0	0	3	0
4930577N17Rik	35	30	27	38	26	21	30	40	20	22	24	13	18	14	25	26	19	31	24	23
4930578G10Rik	0	0	0	0	0	0	0	0	2	0	0	0	0	0	0	0	0	0	0	0
4930578I07Rik	0	2	0	0	0	0	0	0	0	0	0	0	0	0	0	0	1	0	0	0
4930578M01Rik	15	13	8	5	17	9	21	14	10	11	8	10	11	6	7	3	14	12	10	9
4930578M07Rik	0	0	0	0	2	1	0	1	0	0	0	0	2	0	0	0	0	0	0	0
4930579D07Rik	0	0	0	0	0	0	0	0	0	0	0	0	0	0	0	0	0	0	0	0
4930579F01Rik	1	0	0	0	2	0	4	1	6	4	0	0	2	11	0	0	0	2	0	0
4930579G18Rik	43	30	30	31	38	18	37	49	30	64	18	43	24	17	20	36	27	33	24	36
4930579G24Rik	27	33	24	44	63	28	14	35	23	34	7	23	21	40	28	30	19	22	27	23
4930579H20Rik	0	0	0	0	0	0	0	1	0	0	1	1	0	0	2	0	0	1	0	0
4930579J19Rik	0	0	0	3	0	3	0	0	0	0	0	0	0	0	0	0	0	0	0	0
4930579K19Rik	0	5	0	0	3	0	0	6	4	3	2	0	3	3	0	2	11	2	0	0
4930580E04Rik	0	0	0	0	0	0	0	0	2	0	0	0	3	0	0	3	2	0	0	0
4930581F22Rik	109	44	57	62	54	62	134	95	132	111	77	72	66	65	29	89	70	30	50	84
4930583K01Rik	0	0	0	0	0	0	0	0	5	0	0	0	0	0	0	0	0	0	0	0
4930583P06Rik	0	0	0	0	0	0	0	0	0	0	0	0	0	0	0	0	0	0	0	0
4930584E12Rik	0	7	0	0	1	0	0	0	2	0	0	0	0	0	0	0	0	0	2	3
4930588A03Rik	0	0	0	0	0	0	0	0	0	0	0	0	1	0	0	0	0	0	0	1
4930588G17Rik	4	0	0	0	0	0	0	6	0	0	0	0	0	0	0	1	3	3	1	1
4930588J15Rik	0	0	0	0	0	0	0	0	0	0	0	0	0	0	0	0	0	0	0	0
4930588K23Rik	7	3	0	0	0	0	0	4	6	0	0	0	0	1	0	0	2	0	0	0
4930589O11Rik	7	2	3	8	3	1	5	3	7	0	6	0	0	0	0	5	7	5	1	5
4930590H14Rik	0	0	0	0	0	0	0	0	0	1	1	0	0	0	0	0	0	0	0	0
4930590J08Rik	11	6	6	19	19	25	13	46	19	22	0	20	17	16	11	14	21	14	9	21
4930590L20Rik	0	0	0	0	0	0	0	0	0	0	0	0	0	0	0	0	0	0	0	0
4930592A05Rik	2	0	1	0	0	2	0	0	0	0	3	0	3	3	1	0	1	0	0	0
4930592C13Rik	0	3	0	0	0	0	6	0	1	5	0	0	0	0	0	0	0	0	0	0
4930592I03Rik	2	0	0	0	0	0	2	1	0	0	0	0	0	0	0	0	0	0	2	0
4930593A02Rik	2	0	0	0	0	0	0	0	1	0	0	2	0	0	0	1	0	0	0	0
4930594C11Rik	0	0	0	0	0	0	0	0	0	0	0	0	0	0	0	0	0	1	0	0
4930594M22Rik	5	1	1	2	3	3	2	1	1	11	0	9	0	13	0	4	0	1	0	7
4930594O21Rik	0	0	0	0	0	0	0	0	0	0	5	0	0	0	0	3	0	0	0	0
4930595D18Rik	0	2	0	0	0	2	0	0	0	0	0	0	0	0	0	0	0	0	0	0
4930595L18Rik	0	0	0	0	0	0	0	0	0	0	0	0	0	0	0	0	0	0	0	0
4930596I21Rik	0	0	0	0	0	0	1	0	0	1	1	1	3	0	0	0	0	1	0	0
4930597A21Rik	0	0	0	0	0	0	0	0	0	0	0	2	0	0	0	0	0	0	0	0
4930597O21Rik	0	0	0	3	0	4	0	6	0	6	6	15	0	2	0	0	0	0	0	0
4930598N05Rik	0	0	0	0	0	0	0	0	0	0	0	0	0	0	0	0	0	0	0	0
4930599N23Rik	4	3	2	4	4	4	5	6	9	10	6	3	3	2	2	5	4	11	0	0
4930599N24Rik	0	0	0	0	2	0	0	0	0	0	0	0	0	0	2	0	0	0	0	0
4931403E22Rik	6	3	6	1	4	0	10	6	4	8	5	5	3	2	1	5	1	9	2	6
4931406B18Rik	0	0	0	0	0	0	0	0	0	3	0	0	0	3	0	0	0	5	0	0
4931406C07Rik	619	473	413	522	653	560	2270	566	2582	630	330	449	276	2005	410	1017	913	256	726	568
4931406G06Rik	1	0	0	3	0	0	7	0	0	10	2	0	0	8	0	0	0	0	0	0
4931412I15Rik	0	0	0	0	0	0	0	0	0	0	0	0	0	0	0	0	0	3	0	0
4931413I07Rik	0	0	5	0	0	0	10	8	0	0	0	5	3	6	1	1	1	0	0	3
4931413K12Rik	14	8	13	7	13	8	19	17	22	24	12	6	16	10	14	16	9	4	16	8
4931414P19Rik	88	104	83	141	111	87	158	143	119	129	88	98	73	58	57	96	127	87	116	74
4931415C17Rik	0	0	0	3	0	4	0	0	0	4	0	7	0	0	0	0	0	0	2	0
4931422A03Rik	11	9	6	4	9	6	14	2	18	13	0	9	4	5	7	14	10	9	8	6
4931428F04Rik	114	97	185	87	131	111	101	81	93	123	47	80	72	68	88	80	145	87	115	71
4931428L18Rik	18	18	21	27	15	11	36	30	17	15	15	8	4	17	19	21	22	19	12	22
4931429L15Rik	1	0	0	0	0	0	2	0	0	0	0	0	0	0	0	0	0	0	0	0
4931431B13Rik	21	19	32	23	57	39	9	19	16	16	28	22	23	23	29	9	7	10	15	22
4931431C16Rik	8	8	3	0	3	2	2	2	0	4	3	0	0	3	4	0	6	3	0	4
4931439C15Rik	0	0	0	0	0	0	0	0	0	5	2	2	2	0	2	0	0	0	0	2
4931440P22Rik	6	39	11	29	37	26	53	9	12	77	18	11	11	67	36	10	5	32	12	41
4932411K12Rik	0	1	0	4	0	0	3	0	0	0	0	3	0	0	0	0	3	0	1	1
4932412D23Rik	0	0	0	0	0	0	0	0	0	0	0	0	2	0	0	0	0	0	0	0
4932413F04Rik	0	0	0	0	0	0	0	0	0	0	0	0	0	0	0	0	0	0	0	0
4932414J04Rik	0	0	0	0	0	0	0	0	0	0	1	0	0	0	0	0	0	0	3	0
4932415D10Rik	0	0	0	0	0	0	0	0	0	0	0	0	0	0	0	0	0	0	0	0
4932415M13Rik	0	0	0	0	0	0	0	0	0	0	0	0	1	0	0	0	0	0	0	0
4932416K20Rik	0	0	0	0	0	0	0	0	0	0	0	0	0	0	0	0	0	0	0	0
4932422M17Rik	125	91	97	116	212	178	82	307	166	204	78	168	107	68	59	178	131	121	164	86
4932429P05Rik	0	0	0	0	0	0	0	0	0	0	0	0	0	0	0	0	0	0	0	0
4932435O22Rik	0	3	3	3	4	2	0	6	3	0	0	7	0	0	0	0	0	0	0	3
4932438A13Rik	1259	1120	912	1018	1333	1306	956	1639	1322	1585	872	1100	1028	775	886	783	885	832	918	1084
4932438H23Rik	26	6	20	27	23	4	8	5	10	12	5	2	5	0	0	7	5	19	0	0
4932441J04Rik	5	2	6	5	10	2	54	3	5	10	18	1	2	3	2	1	20	15	16	0
4932442E05Rik	23	5	19	4	14	13	30	29	4	18	8	2	10	5	19	28	7	14	7	20
4932443L11Rik	19	21	14	14	18	12	5	22	11	20	18	8	6	12	13	8	15	9	16	9
4932702P03Rik	9	11	9	19	12	9	9	13	30	16	8	20	5	9	11	11	11	6	13	8
4933400A11Rik	0	0	0	0	0	0	0	0	0	2	0	0	0	0	0	0	0	0	0	0
4933400F21Rik	0	0	0	0	0	0	2	4	0	4	0	0	0	0	0	0	0	0	0	0
4933401D09Rik	6	0	0	0	0	0	0	0	0	0	0	0	0	0	0	0	0	0	0	2
4933401J01Rik	0	0	0	0	0	0	0	0	0	0	0	0	0	2	0	0	0	0	0	0
4933401L05Rik	0	0	0	4	4	0	0	0	0	4	0	0	0	0	0	0	0	0	0	0
4933402C06Rik	0	0	0	0	0	0	0	2	0	0	0	0	0	0	0	0	0	0	0	0
4933402D24Rik	6	4	0	3	4	4	0	4	1	0	0	0	0	0	0	5	4	6	0	4
4933402J07Rik	0	0	0	0	0	0	0	0	0	0	2	0	2	0	0	0	0	0	0	0
4933403J19Rik	0	0	0	0	3	0	0	2	5	0	0	0	0	0	0	2	0	0	0	0
4933404I11Rik	0	0	0	0	0	0	0	0	5	0	0	2	1	0	1	3	0	1	0	2
4933404K13Rik	0	0	0	0	0	0	0	0	0	0	0	0	0	0	0	0	0	0	0	0
4933404O12Rik	43	22	20	46	37	24	17	26	92	39	15	38	36	21	15	35	38	11	20	38
4933405D12Rik	0	0	0	0	0	0	1	0	0	0	0	1	0	0	1	0	0	0	0	0
4933405L10Rik	0	1	4	0	4	9	0	0	0	0	1	2	3	5	2	0	0	3	1	2
4933405O20Rik	0	0	0	0	0	0	0	0	0	0	0	0	3	0	0	0	0	0	0	0
4933406B15Rik	0	3	0	0	0	0	0	0	0	0	0	0	0	0	0	0	0	0	0	0
4933406C10Rik	13	14	9	8	25	37	14	63	24	32	30	27	30	9	13	12	9	7	24	10
4933406I18Rik	2	0	0	0	4	0	3	0	5	3	0	0	0	0	0	0	0	0	0	0
4933406J10Rik	0	0	0	0	0	0	0	0	0	1	0	0	0	0	0	0	0	0	0	0
4933406L23Rik	0	0	0	0	0	0	0	2	0	0	0	0	0	0	0	0	0	0	0	0
4933406P04Rik	7	12	8	7	5	0	5	8	0	5	5	5	0	3	3	9	0	7	3	6
4933407E24Rik	0	0	0	0	0	2	0	0	0	0	0	0	0	0	0	0	2	0	0	0
4933407I05Rik	0	0	0	0	0	0	0	0	0	0	0	1	0	2	0	1	0	0	0	0
4933407K13Rik	19	31	33	36	39	63	17	81	26	97	54	69	34	22	20	19	16	21	22	48
4933407L21Rik	0	0	4	0	0	4	4	8	0	8	6	0	2	2	4	3	0	2	0	4
4933408A14Rik	0	0	0	0	0	0	0	0	0	0	0	0	0	3	0	0	0	0	0	0
4933408J17Rik	3	2	0	0	3	0	0	0	0	2	0	0	0	2	0	2	0	0	0	0
4933408N05Rik	0	0	0	2	0	0	0	0	0	0	0	0	0	0	0	0	0	0	0	0
4933409F18Rik	0	0	0	0	0	0	0	0	0	0	2	0	0	0	0	0	0	0	0	0
4933409K07Rik	0	0	0	0	0	0	0	0	0	0	0	0	0	0	0	0	0	0	0	0
4933411E06Rik	0	0	0	0	0	0	0	0	0	0	0	3	2	2	0	0	2	0	0	0
4933411E08Rik	0	0	2	0	8	0	0	0	0	0	0	0	0	0	0	0	0	0	0	0
4933411K16Rik	11	3	6	1	0	3	12	3	10	6	2	2	1	2	2	11	5	8	2	8
4933412A08Rik	0	0	0	2	2	0	0	0	0	0	0	2	4	1	2	5	2	2	0	0
4933412E12Rik	23	2	17	7	40	31	64	13	54	34	25	11	28	9	0	29	35	37	40	9
4933412L11Rik	0	0	0	0	0	0	0	0	0	1	0	0	0	0	1	0	0	0	0	0
4933412O06Rik	0	0	0	0	0	0	0	0	0	0	0	2	0	0	0	0	0	0	0	0
4933413C19Rik	0	0	0	0	0	0	0	1	0	5	2	0	0	0	0	0	0	0	0	0
4933413J09Rik	20	12	13	37	48	58	31	35	14	27	16	43	35	26	19	12	13	10	33	14
4933415A04Rik	0	5	3	3	2	3	1	0	1	15	0	4	6	0	0	1	7	0	1	3
4933415J04Rik	0	0	0	0	0	3	0	0	0	0	0	0	0	0	0	0	0	0	0	0
4933416E03Rik	0	0	0	0	0	0	0	0	0	0	0	0	0	0	0	0	0	0	0	0
4933416I08Rik	9	6	10	14	17	11	3	6	17	25	9	8	8	4	8	3	14	18	15	6
4933416M07Rik	0	0	0	0	0	0	0	0	0	1	0	0	2	0	0	0	0	2	0	0
4933417A18Rik	2	0	0	0	0	0	0	0	0	0	0	0	2	0	0	0	0	0	0	0
4933417C20Rik	3	3	4	4	0	6	3	3	11	5	3	3	0	3	0	4	7	5	2	5
4933417D19Rik	3	0	4	12	12	10	7	4	6	10	3	11	7	0	4	10	4	3	10	0
4933417E11Rik	5	0	0	3	0	0	0	3	0	10	7	0	0	0	0	4	0	0	0	2
4933417G07Rik	0	0	0	0	0	0	0	0	0	0	0	0	0	2	0	0	0	0	0	0
4933417O13Rik	0	0	0	1	1	0	7	0	2	2	0	0	3	3	0	0	0	1	0	3
4933421A08Rik	2	0	0	0	0	0	13	0	13	0	0	0	0	0	0	0	2	0	0	0
4933421D24Rik	0	0	0	0	0	0	0	2	0	0	2	0	0	0	0	0	0	6	0	0
4933421I07Rik	0	0	0	0	0	0	0	0	0	0	0	0	2	0	0	0	0	0	0	0
4933421O10Rik	114	98	102	113	124	60	87	103	80	159	63	58	45	73	67	101	108	97	71	98
4933422A05Rik	0	0	0	0	0	5	0	0	0	0	3	0	1	0	0	0	2	0	0	0
4933423P22Rik	0	0	0	0	0	2	7	3	0	8	0	0	0	0	0	0	1	0	0	0
4933424G05Rik	0	0	0	0	0	0	0	1	0	0	0	0	0	0	0	2	2	0	0	0
4933424G06Rik	4	7	10	7	4	1	5	8	5	3	3	3	2	3	5	8	3	8	6	3
4933424H11Rik	0	0	0	0	0	0	0	0	0	0	0	0	0	0	0	0	0	0	0	0
4933424L21Rik	4	9	5	4	3	2	5	6	0	9	0	0	0	0	1	6	10	7	2	6
4933424M12Rik	0	0	0	0	0	0	0	0	0	0	2	0	0	0	0	0	0	2	0	0
4933425D22Rik	0	0	0	0	0	0	0	0	0	0	0	0	4	9	6	0	0	3	0	0
4933425M03Rik	5	3	3	5	0	0	0	0	3	0	0	2	2	2	5	0	2	0	3	0
4933426B08Rik	0	0	0	0	0	0	0	0	0	2	3	0	4	0	0	0	0	2	0	0
4933426K07Rik	0	0	3	0	0	0	2	0	0	0	0	0	0	0	0	0	0	0	0	0
4933427D06Rik	0	0	0	0	0	0	0	0	0	0	0	0	3	0	0	0	0	0	0	0
4933427D14Rik	85	65	68	35	61	75	53	91	83	116	67	52	42	32	38	69	63	64	65	50
4933427E11Rik	0	0	2	5	1	2	0	6	0	0	0	4	0	0	0	0	5	0	2	0
4933427G23Rik	9	0	0	3	7	9	1	3	3	3	3	7	7	0	1	3	3	1	2	4
4933427I22Rik	0	0	0	0	0	0	0	0	0	0	0	0	0	0	0	2	0	0	0	2
4933427J07Rik	0	0	0	0	0	0	0	0	0	0	0	0	0	0	0	0	0	0	0	0
4933428G20Rik	7	7	11	4	20	6	14	15	9	15	2	5	5	11	11	11	8	15	6	10
4933428P19Rik	0	0	0	0	1	0	0	0	0	0	0	0	0	0	0	0	0	4	0	0
4933429H19Rik	0	1	0	1	9	5	13	16	4	17	1	3	9	6	18	1	0	3	9	2
4933430H06Rik	0	0	0	0	0	0	0	0	0	0	0	0	0	0	0	0	0	0	0	0
4933430I17Rik	4	4	0	0	0	0	1	0	4	3	0	0	0	0	0	7	5	12	0	0
4933430L12Rik	0	4	2	0	2	0	0	0	0	2	0	2	9	0	5	0	3	0	0	0
4933430N04Rik	0	0	0	0	0	0	0	0	0	0	0	0	0	2	0	0	0	0	0	0
4933431C10Rik	19	8	6	9	23	10	17	29	8	38	1	23	11	5	12	15	10	23	20	7
4933431E20Rik	83	102	60	87	99	91	67	19	130	71	25	53	54	44	37	89	100	67	87	44
4933431G14Rik	4	3	4	3	1	2	0	3	0	3	4	0	0	0	0	0	0	1	3	0
4933431J24Rik	0	0	0	0	0	0	0	0	0	0	0	0	0	0	0	0	0	0	0	0
4933431K14Rik	57	48	53	51	37	30	32	58	42	29	25	23	22	37	21	53	40	43	29	43
4933431K23Rik	5	8	5	7	8	8	6	7	1	9	4	6	6	4	7	1	6	4	5	5
4933432I03Rik	0	0	0	0	0	0	0	0	0	0	0	0	0	3	0	0	3	0	0	0
4933432I09Rik	24	33	15	9	14	13	15	6	23	18	6	9	13	8	12	9	19	24	19	9
4933433G15Rik	6	0	0	5	8	4	4	3	8	4	3	2	3	3	8	3	4	0	0	5
4933433G19Rik	15	1	4	8	10	0	7	10	5	9	6	7	9	3	4	1	12	0	0	11
4933433H22Rik	0	0	0	2	2	0	0	0	0	0	0	0	0	0	0	0	0	0	0	2
4933433N18Rik	0	0	0	0	0	0	0	0	2	0	0	0	0	0	0	0	0	0	0	0
4933434E20Rik	303	724	516	610	655	676	245	250	591	321	210	219	219	319	264	552	614	453	289	489
4933435E02Rik	0	0	0	0	0	0	0	0	0	0	0	1	0	0	1	0	0	0	0	0
4933435G04Rik	0	0	0	0	0	0	0	0	0	0	0	0	0	0	0	0	0	0	0	0
4933436F18Rik	0	0	0	0	0	0	0	0	0	0	0	0	0	0	0	0	0	0	0	0
4933436H12Rik	0	0	0	0	0	0	0	0	0	0	0	0	0	0	0	0	3	0	0	0
4933437G19Rik	2	4	4	0	2	8	9	4	8	0	6	2	9	0	1	3	4	1	8	0
4933438K21Rik	0	0	0	0	0	0	0	0	0	0	3	0	2	0	0	0	0	0	0	0
4933439C10Rik	110	71	62	81	129	153	96	134	131	153	83	98	101	66	41	84	92	83	95	81
4933439K11Rik	0	2	4	3	2	3	2	5	5	6	0	0	3	0	5	2	0	0	0	0
4933439N06Rik	0	0	0	0	0	0	0	0	0	0	0	0	0	0	0	0	0	0	0	0
4933440J02Rik	0	0	0	0	0	0	0	0	4	0	0	0	0	0	0	1	0	0	0	0
4933440M02Rik	0	0	0	0	0	0	0	0	0	0	0	2	3	0	0	0	0	0	0	0
4933440N22Rik	38	16	6	28	18	6	41	26	47	54	30	10	17	7	44	34	17	7	34	11
5031415H12Rik	0	0	0	2	2	4	0	0	0	0	4	0	0	0	0	0	0	0	1	1
5031425E22Rik	343	174	267	268	454	230	266	449	298	446	172	187	279	172	244	400	201	193	325	197
5031425F14Rik	14	6	4	4	2	0	0	0	4	0	3	0	0	0	0	0	0	0	0	0
5031434C07Rik	19	30	15	13	67	9	15	7	6	15	15	5	8	17	6	24	6	38	23	8
5031434O11Rik	58	35	28	48	49	61	67	86	68	118	40	77	64	29	43	25	36	44	66	34
5031439G07Rik	4323	4141	2988	3618	3832	2401	2160	2474	3553	2330	2333	1592	1428	2420	2384	2876	2653	2757	2236	2848
5033403F01Rik	0	0	0	4	0	4	0	0	0	4	0	5	2	0	0	3	0	0	0	2
5033403H07Rik	5	0	0	0	0	4	54	0	43	0	0	0	0	20	8	18	29	0	0	0
5033406O09Rik	10	0	0	11	7	6	21	20	16	8	13	6	5	0	0	11	14	11	6	6
5033417F24Rik	1	27	5	12	18	22	5	1	10	18	5	18	4	3	1	13	10	13	0	18
5033421B08Rik	8	9	10	7	8	12	14	22	4	15	10	7	5	10	0	10	12	10	6	11
5033424D13Rik	0	0	0	0	0	0	0	0	4	1	0	0	0	0	0	0	0	1	0	0
5033425B01Rik	2	0	0	0	0	0	0	0	0	2	0	0	0	0	0	0	0	0	0	0
5033426O07Rik	0	0	0	0	0	0	0	0	0	0	0	0	0	0	0	0	5	0	0	0
5033430I15Rik	61	66	62	62	66	43	40	55	39	41	28	39	33	60	40	44	28	40	39	47
5330406M23Rik	7	1	5	4	4	5	7	12	8	10	3	0	4	6	10	6	1	6	7	0
5330409N07Rik	0	0	0	0	0	0	0	0	0	0	0	2	2	0	0	0	0	0	0	0
5330411J11Rik	0	0	0	0	0	0	0	0	0	0	0	0	0	0	0	0	0	0	0	0
5330411O13Rik	0	0	0	0	0	0	0	0	0	4	0	0	0	0	0	0	0	0	0	2
5330413D20Rik	0	0	0	0	0	0	0	0	0	0	8	0	0	0	0	2	0	0	0	0
5330416C01Rik	0	3	0	0	0	0	0	0	0	0	0	0	3	0	0	3	0	0	0	0
5330417H12Rik	0	0	2	0	0	0	0	0	0	0	0	0	0	0	0	0	0	0	0	0
5330425B07Rik	0	0	0	0	2	0	0	0	2	0	0	0	0	2	0	0	0	0	0	0
5330426L24Rik	0	0	0	0	0	0	0	0	0	0	0	0	0	0	0	0	0	0	0	0
5330431K02Rik	0	0	0	0	0	0	0	0	0	0	3	2	0	0	0	0	0	0	0	0
5330432J10Rik	0	0	0	0	6	0	0	8	0	0	2	3	0	0	0	1	1	0	2	0
5330434G04Rik	0	0	0	0	0	0	0	0	0	0	2	0	0	0	0	2	0	0	0	0
5330437M03Rik	0	0	0	2	0	0	5	0	0	0	3	0	0	0	0	0	0	0	0	0
5330438D12Rik	27	24	11	11	40	65	4	24	63	32	37	37	39	14	18	7	11	10	36	12
5330438I03Rik	5	2	4	4	4	2	3	7	19	3	0	0	5	5	0	5	7	0	0	6
5330439A09Rik	0	8	0	0	0	0	0	0	0	0	2	0	2	5	0	1	0	0	1	1
5330439B14Rik	2	0	2	4	0	5	0	4	0	6	0	3	0	0	0	0	3	6	0	3
5330439K02Rik	11	6	6	8	7	7	0	0	0	7	0	4	4	0	4	8	5	7	3	4
5330439M10Rik	0	0	0	0	0	0	0	0	0	0	0	0	0	0	0	0	0	0	0	0
5430400D12Rik	7	1	7	4	31	0	9	0	8	8	1	2	2	20	1	9	3	7	0	11
5430401F13Rik	0	0	0	0	0	0	0	0	0	0	0	0	0	0	0	0	0	0	0	0
5430401H09Rik	14	20	6	13	56	11	17	13	0	17	11	19	6	3	8	15	3	34	6	21
5430402O13Rik	5	10	7	7	0	11	8	7	4	6	5	5	6	6	2	10	2	3	4	7
5430402P08Rik	0	0	0	0	0	0	0	0	0	0	0	0	0	2	0	0	0	0	0	0
5430403G16Rik	5	0	6	5	7	28	8	24	9	11	7	7	3	6	0	17	16	8	4	13
5430403N17Rik	0	0	0	0	0	0	0	0	0	0	0	0	2	0	0	0	2	0	0	0
5430405H02Rik	76	41	100	48	63	91	26	131	64	65	44	23	22	65	82	72	71	40	40	69
5430414B19Rik	25	15	37	25	21	8	8	12	7	4	1	21	5	9	10	13	13	24	8	20
5430416N02Rik	66	58	49	50	73	69	106	78	76	135	41	30	56	38	61	66	61	94	78	45
5430420F09Rik	2	0	0	0	2	2	0	0	0	5	0	0	0	0	0	0	0	0	0	0
5430421F17Rik	0	0	0	0	0	0	0	0	0	0	3	0	0	0	0	0	2	0	0	0
5430425E15Rik	0	2	0	4	0	0	0	3	0	5	0	3	0	0	0	2	2	5	0	0
5430425K12Rik	12	10	9	11	9	14	14	6	0	10	10	4	8	5	7	9	3	13	10	6
5430427M07Rik	0	0	0	0	0	0	0	0	0	0	0	0	0	0	0	0	0	0	0	0
5430427N15Rik	0	0	0	2	2	0	0	2	2	7	0	0	1	5	3	0	0	0	2	0
5430430B14Rik	79	84	21	41	48	94	83	91	73	132	51	48	52	30	27	68	114	49	42	76
5430430K15Rik	6	0	0	0	2	0	5	4	0	0	0	0	5	8	22	0	0	2	0	0
5430431A17Rik	270	268	217	195	404	458	370	601	174	641	173	483	401	243	152	185	181	257	394	190
5430433H01Rik	0	0	0	0	0	0	0	0	0	0	0	0	0	0	0	0	0	0	0	0
5430434F05Rik	4	0	0	0	0	2	2	0	0	0	0	0	0	0	0	0	0	0	4	0
5430437J10Rik	0	0	0	0	2	0	0	1	1	0	0	0	1	2	0	0	2	0	0	0
5430440P10Rik	0	0	2	0	0	0	0	0	0	0	0	0	0	0	0	0	0	0	0	0
5530401A14Rik	0	0	0	0	0	0	0	0	0	0	0	0	3	0	0	0	0	0	0	0
5530402G07Rik	0	0	0	1	0	0	4	5	0	4	0	0	0	3	0	3	3	0	0	2
5530601H04Rik	90	61	51	66	82	89	69	97	76	127	59	53	57	39	43	77	77	65	64	64
5730403I07Rik	0	0	0	0	0	0	0	0	0	0	3	0	0	0	0	0	0	2	0	0
5730405O15Rik	3	7	5	0	4	6	16	17	19	9	5	5	0	6	0	17	12	11	3	10
5730409E04Rik	340	392	415	348	371	312	261	423	413	451	294	300	179	278	268	264	261	318	334	267
5730414N17Rik	51	46	42	34	45	30	52	42	63	23	33	26	31	17	26	45	33	38	32	35
5730416F02Rik	0	0	0	0	0	0	0	0	0	0	0	0	0	0	0	0	0	0	0	0
5730419F03Rik	44	26	43	52	29	36	24	20	21	34	40	22	18	34	17	15	20	32	22	31
5730420D15Rik	0	0	0	0	0	1	0	0	0	6	0	2	0	3	4	2	0	0	3	0
5730435O14Rik	0	0	0	0	0	0	0	0	0	0	0	0	0	0	0	0	3	0	0	0
5730455P16Rik	738	681	669	694	756	635	390	702	568	542	284	445	400	545	520	519	492	509	484	540
5730460C07Rik	0	0	0	0	4	0	0	0	0	0	0	0	0	0	0	0	0	0	0	0
5730471H19Rik	3	1	2	3	7	1	6	5	5	11	4	0	0	0	0	9	4	6	1	5
5730480H06Rik	139	116	104	155	133	117	128	142	118	199	117	122	98	69	105	89	90	93	129	90
5730488B01Rik	0	0	0	2	0	0	4	0	0	0	2	0	0	0	0	0	0	0	0	0
5730507A11Rik	0	0	0	2	2	0	5	2	0	2	0	2	0	2	0	3	2	0	0	0
5730507C01Rik	5	0	0	0	0	0	0	0	0	0	0	0	2	0	2	0	2	3	2	0
5730521K06Rik	5	5	13	5	6	3	4	13	5	9	4	4	5	3	3	13	3	8	4	6
5730522E02Rik	0	0	0	0	0	0	0	0	0	0	0	0	0	0	0	0	0	0	0	0
5730585A16Rik	7	4	7	3	0	7	7	5	0	7	2	4	0	2	4	11	7	4	8	2
5730596B20Rik	27	11	22	17	28	30	9	28	19	37	7	26	18	12	12	27	15	17	18	17
5830405F06Rik	0	0	0	0	0	0	0	0	0	0	0	0	2	0	0	0	0	0	0	0
5830408C22Rik	16	14	11	11	24	11	20	6	10	32	9	11	16	6	5	17	20	7	15	8
5830411K02Rik	0	0	0	0	0	0	0	0	0	0	0	0	0	0	0	0	0	0	0	0
5830415G21Rik	0	0	1	0	0	0	0	0	0	0	0	0	2	0	0	0	0	0	0	0
5830416I19Rik	0	0	0	4	0	3	0	0	0	0	0	0	0	0	0	0	0	4	0	2
5830417I10Rik	232	199	242	193	121	208	55	253	277	99	105	144	71	62	115	174	181	235	106	186
5830418P13Rik	27	15	12	33	49	31	24	9	17	5	0	13	14	23	20	16	17	32	11	26
5830428M24Rik	0	0	0	0	0	11	8	6	0	0	13	0	0	1	1	2	2	1	2	1
5830432E09Rik	11	20	7	8	7	8	17	10	9	11	5	11	7	10	13	3	8	8	0	12
5830437K03Rik	0	0	0	0	0	0	0	0	0	0	0	0	0	0	0	0	0	0	0	0
5830444B04Rik	43	36	41	54	16	27	22	27	11	24	25	21	14	8	12	31	29	39	27	19
5830444F18Rik	0	0	0	0	0	0	0	0	0	2	0	0	0	0	0	0	0	0	0	0
5830448L01Rik	13	18	7	10	10	12	8	25	5	30	5	16	8	7	3	14	15	16	7	14
5830454E08Rik	42	32	55	29	50	28	23	41	29	41	24	30	18	16	26	36	40	31	27	32
5830462I19Rik	37	19	30	33	28	12	26	34	38	29	11	33	22	20	23	22	14	22	29	17
5830462O15Rik	0	0	0	3	0	0	0	0	0	0	0	0	0	0	0	0	0	0	0	5
5830468F06Rik	0	0	0	0	0	0	0	0	0	0	0	0	0	0	0	0	0	0	0	0
5830487J09Rik	2	5	5	4	2	4	12	3	7	10	1	5	5	0	0	6	6	7	6	3
5930403N24Rik	3	6	9	5	5	0	5	2	17	7	0	4	4	4	12	0	8	4	6	2
5930409G06Rik	0	0	0	0	0	0	0	0	0	0	2	0	0	2	0	0	1	0	0	0
5930411N13Rik	1	3	5	2	1	2	2	0	11	9	5	0	2	0	3	2	8	1	0	6
5930420M18Rik	10	9	3	5	10	10	9	10	7	12	5	11	4	6	3	9	7	10	6	9
5930430L01Rik	47	57	48	55	60	37	57	73	50	47	37	48	21	45	34	47	40	38	51	35
5930438M14Rik	0	8	4	8	8	12	3	5	2	5	8	6	0	0	0	9	0	8	2	4
6030407O03Rik	5	9	0	0	9	0	0	10	7	14	4	5	0	3	2	6	8	5	7	2
6030440G07Rik	0	4	0	3	0	6	0	7	0	0	0	3	0	0	0	0	0	0	0	0
6030442K20Rik	0	9	9	9	20	12	0	8	2	20	3	9	10	1	2	8	20	1	0	14
6030443J06Rik	3	1	15	25	1	1	1	1	1	1	0	0	0	0	8	0	0	19	2	1
6030445D17Rik	8	6	12	3	8	3	3	10	1	0	5	3	0	0	3	11	8	5	2	7
6030452D12Rik	0	0	0	0	0	0	0	0	0	0	0	0	0	0	0	0	0	0	0	0
6030458C11Rik	704	779	674	705	614	424	387	469	414	574	282	407	293	371	356	557	582	516	396	522
6030460B20Rik	0	0	0	0	0	0	3	2	2	1	5	2	5	0	0	2	2	0	0	0
6030466F02Rik	14	10	0	10	0	9	9	10	5	12	2	11	4	4	4	12	3	7	4	8
6030468B19Rik	0	0	0	2	0	0	0	0	0	0	2	0	0	0	0	0	0	0	0	0
6030469F06Rik	0	0	0	0	0	0	1	0	0	0	0	0	0	0	0	0	2	0	0	0
6030498E09Rik	0	0	0	0	0	0	0	0	0	0	0	2	0	0	0	2	0	0	0	0
6230400D17Rik	98	91	113	109	130	144	70	169	110	153	72	74	67	110	141	93	70	68	118	76
6330403K07Rik	75	67	49	72	76	84	43	72	22	100	20	47	43	52	25	48	58	83	38	64
6330403L08Rik	520	551	397	312	386	323	233	331	280	277	197	218	147	326	255	286	345	321	275	294
6330408M09Rik	6	20	8	24	26	13	3	8	16	14	10	10	8	6	0	23	10	13	13	7
6330409D20Rik	8	9	9	10	14	12	12	27	16	14	6	12	14	3	10	11	12	10	9	11
6330410L21Rik	81	36	39	78	65	78	43	85	44	70	23	66	55	55	41	47	41	32	54	43
6330411D24Rik	0	0	0	0	0	0	0	0	0	0	1	0	3	0	0	0	0	0	0	0
6330415B21Rik	0	0	0	0	0	0	0	0	0	0	0	0	0	0	0	0	0	0	0	0
6330415G19Rik	9	6	0	0	10	14	8	13	11	0	2	5	6	0	8	5	14	3	5	3
6330418K02Rik	27	23	22	8	15	16	9	17	24	32	17	15	14	7	10	9	25	17	17	13
6330420H09Rik	0	2	0	0	0	0	0	0	0	0	0	0	0	0	0	0	0	0	0	0
6330537M06Rik	35	25	20	18	33	53	17	50	16	19	24	36	19	30	20	10	16	12	15	28
6330549D23Rik	11	8	18	6	12	13	4	17	11	7	15	11	6	4	4	8	8	8	7	10
6330562C20Rik	16	5	22	7	13	2	6	19	8	11	0	4	4	8	8	13	17	13	8	8
6430500D05Rik	3	0	3	0	3	0	0	0	0	0	0	0	0	0	3	0	3	0	0	2
6430511E19Rik	10	7	19	0	0	5	8	5	7	7	1	8	8	2	2	11	6	7	5	5
6430548M08Rik	1073	890	811	919	871	331	213	560	614	1211	498	316	264	287	484	742	800	960	412	762
6430550D23Rik	18	8	7	9	10	2	9	4	25	8	0	13	8	5	6	13	8	5	5	9
6430553K19Rik	0	0	0	0	0	0	0	0	0	0	0	0	0	0	0	0	0	0	0	0
6430562O15Rik	51	30	31	34	30	56	97	55	61	85	47	61	55	21	31	23	22	46	30	55
6430571L13Rik	912	736	733	818	1123	654	288	546	424	411	182	511	370	714	370	635	456	636	694	377
6430573P05Rik	9	13	16	8	17	5	13	5	11	5	7	5	4	6	15	4	11	9	12	6
6430584L05Rik	0	0	0	4	7	0	2	4	10	11	2	0	1	0	3	0	5	2	0	0
6430590A07Rik	6	0	3	1	11	6	17	8	19	11	0	10	3	6	3	13	13	4	11	3
6430710C18Rik	2	2	0	0	2	2	0	5	10	3	0	0	2	3	2	0	6	4	0	0
6430710M23Rik	2	0	0	2	0	0	0	0	6	6	0	0	0	0	0	1	6	0	0	2
6530401F13Rik	0	0	0	0	0	0	0	0	0	0	0	0	0	2	0	0	0	0	0	0
6530402F18Rik	245	189	124	195	165	65	83	113	95	208	98	81	78	59	66	155	159	164	122	103
6530403H02Rik	0	0	0	1	0	0	0	3	0	1	0	1	0	0	0	0	0	0	0	0
6530409C15Rik	7	10	0	5	15	13	8	14	18	18	5	7	8	9	9	14	12	2	9	7
6530411M01Rik	4	2	0	0	2	0	0	3	2	0	0	0	0	0	0	0	0	0	0	0
6530413G14Rik	0	0	0	0	0	0	0	0	3	1	0	0	0	0	0	0	0	0	0	0
6530437J22Rik	0	0	0	4	0	2	0	0	0	0	0	0	0	0	0	0	0	0	0	0
6720427I07Rik	91	148	148	121	214	186	102	193	154	324	103	191	104	65	81	172	139	117	174	95
6720432D03Rik	2	0	0	0	0	0	0	2	0	0	0	0	0	0	2	0	0	0	0	0
6720464F23Rik	0	0	0	0	0	0	0	0	0	0	0	5	0	0	0	0	0	0	0	0
6720468P15Rik	0	0	0	0	5	2	0	0	0	0	2	2	2	3	2	9	2	0	0	0
6720469O03Rik	0	0	0	0	0	0	0	0	0	0	0	0	0	0	0	0	2	0	0	0
6720475M21Rik	0	0	2	0	0	5	0	0	2	2	0	0	0	0	0	0	0	0	0	0
6720482G16Rik	0	0	0	0	0	0	0	0	0	0	0	0	0	0	0	0	0	0	0	0
6720483E21Rik	0	0	0	0	0	0	0	2	0	1	1	0	2	0	0	3	0	0	0	0
6720489N17Rik	22	12	22	16	20	32	11	18	12	31	14	27	7	12	11	19	14	12	19	12
6820402A03Rik	0	0	0	0	0	0	0	0	0	0	10	11	3	3	15	8	4	0	3	0
6820408C15Rik	18	19	14	32	30	8	19	7	9	75	26	20	8	0	15	20	30	18	30	9
6820426E19Rik	0	0	0	0	0	0	0	0	0	0	0	0	0	0	0	0	0	0	0	0
6820431F20Rik	27	80	102	68	128	39	31	212	38	234	70	80	118	6	112	67	49	46	38	117
7330404K18Rik	0	5	0	0	0	0	0	0	0	0	6	0	0	0	3	4	5	0	0	0
7330423F06Rik	3	3	7	2	2	8	2	5	2	8	5	6	5	4	4	0	0	3	0	7
7530414M10Rik	0	0	0	0	0	0	0	0	0	0	0	0	0	0	0	0	0	0	0	0
7530428D23Rik	0	0	0	0	0	0	0	0	0	0	1	1	0	2	3	1	0	0	2	2
8030423F21Rik	10	6	0	8	0	0	0	0	0	7	0	0	0	0	0	2	8	0	0	0
8030442B05Rik	0	0	0	2	0	0	0	0	0	0	0	0	0	0	0	0	0	0	0	0
8030451A03Rik	0	0	0	0	0	0	3	2	0	1	8	2	2	3	0	0	0	5	0	0
8030453O22Rik	4	1	2	1	7	2	2	2	5	15	7	5	0	0	0	5	4	0	6	0
8030456M14Rik	3	3	3	0	7	1	9	3	10	0	4	3	0	0	0	6	6	5	3	3
8030462N17Rik	1280	1256	1159	1078	1448	1053	693	1105	1035	850	652	978	865	914	833	747	647	686	801	956
8030474K03Rik	0	0	0	1	0	0	0	0	0	2	0	0	0	2	0	0	3	3	0	0
8030487O14Rik	0	0	4	0	0	0	0	1	0	0	0	0	0	0	0	0	0	0	0	0
8430406P12Rik	6	1	9	11	1	4	7	0	6	9	2	0	2	6	6	5	7	6	4	4
8430419K02Rik	0	4	0	0	2	0	0	4	0	0	12	3	5	5	8	0	0	0	0	0
8430422M14Rik	79	57	37	58	79	137	94	110	74	154	46	116	97	56	47	51	55	41	75	60
8430423G03Rik	0	0	0	0	2	1	0	0	0	0	0	0	0	2	0	0	0	0	0	0
8430426J06Rik	54	41	24	46	39	50	18	31	21	66	18	16	16	41	39	43	23	38	42	23
8430429K09Rik	11	28	42	56	7	37	44	67	54	39	37	4	34	15	35	18	56	32	49	17
8430430B14Rik	0	0	0	0	0	0	0	0	3	0	0	0	0	0	0	0	0	0	0	0
8430432A02Rik	4	9	8	4	8	6	4	22	6	11	7	9	11	0	4	6	5	8	8	4
8430436N08Rik	2	0	0	0	3	9	0	2	5	2	0	2	2	3	0	0	0	0	0	0
9030025P20Rik	37	31	31	20	40	39	52	35	39	86	44	19	17	15	28	45	38	30	25	42
9030204H09Rik	0	0	0	0	0	0	0	0	0	0	0	0	0	3	0	0	0	0	0	0
9030404E10Rik	0	2	0	0	0	0	0	0	0	1	0	0	0	0	0	0	0	0	0	0
9030407P20Rik	49	47	37	57	55	40	13	52	48	57	46	42	25	19	22	36	37	33	29	43
9030607J07Rik	0	0	0	0	0	0	0	0	0	2	0	0	0	0	0	0	3	0	0	0
9030612E09Rik	75	46	45	33	22	40	32	39	37	47	34	30	16	28	39	44	18	32	43	26
9030616G12Rik	4	0	0	0	0	0	3	0	6	0	0	0	0	0	0	5	0	0	0	1
9030619P08Rik	44	0	0	5	10	0	85	2	148	2	0	5	0	14	2	8	14	5	0	0
9030622O22Rik	7	0	0	0	0	0	9	2	6	0	0	0	0	6	0	0	9	0	0	0
9030624G23Rik	9	0	2	3	0	0	0	2	0	6	0	0	6	3	2	2	5	5	0	0
9130002K18Rik	12	7	8	14	13	17	17	13	5	33	14	22	6	11	12	4	7	8	15	6
9130008F23Rik	20	16	18	17	18	24	16	28	9	48	27	16	14	8	12	8	25	17	22	11
9130015A21Rik	0	0	0	0	4	0	0	0	0	0	0	0	0	0	0	0	0	0	0	0
9130015L21Rik	0	0	0	0	0	0	0	0	0	0	0	0	0	0	0	0	0	0	0	0
9130016M20Rik	69	0	4	5	0	11	230	8	461	0	0	2	0	95	14	99	105	0	0	0
9130017K11Rik	2	7	10	4	15	0	0	7	4	2	0	0	0	1	4	5	11	6	2	7
9130019O22Rik	106	73	61	56	83	64	79	74	71	132	54	66	50	34	50	62	78	71	67	60
9130019P16Rik	5	1	5	1	0	8	1	13	1	8	11	4	1	2	3	1	5	2	7	0
9130023H24Rik	129	66	42	96	47	42	35	85	76	179	100	51	45	18	37	83	80	50	68	50
9130024F11Rik	0	0	0	0	3	0	0	4	4	3	3	0	0	0	0	0	0	3	3	0
9130204K15Rik	0	0	10	0	0	0	0	0	0	0	0	0	5	1	1	2	0	0	0	3
9130209A04Rik	0	0	0	0	0	0	0	0	0	0	1	0	0	0	0	0	0	0	1	0
9130213A22Rik	5	1	8	5	13	1	1	1	1	1	0	0	0	0	0	7	9	0	0	4
9130214F15Rik	9	0	3	5	9	0	0	0	5	5	7	3	0	3	6	0	2	2	5	0
9130221F21Rik	0	0	0	0	0	0	0	0	0	0	0	0	0	0	0	0	0	0	0	0
9130221H12Rik	242	200	45	162	50	220	56	210	224	59	45	83	156	30	108	114	63	207	69	140
9130227L01Rik	2	3	0	0	7	4	5	4	3	0	3	0	4	4	0	0	4	0	0	4
9130230L23Rik	7	13	7	4	9	4	0	4	11	4	3	0	5	5	7	4	3	10	7	0
9130230N09Rik	0	0	3	0	1	0	8	9	5	7	10	1	1	4	2	2	0	2	0	6
9130401M01Rik	323	305	242	271	313	303	308	294	416	433	233	232	162	201	229	280	247	279	290	226
9130409I23Rik	35	0	0	0	0	0	155	10	176	0	0	0	3	17	2	9	11	0	0	0
9130410C08Rik	0	0	0	0	0	0	0	0	0	0	0	0	0	0	0	0	0	0	0	0
9130604C24Rik	11	10	4	15	12	10	9	4	8	4	10	8	8	0	3	10	6	10	11	4
9230019H11Rik	0	0	0	0	0	0	0	0	0	0	0	0	0	0	0	0	0	0	0	0
9230020A06Rik	0	0	0	0	0	0	0	0	0	2	0	0	0	0	0	0	0	0	0	0
9230102K24Rik	0	0	0	0	2	0	0	0	0	0	0	0	0	0	0	0	0	0	0	0
9230104M06Rik	2	0	0	0	0	0	0	0	0	0	0	0	0	0	0	4	0	0	0	0
9230105E05Rik	0	0	0	0	0	0	0	0	0	2	0	0	0	0	0	0	0	0	0	0
9230111E07Rik	0	0	3	0	4	0	2	0	2	0	22	3	4	8	2	2	6	4	0	0
9230112D13Rik	0	0	0	0	0	0	0	0	0	0	0	0	0	0	0	0	0	0	0	0
9230112E08Rik	214	249	201	195	221	290	210	317	254	297	114	213	169	195	182	172	172	210	180	215
9230112J17Rik	19	7	5	26	13	5	4	22	8	4	2	6	3	5	8	18	17	11	5	14
9230114J08Rik	0	0	2	0	0	0	0	0	0	0	0	0	0	0	0	0	0	0	0	0
9230114K14Rik	8	24	5	33	25	9	12	14	12	12	7	15	9	7	0	16	20	15	8	17
9230116L04Rik	2	2	1	1	1	0	6	7	1	1	0	1	0	0	0	6	1	0	1	0
9230116N13Rik	24	21	6	8	23	38	16	22	23	48	17	34	5	13	24	18	11	13	26	11
9330020H09Rik	24	28	22	27	16	20	30	53	26	44	26	19	14	32	28	13	29	10	31	16
9330102E08Rik	34	54	50	34	31	36	46	44	34	35	24	24	32	35	29	17	28	41	29	35
9330104G04Rik	17	23	6	20	18	10	0	9	6	11	9	6	15	3	2	14	7	12	14	5
9330111N05Rik	1	7	5	8	25	17	21	11	1	4	5	5	1	12	2	2	6	27	0	15
9330117O12Rik	5	2	0	0	0	0	0	0	0	0	0	0	0	0	0	0	0	0	0	0
9330118I20Rik	0	0	0	0	0	0	0	0	0	0	0	0	0	0	0	0	0	0	0	0
9330121J05Rik	0	2	0	0	2	0	7	0	12	16	3	0	6	2	0	21	0	15	0	0
9330121K16Rik	0	0	0	0	0	1	0	3	2	0	0	0	0	0	0	0	0	0	0	0
9330136K24Rik	0	0	6	0	4	4	0	8	0	16	2	0	0	3	0	6	5	11	6	1
9330151L19Rik	122	115	97	101	129	185	110	196	137	241	132	121	118	70	64	133	93	94	115	109
9330154J02Rik	5	3	0	4	10	0	7	4	2	3	5	0	0	2	0	2	0	2	0	0
9330154K18Rik	2	0	0	2	2	2	3	0	2	0	0	1	0	0	0	2	0	0	0	0
9330158H04Rik	3	0	0	0	5	0	0	0	2	5	0	0	0	0	3	0	0	3	0	0
9330159F19Rik	314	320	183	241	282	220	85	317	204	168	103	162	119	158	302	180	129	193	148	218
9330159M07Rik	128	144	108	116	153	148	95	176	100	151	90	114	59	93	120	102	104	85	124	89
9330160F10Rik	4	0	11	6	4	13	4	4	13	0	0	4	2	4	4	7	5	13	9	3
9330161L09Rik	5	13	13	3	13	13	8	5	7	12	6	3	8	10	8	0	10	10	7	7
9330162012Rik	23	16	6	8	7	3	19	9	21	6	3	6	6	20	4	11	10	11	6	13
9330162G02Rik	119	82	79	77	42	54	40	59	26	61	31	35	46	95	70	32	31	41	68	35
9330171B17Rik	3	0	2	1	3	0	8	0	0	8	0	0	0	8	1	3	0	4	0	4
9330175E14Rik	3	8	9	5	23	8	44	15	19	39	3	6	6	16	15	21	4	37	23	6
9330175M20Rik	0	0	0	0	0	0	0	0	0	0	0	1	0	0	0	0	0	0	0	0
9330179D12Rik	4	2	0	8	7	0	3	0	2	4	3	5	0	5	0	0	0	1	2	2
9330188P03Rik	18	5	2	2	9	13	14	3	2	0	6	0	9	4	10	3	2	7	11	0
9330198I05Rik	2	0	0	0	4	0	0	0	0	3	3	0	5	6	0	6	0	4	0	0
9330198N18Rik	0	0	0	0	0	0	0	0	0	0	0	0	0	0	2	0	0	0	0	0
9330199G10Rik	0	0	0	0	0	0	0	0	0	0	0	0	0	0	0	0	0	0	0	0
9430002A10Rik	15	5	18	11	17	5	13	10	5	14	6	10	4	6	12	3	10	16	13	6
9430007M09Rik	3	0	0	3	2	0	0	0	0	0	0	0	0	0	0	0	0	0	1	3
9430015G10Rik	158	115	107	135	134	260	152	278	208	263	159	151	110	67	81	143	164	178	179	107
9430018G01Rik	0	0	0	0	4	3	0	0	0	0	0	0	0	0	0	0	4	0	1	1
9430024E24Rik	0	0	0	0	0	0	0	0	0	0	0	2	0	0	0	0	0	0	0	0
9430025C20Rik	26	17	16	13	15	22	11	21	14	36	15	16	21	12	9	16	15	6	17	12
9430031K09Rik	0	0	0	0	0	0	2	0	0	0	4	0	0	0	0	0	3	1	0	0
9430034N14Rik	15	6	16	23	28	13	12	22	7	40	7	19	14	20	24	9	3	11	8	18
9430037G07Rik	41	23	36	20	33	9	16	29	12	45	12	18	5	20	12	32	30	29	14	28
9430037O13Rik	0	0	2	0	0	0	0	0	0	2	0	0	0	0	0	0	0	0	0	0
9430038I01Rik	155	164	110	183	174	153	149	184	153	217	154	117	83	119	140	116	117	108	134	130
9430041J12Rik	0	0	2	0	0	5	2	0	0	0	2	0	0	1	0	0	2	0	0	0
9430053O09Rik	0	0	0	0	1	0	4	0	0	0	0	0	0	2	0	0	0	0	0	0
9430060I03Rik	24	6	0	2	11	1	3	5	0	5	0	4	0	0	0	7	5	15	9	0
9430062P05Rik	5	1	12	9	24	4	1	4	8	5	6	14	0	1	2	7	4	11	11	2
9430064I24Rik	191	89	98	65	120	106	181	131	141	236	54	67	110	117	193	91	102	68	83	135
9430065F17Rik	6	8	0	0	4	7	0	8	6	8	2	5	6	1	3	6	2	2	0	7
9430068D22Rik	0	0	2	0	2	0	0	1	0	0	0	0	0	0	0	0	0	0	0	0
9430069I07Rik	0	0	0	0	2	0	0	0	0	0	0	0	0	0	0	0	0	0	0	0
9430073C21Rik	472	893	813	1253	704	331	116	447	873	853	470	637	260	169	232	992	763	474	731	313
9430078K24Rik	5	0	4	9	0	5	0	5	0	3	3	0	5	5	0	0	3	0	0	6
9430081H08Rik	8	9	17	16	5	11	16	4	11	17	10	4	6	4	10	20	11	6	7	11
9430083B18Rik	0	0	0	0	0	0	6	0	3	0	0	0	0	6	0	1	1	0	0	0
9430085M18Rik	0	9	9	2	3	16	3	1	9	18	0	9	0	0	0	11	10	9	2	8
9430087J23Rik	0	0	0	0	0	0	0	0	0	0	0	0	0	0	0	0	0	0	0	0
9430091E24Rik	90	95	83	90	106	66	46	105	62	59	30	79	61	58	50	54	69	59	55	74
9430092D12Rik	0	3	0	0	0	0	1	0	0	0	0	0	0	0	3	0	0	0	0	1
9430093N23Rik	0	0	0	0	0	0	0	0	0	0	0	0	2	0	0	0	0	0	0	0
9430097D07Rik	0	0	0	0	0	0	0	0	0	0	0	0	0	0	0	0	0	0	0	0
9530003J23Rik	0	0	0	0	0	0	0	0	0	0	0	0	0	0	0	0	0	0	0	0
9530003O04Rik	0	0	0	0	0	0	0	0	0	2	0	0	0	0	0	0	0	0	0	0
9530013L04Rik	0	0	0	0	0	0	0	2	0	0	0	0	0	0	0	0	0	0	0	0
9530018F02Rik	12	2	9	2	27	1	13	9	14	16	13	12	6	0	0	15	12	7	4	14
9530018H14Rik	0	0	0	0	0	0	0	0	0	0	0	0	0	0	0	0	0	0	0	0
9530020I12Rik	177	214	131	128	189	111	74	76	67	89	38	98	83	68	68	100	116	154	91	99
9530026P05Rik	38	43	19	31	49	47	34	75	49	84	16	35	54	39	49	24	28	29	28	46
9530034E10Rik	0	2	2	4	0	7	5	6	0	4	9	3	3	5	0	5	0	0	0	0
9530036M11Rik	0	0	0	0	0	0	0	0	4	0	2	0	0	0	0	0	2	2	0	2
9530046B11Rik	3	1	0	0	0	5	6	6	7	0	0	2	2	3	0	2	4	8	1	3
9530050K03Rik	0	0	0	0	0	0	0	3	0	3	0	0	0	0	0	0	0	0	0	0
9530051G07Rik	0	0	0	6	8	0	0	4	0	0	6	0	2	0	0	0	2	2	3	0
9530052C20Rik	0	2	2	0	0	0	0	4	3	0	2	2	0	2	0	5	2	2	0	0
9530052E02Rik	4	17	10	5	8	0	10	1	5	11	8	6	3	0	6	9	6	10	0	9
9530053A07Rik	0	0	0	6	1	0	0	3	0	3	0	0	2	1	0	7	3	0	0	0
9530056E24Rik	0	0	0	0	4	5	7	2	2	2	3	2	0	0	0	3	2	0	0	0
9530056K15Rik	8	4	6	0	0	7	8	6	22	16	11	10	8	4	2	4	1	3	3	8
9530059O14Rik	2	0	0	0	0	0	0	0	0	0	0	0	0	0	0	0	0	0	0	0
9530062K07Rik	5	8	7	14	8	21	8	24	12	16	11	14	14	8	8	13	7	2	14	6
9530068E07Rik	3127	2838	2080	2118	2614	2073	2194	2208	3232	2465	1452	1672	1419	2082	1817	2001	2055	1952	2006	1998
9530077C05Rik	19	14	20	24	27	22	40	31	16	31	14	9	24	19	13	33	19	15	17	22
9530078K11Rik	0	0	0	0	5	0	0	0	0	0	1	0	2	0	0	0	0	2	2	0
9530080O11Rik	4	3	2	3	1	13	6	0	14	4	8	0	0	0	5	9	4	5	2	7
9530082P21Rik	359	356	330	456	612	468	227	501	452	562	286	380	282	193	257	436	348	314	302	381
9530085L11Rik	25	21	31	29	18	36	7	9	6	21	12	21	13	0	14	25	23	16	10	22
9530085P06Rik	0	0	0	0	0	0	0	0	0	0	0	0	0	0	0	0	0	0	0	0
9530086O07Rik	7	2	0	6	0	0	0	2	2	5	3	2	2	0	0	0	0	0	0	0
9530086P17Rik	0	0	0	2	0	0	0	0	0	0	0	0	0	0	0	0	0	0	0	0
9530097N15Rik	0	0	0	0	0	0	0	0	0	0	0	0	0	0	0	0	0	0	0	0
9630001P10Rik	0	4	6	0	1	0	4	1	1	0	7	6	0	0	0	0	0	0	2	0
9630002D21Rik	0	0	0	0	0	0	0	0	0	0	0	0	0	0	0	0	0	0	0	0
9630010A21Rik	3	0	0	0	0	5	0	4	5	2	3	5	2	1	0	0	0	0	0	0
9630013A20Rik	0	0	0	0	0	0	0	0	0	0	0	0	0	0	0	0	2	0	0	0
9630013D21Rik	39	33	19	25	64	27	56	23	62	46	13	27	28	62	23	23	29	25	35	24
9630013K17Rik	20	18	16	13	32	21	17	12	2	8	0	9	11	9	8	20	22	20	9	15
9630014M24Rik	5	0	6	0	5	0	8	4	0	0	1	0	0	0	0	0	5	0	0	0
9630015K15Rik	1	0	0	0	3	0	0	0	0	3	0	0	0	1	3	0	1	0	0	2
9630028B13Rik	0	0	0	0	0	0	0	0	0	2	0	0	0	0	0	3	0	4	0	0
9630028H03Rik	0	0	0	0	0	0	4	0	0	0	0	3	0	0	0	0	0	4	0	0
9630028I04Rik	9	0	0	5	6	0	0	7	5	8	3	2	3	0	3	9	3	0	5	0
9630041A04Rik	0	0	0	0	0	0	0	2	0	1	0	0	8	0	0	0	0	0	0	0
9630050E16Rik	1	5	1	0	0	5	9	1	3	3	0	0	0	9	4	0	0	4	4	0
9830004L10Rik	0	0	0	0	0	0	0	0	0	0	0	0	0	3	0	0	0	0	0	0
9830107B12Rik	0	5	0	0	0	0	0	0	0	5	9	0	0	0	0	0	0	0	2	0
9830132P13Rik	0	0	0	0	0	0	0	0	0	0	0	0	0	0	0	0	0	0	0	0
9830144P21Rik	164	107	42	53	79	57	74	84	60	85	46	50	35	79	50	56	46	107	63	59
9830166K06Rik	0	0	0	0	0	2	0	0	0	0	0	0	2	0	0	0	0	0	0	0
9930004E17Rik	5	0	0	0	0	0	4	0	0	0	0	0	0	0	0	3	0	3	1	1
9930012K11Rik	18	25	16	18	32	21	4	21	12	36	15	23	16	8	6	20	24	14	17	15
9930014A18Rik	28	19	33	50	91	33	18	16	38	47	22	14	21	14	14	59	35	40	42	18
9930017N22Rik	13	13	23	11	9	16	22	38	10	21	22	13	22	15	11	5	9	9	20	9
9930021J03Rik	675	534	462	552	683	527	350	652	575	466	404	462	423	341	355	371	366	421	436	440
9930022D16Rik	1	0	0	0	0	0	0	0	0	0	6	0	0	8	0	0	0	3	0	0
9930024M15Rik	0	0	0	0	0	0	0	0	0	2	0	0	0	0	0	0	0	0	0	0
9930038B18Rik	10	5	4	16	12	8	0	0	5	5	0	0	3	4	4	13	9	6	3	7
9930104L06Rik	178	348	285	268	356	187	289	395	330	463	162	207	190	243	260	121	327	304	315	192
9930111H07Rik	2	3	1	1	2	1	0	0	0	1	1	0	0	0	0	0	0	0	1	2
9930111J21Rik1	0	0	19	11	14	0	13	10	15	31	6	2	4	3	11	2	10	31	4	14
9930111J21Rik2	68	49	0	39	1	65	23	0	0	18	4	3	22	4	17	35	16	64	17	14
9930120I10Rik	4	3	1	1	5	5	4	3	0	8	2	1	4	3	6	2	1	3	1	0
a	0	0	0	0	0	0	0	0	1	4	0	0	0	0	0	7	0	0	0	1
A030001D20Rik	212	151	136	101	157	128	159	218	124	238	88	117	163	119	165	96	88	109	160	103
A030005L19Rik	0	10	7	0	7	5	4	16	8	8	5	10	8	2	2	3	7	4	10	0
A030012G06Rik	0	0	0	0	0	0	0	4	0	2	0	0	0	2	0	0	0	0	0	0
A030014E15Rik	0	0	0	0	0	0	0	4	0	0	0	3	1	0	0	2	3	0	0	0
A130006I12Rik	11	1	6	1	8	9	5	2	7	9	4	0	0	5	0	12	7	6	6	3
A130010J15Rik	64	128	91	89	70	39	81	113	78	47	78	64	51	59	64	72	58	20	50	80
A130012E19Rik	2	2	0	0	0	0	2	0	0	4	2	3	2	0	0	0	0	5	0	0
A130014A01Rik	58	69	48	32	97	53	60	97	67	81	54	48	31	38	30	57	65	64	44	62
A130023I24Rik	0	0	0	0	0	0	0	0	0	0	0	0	0	0	0	0	0	0	0	0
A130048G24Rik	0	0	0	0	0	0	0	4	0	0	0	0	0	0	0	0	0	0	0	0
A130050O07Rik	0	0	0	0	0	0	0	2	0	0	0	0	0	0	0	0	0	0	0	0
A130051J06Rik	12	13	14	5	6	10	10	15	7	8	11	6	6	10	11	6	8	3	7	9
A130071D04Rik	1	5	0	0	9	5	8	5	14	18	17	4	5	4	6	3	2	4	0	8
A1bg	15	2	4	3	0	4	26	4	53	2	0	0	13	0	9	9	25	0	4	4
A1cf	64	0	2	2	4	0	187	3	619	0	0	0	0	30	2	22	36	0	0	0
A230001M10Rik	0	0	0	0	0	0	0	0	0	0	0	0	0	0	0	3	0	2	0	0
A230005M16Rik	4	0	16	4	27	17	0	6	3	0	0	11	3	4	3	2	11	23	0	0
A230006K03Rik	0	0	0	0	0	0	0	0	0	0	0	0	0	0	0	0	0	0	0	0
A230009B12Rik	13	5	10	30	14	16	21	8	12	8	5	7	4	19	9	14	6	22	7	15
A230020J21Rik	39	15	63	18	62	9	22	64	26	32	11	19	49	21	51	12	10	29	39	14
A230028O05Rik	8	0	0	4	0	4	0	5	1	8	3	3	5	1	6	1	1	3	0	5
A230052G05Rik	4	5	2	2	2	2	2	2	0	0	0	0	0	0	0	0	0	1	1	3
A230056P14Rik	19	26	14	42	21	11	28	9	23	17	10	14	18	5	12	14	29	24	23	11
A230057D06Rik	7	0	4	0	8	0	0	5	4	9	1	3	2	1	1	1	7	8	5	0
A230059L01Rik	0	0	0	0	0	0	0	0	0	0	0	0	0	0	0	0	0	2	0	3
A230060F14Rik	13	7	11	4	9	3	5	9	18	8	1	5	1	0	8	5	12	8	7	7
A230065N10Rik	25	35	37	13	26	69	20	25	18	40	23	25	0	13	39	32	26	19	30	18
A230072C01Rik	61	45	40	60	44	24	57	39	29	63	18	27	27	32	29	39	60	44	32	41
A230072E10Rik	6	26	14	30	6	10	7	20	8	10	13	18	14	0	15	8	5	9	15	5
A230077H06Rik	0	1	0	0	1	0	0	0	0	0	1	0	0	0	0	0	0	0	1	0
A230083G16Rik	26	7	5	6	7	8	7	2	6	3	7	4	7	5	0	9	6	11	10	3
A230083N12Rik	0	2	0	3	2	1	0	0	0	0	0	0	0	0	0	0	1	0	1	1
A230085B16Rik	0	0	4	0	0	0	0	0	0	0	3	0	0	0	0	0	0	0	0	0
A230087F16Rik	0	2	0	2	0	0	0	0	0	2	0	0	0	0	0	0	0	0	0	0
A230103J11Rik	10	18	10	11	10	11	25	9	33	12	4	13	14	5	10	16	9	19	10	12
A230103L15Rik	0	0	0	0	0	3	0	1	0	1	1	0	0	5	0	0	0	0	0	0
A230107N01Rik	5	4	3	6	3	4	14	0	3	7	2	3	2	3	0	4	9	7	5	3
A230108P19Rik	0	0	0	2	0	2	0	0	0	0	2	0	2	0	0	0	0	0	0	0
A2m	9	10	0	0	0	0	41	2	21	25	2	4	3	6	2	63	66	5	0	0
A2ml1	5	0	0	0	0	0	11	2	84	0	0	0	0	157	9	88	70	0	0	0
A330008L17Rik	0	0	0	0	0	0	0	0	0	0	0	0	0	0	0	0	0	0	0	0
A330009N23Rik	51	35	71	18	15	30	11	25	14	19	8	12	16	13	10	45	34	36	23	19
A330015K06Rik	3	0	5	0	0	4	0	0	0	0	2	2	0	0	0	2	0	0	3	0
A330023F24Rik	328	306	213	184	235	237	100	251	285	593	138	209	91	117	178	302	239	306	284	148
A330032B11Rik	0	0	0	0	0	0	2	2	0	3	0	0	0	0	0	0	4	0	2	0
A330033J07Rik	0	0	0	0	0	0	0	3	0	3	0	0	0	0	0	4	0	0	2	0
A330035P11Rik	17	15	15	10	18	16	21	7	27	10	15	6	9	13	9	20	14	8	15	9
A330040F15Rik	3	6	0	7	6	5	3	3	9	3	3	3	4	3	3	0	8	4	0	6
A330041J22Rik	4	12	7	10	0	5	14	3	1	9	8	5	9	10	0	0	4	5	5	5
A330043C09Rik	0	0	0	0	0	0	0	0	0	0	0	0	0	0	0	0	0	0	0	0
A330048O09Rik	7	0	0	0	0	0	0	0	0	0	0	0	0	0	0	0	0	0	0	0
A330049N07Rik	2	0	0	2	0	0	0	0	0	0	0	0	0	0	0	0	0	0	0	0
A330058E17Rik	2	0	0	2	2	0	0	0	0	0	0	0	0	0	0	0	0	0	0	0
A330069K06Rik	3	1	0	4	0	0	3	0	0	0	0	0	4	2	1	3	0	0	1	0
A330072L02Rik	0	0	0	0	0	0	0	0	0	0	0	0	0	0	0	0	0	0	0	0
A330074K22Rik	93	69	73	72	80	40	29	65	52	43	26	26	37	65	43	32	60	59	47	49
A330076C08Rik	6	0	2	2	0	2	0	6	3	2	3	0	0	3	3	0	0	0	3	1
A330076H08Rik	2	0	0	2	0	0	0	2	0	0	0	0	0	0	0	0	1	1	2	0
A330084C13Rik	0	0	0	4	0	0	0	0	0	0	2	1	1	2	2	2	0	1	2	0
A330093E20Rik	0	2	0	0	0	2	4	1	3	0	0	3	6	21	5	0	0	0	0	0
A330094K24Rik	156	79	70	187	165	144	59	67	11	73	32	62	62	248	56	41	35	67	123	41
A330102I10Rik	1	0	6	0	0	0	0	12	4	0	2	0	0	7	0	0	4	5	4	0
A3galt2	20	31	8	13	23	16	15	26	10	29	11	23	18	17	13	15	5	13	16	14
A430005L14Rik	259	387	324	280	262	315	241	255	374	172	154	155	151	195	214	247	292	278	199	261
A430010J10Rik	0	0	0	0	3	2	3	5	0	2	2	3	0	0	0	0	0	2	0	0
A430018G15Rik	18	21	12	10	18	12	20	16	26	8	9	12	14	8	11	16	13	9	10	16
A430019L02Rik	0	0	0	0	0	0	0	0	4	0	0	0	0	0	0	0	0	0	0	0
A430027C01Rik	0	7	0	7	0	0	0	0	0	5	3	1	3	2	1	5	0	0	4	0
A430027H14Rik	1	4	5	3	15	11	5	2	2	5	0	10	6	7	3	3	3	3	8	0
A430033K04Rik	112	94	82	88	105	79	49	114	83	94	56	45	55	59	69	84	82	72	70	75
A430034D21Rik	0	0	0	0	0	0	0	0	0	0	0	0	1	0	0	0	0	0	0	0
A430035B10Rik	8	17	7	6	12	11	19	11	15	20	10	18	8	7	5	11	9	8	12	7
A430050A11Rik	0	0	0	0	0	0	0	0	0	0	0	0	0	0	0	0	0	0	0	0
A430057M04Rik	12	13	9	7	0	11	10	5	4	8	0	8	5	4	3	6	12	11	12	0
A430072C10Rik	0	0	0	0	0	0	0	0	0	0	0	0	0	0	0	0	0	0	0	0
A430072P03Rik	0	0	0	0	0	0	0	0	0	0	2	0	0	0	0	0	0	0	0	0
A430073D23Rik	0	0	0	0	0	0	0	0	0	1	0	0	0	0	0	0	0	0	0	0
A430078I02Rik	14	13	8	14	4	9	3	17	14	19	0	11	9	14	7	9	6	13	7	12
A430088P11Rik	0	2	6	0	0	0	2	2	0	0	0	0	0	0	0	0	2	0	0	0
A430090L17Rik	0	4	3	0	0	0	0	1	0	4	2	0	0	0	0	1	0	0	0	0
A430093F15Rik	13	7	6	7	10	9	4	0	5	0	2	6	11	3	4	4	2	5	3	7
A430102K17Rik	0	0	0	0	0	0	0	0	0	0	0	0	0	0	0	0	0	0	0	0
A430103D13Rik	19	11	15	21	15	32	42	38	33	73	46	35	28	12	12	12	13	19	36	14
A430105J06Rik	14	5	13	9	7	5	12	12	0	13	6	5	4	3	4	12	12	11	6	9
A430108G06Rik	0	0	0	0	0	0	0	0	0	0	0	2	2	0	0	0	0	0	0	0
A430110C17Rik	0	3	0	2	2	1	0	0	0	4	0	0	5	0	0	0	0	0	0	0
A430110L20Rik	32	25	31	29	37	35	70	34	29	62	20	41	24	14	23	29	53	25	41	21
A4galt	185	175	236	104	113	140	93	146	122	414	111	86	75	59	89	164	203	230	96	180
A4gnt	14	0	0	0	0	0	8	0	10	0	0	0	0	0	0	0	0	0	0	0
A530001N23Rik	22	17	10	5	13	2	11	22	2	12	0	7	7	10	0	9	12	21	14	4
A530010L16Rik	4	0	5	1	0	4	0	0	7	13	7	2	2	0	0	1	6	1	5	1
A530013C23Rik	96	134	92	110	135	219	146	270	131	233	157	137	164	103	118	93	64	68	163	88
A530016L24Rik	124	112	99	127	152	76	66	58	55	103	34	60	68	51	76	73	78	122	100	57
A530017D24Rik	126	84	98	182	198	229	123	246	148	211	113	73	177	111	141	153	60	129	140	116
A530020G20Rik	75	30	31	64	91	75	47	83	15	171	80	98	58	27	14	43	48	25	31	74
A530021J07Rik	0	0	0	0	0	0	0	0	0	0	0	0	0	0	0	0	0	0	0	0
A530030E21Rik	0	7	0	6	0	0	3	0	0	10	10	3	0	0	0	0	5	0	0	6
A530032D15Rik	0	3	4	0	0	3	3	0	9	11	20	5	1	4	2	0	3	0	0	0
A530040E14Rik	6	7	0	1	1	5	1	10	6	19	11	0	1	3	3	3	7	7	0	8
A530041M06Rik	0	5	0	0	5	12	0	5	19	12	7	6	1	4	13	3	1	2	0	9
A530046M15Rik	0	0	0	0	0	0	0	0	0	0	0	0	2	0	0	2	0	0	0	0
A530053G22Rik	15	6	0	6	13	8	10	3	4	18	13	8	9	5	5	0	6	5	0	11
A530058N18Rik	0	0	0	0	0	0	0	0	0	0	0	0	0	1	0	1	2	0	0	0
A530058O07Rik	0	0	0	0	0	0	0	4	0	4	3	0	0	0	0	0	0	0	0	0
A530064D06Rik	11	3	1	13	7	0	15	0	3	18	14	3	0	13	0	8	0	10	0	12
A530064N14Rik	9	5	4	4	0	12	1	1	7	1	7	3	0	2	6	7	2	4	6	2
A530065N20Rik	0	2	0	0	0	0	4	0	0	0	0	0	0	0	0	0	0	0	0	0
A530072M11Rik	0	4	4	0	0	6	0	8	0	15	3	0	0	0	2	4	9	7	4	0
A530076I17Rik	0	0	0	0	0	0	0	0	0	0	2	5	0	3	0	2	0	0	0	0
A530083I20Rik	0	11	0	0	0	0	2	0	4	0	0	0	0	9	0	0	0	4	0	0
A530083M17Rik	7	0	0	0	0	2	0	2	0	4	2	2	0	3	0	2	2	2	0	0
A530084C06Rik	0	11	5	10	0	12	0	0	0	0	5	0	3	0	0	0	3	9	1	5
A530088E08Rik	12	6	3	0	0	6	16	1	18	33	9	0	1	6	11	8	6	6	0	15
A530095I07Rik	0	6	11	3	0	6	0	7	5	6	5	3	0	0	0	4	6	8	0	8
A630001G21Rik	35	17	35	29	51	39	13	40	52	104	75	15	20	21	18	29	35	26	40	21
A630001O12Rik	1	11	0	0	10	7	0	5	0	14	0	0	3	2	5	0	9	9	0	7
A630012P03Rik	0	0	0	0	0	0	0	0	0	0	0	0	0	0	0	0	0	0	0	0
A630014C17Rik	0	0	6	8	9	8	0	6	4	9	4	1	7	3	8	4	1	3	3	5
A630019I02Rik	8	2	7	1	5	0	0	6	3	0	5	0	5	0	5	0	0	0	1	5
A630023A22Rik	5	0	0	0	0	3	1	1	0	2	3	0	0	0	0	0	3	6	0	0
A630023P12Rik	0	0	0	0	0	0	0	5	0	0	3	1	1	2	0	0	1	2	2	0
A630035G10Rik	0	0	0	3	0	0	0	0	0	0	0	0	0	0	1	0	0	0	0	1
A630052C17Rik	54	32	68	20	64	72	29	110	84	60	51	54	31	12	35	63	62	43	65	31
A630072L19Rik	0	7	0	10	9	15	0	14	0	18	7	11	12	0	2	0	5	7	5	1
A630072M18Rik	52	58	109	146	230	64	81	27	241	43	0	58	96	73	47	117	133	128	125	41
A630076J17Rik	0	3	0	0	1	0	0	0	1	0	0	3	0	0	0	0	0	0	2	0
A630089N07Rik	10	8	11	0	6	0	10	8	3	10	6	7	2	2	0	8	8	6	3	8
A630091E08Rik	0	0	0	0	0	0	0	0	0	0	0	0	0	0	4	0	0	0	0	0
A630095N17Rik	0	0	0	0	0	2	0	0	4	0	0	0	0	0	0	0	0	0	0	0
A730004F24Rik	0	0	0	0	0	0	0	0	0	0	0	0	0	0	0	0	0	0	0	0
A730011C13Rik	31	43	42	53	56	102	42	87	49	100	53	69	68	36	32	27	28	38	35	61
A730013G03Rik	0	0	0	3	5	0	0	0	0	0	0	7	0	0	0	0	0	0	2	0
A730017L22Rik	83	39	25	53	38	27	39	46	100	45	42	21	26	22	22	56	57	40	29	47
A730020E08Rik	0	0	0	0	0	2	0	0	2	13	0	4	0	2	0	2	0	2	0	0
A730020M07Rik	3	4	8	10	14	13	4	7	7	10	4	11	5	3	7	7	3	9	10	0
A730032A03Rik	0	0	0	0	0	0	0	0	0	0	2	0	0	0	0	0	0	0	0	0
A730035I17Rik	10	13	8	11	3	8	12	5	2	11	0	8	0	9	7	6	11	8	8	4
A730036I17Rik	26	20	12	39	40	10	0	6	7	2	0	9	0	5	14	31	22	14	4	21
A730043L09Rik	0	0	0	0	1	0	0	0	0	0	0	0	0	0	0	1	0	0	0	0
A730046J19Rik	54	30	33	61	73	25	11	45	35	117	57	33	16	11	15	48	54	45	53	20
A730049H05Rik	12	7	13	2	2	3	21	0	3	13	25	11	3	52	78	10	19	27	0	0
A730056A06Rik	31	16	28	25	10	12	9	12	11	18	18	9	11	6	3	16	15	16	10	18
A730060N03Rik	0	0	0	0	0	0	0	0	0	0	0	0	0	0	0	0	0	0	0	0
A730061H03Rik	29	35	24	22	33	57	31	44	50	73	8	40	30	26	34	34	34	28	42	23
A730063M14Rik	8	9	9	11	13	12	12	14	25	17	9	10	13	6	5	15	10	6	13	7
A730071L15Rik	3	8	0	0	0	3	0	0	3	7	3	5	0	0	0	0	5	0	1	1
A730081D07Rik	6	5	10	10	5	8	25	8	12	4	0	8	0	8	12	8	6	13	5	8
A730085E03Rik	0	0	0	0	2	0	0	0	0	0	0	0	0	0	0	0	0	0	0	0
A730085K08Rik	0	0	0	3	3	0	1	3	0	0	0	7	0	1	0	0	0	0	3	0
A730089K16Rik	0	0	0	0	0	2	4	1	0	1	5	0	5	0	0	2	0	3	0	0
A730090N16Rik	4	3	0	0	0	0	0	3	0	0	0	0	0	4	0	0	1	0	2	0
A730091E23Rik	5	2	2	5	7	13	0	5	2	9	4	3	0	0	4	7	8	7	2	6
A730098A19Rik	0	0	0	0	0	0	0	0	0	0	0	0	0	0	0	0	0	0	0	0
A830005F24Rik	0	0	0	4	0	0	0	1	0	0	0	3	0	0	0	0	11	0	0	0
A830008E24Rik	3	0	0	0	0	0	6	0	0	4	0	3	1	1	1	0	0	0	2	1
A830009L08Rik	0	0	0	2	6	0	2	0	2	2	0	3	0	0	0	0	6	0	1	1
A830011K09Rik	4	0	0	0	2	0	0	0	2	5	0	0	0	0	0	0	5	0	0	0
A830012C17Rik	4	3	12	1	9	1	0	0	3	3	0	0	0	7	0	5	0	9	3	1
A830018L16Rik	0	7	0	0	0	0	0	0	11	0	2	4	3	0	2	0	2	0	1	2
A830019P07Rik	10	4	4	3	11	3	0	11	4	5	0	3	4	6	3	0	8	7	6	2
A830021F12Rik	0	0	0	0	0	0	0	0	0	0	0	3	2	0	0	0	0	0	0	0
A830031A19Rik	0	0	0	0	0	0	0	0	0	0	0	0	0	0	0	0	0	0	0	0
A830035A12Rik	0	0	0	0	0	0	0	0	2	0	0	0	0	0	0	0	0	0	0	0
A830035O19Rik	40	71	51	48	46	75	18	52	72	41	19	46	42	41	55	37	42	21	32	49
A830036E02Rik	0	0	3	0	0	0	4	0	7	0	0	0	0	0	0	0	0	0	0	0
A830052D11Rik	85	81	88	65	97	104	72	59	47	75	46	49	34	77	52	60	52	85	75	49
A830073O21Rik	0	13	0	0	14	0	2	4	0	10	0	0	0	0	0	2	2	0	0	0
A830082K12Rik	29	6	14	11	18	13	19	10	29	16	10	11	18	6	9	21	17	8	10	17
A830082N09Rik	44	73	67	141	99	8	3	93	28	18	4	23	6	27	29	68	95	99	91	1
A830092H15Rik	0	0	0	0	0	0	0	0	0	0	0	0	0	0	0	0	0	0	0	0
A930001A20Rik	0	0	0	0	0	0	2	0	0	0	0	0	0	0	0	0	0	0	0	0
A930001C03Rik	5	4	2	0	8	4	16	0	16	11	0	4	0	5	0	4	10	19	6	1
A930001M01Rik	0	0	0	0	0	0	4	0	0	3	0	0	2	0	0	2	0	3	0	0
A930002C04Rik	3	0	3	0	0	0	0	0	0	3	0	0	3	0	0	0	3	0	0	2
A930002H02Rik	0	0	0	0	0	0	0	0	0	0	0	0	0	0	0	0	3	0	0	0
A930002H24Rik	9	0	0	6	4	12	6	4	10	8	2	5	7	2	4	9	5	0	4	4
A930002I21Rik	2	0	0	0	0	0	0	0	0	0	0	1	0	0	0	0	0	0	0	0
A930003A15Rik	58	25	31	44	16	25	28	46	12	23	15	21	12	29	11	36	18	43	17	32
A930003O13Rik	5	0	10	5	0	7	5	7	6	0	5	4	3	4	3	10	1	3	4	4
A930004D18Rik	34	39	34	57	83	31	18	27	35	53	30	19	51	23	14	39	32	32	44	23
A930004J17Rik	86	66	86	60	86	74	66	126	82	142	29	63	75	76	87	64	53	62	74	63
A930005G22Rik	0	0	0	0	5	0	0	0	1	0	0	0	0	0	0	0	0	0	0	0
A930005H10Rik	160	150	86	127	182	204	151	104	97	149	109	63	61	95	101	126	138	130	139	88
A930005N03Rik	0	0	0	0	1	0	0	0	0	0	0	2	0	1	0	0	0	0	0	0
A930006K02Rik	17	13	3	14	0	4	5	14	1	4	15	8	1	1	1	9	4	6	0	11
A930006L05Rik	9	5	0	0	0	3	3	6	0	3	2	0	0	1	5	2	3	5	3	2
A930007A09Rik	20	5	9	18	22	16	5	12	34	17	17	11	8	0	12	16	15	12	8	17
A930007I19Rik	8	9	6	8	19	10	9	13	6	14	7	6	6	4	5	10	11	13	11	5
A930012L18Rik	4	5	0	2	9	2	0	3	2	0	3	0	0	0	1	5	6	0	2	2
A930012O16Rik	5	9	12	0	11	15	4	17	15	17	13	18	7	7	2	6	4	4	13	4
A930014D07Rik	0	0	0	0	0	0	0	0	0	0	0	0	0	0	0	0	0	0	0	0
A930014E01Rik	0	0	0	0	2	2	0	0	0	2	0	0	0	0	3	0	0	0	0	0
A930015D03Rik	18	7	0	0	3	3	4	5	3	4	0	1	0	0	10	0	0	0	0	6
A930015P04Rik	4	5	3	4	3	0	0	0	0	0	0	0	0	3	2	0	2	3	3	0
A930016O22Rik	117	255	142	99	313	517	109	267	151	510	140	262	190	57	55	186	269	271	287	110
A930017K11Rik	0	0	0	2	0	0	1	0	0	2	5	0	5	0	0	0	5	2	0	0
A930017M01Rik	3	3	14	3	1	10	6	1	3	0	0	0	4	0	1	0	8	11	7	1
A930018P22Rik	4	14	10	13	11	13	15	32	4	15	8	5	5	5	7	29	8	10	7	13
A930019D19Rik	0	1	0	0	0	0	0	0	0	0	0	0	0	0	0	0	0	0	0	0
A930023M06Rik	0	0	0	0	0	0	0	0	0	0	0	0	0	0	0	0	0	0	0	0
A930024E05Rik	14	9	24	11	9	14	10	9	2	12	7	9	5	0	10	12	10	17	14	6
A930027H12Rik	2	0	0	0	0	0	0	0	0	0	0	0	0	0	0	0	0	0	0	0
A930027P06Rik	0	0	2	0	0	0	0	0	0	0	3	2	0	0	3	0	0	0	0	0
A930028N01Rik	24	60	17	19	16	16	25	9	14	38	5	14	10	17	20	18	23	40	20	15
A930028O11Rik	7	0	0	0	0	0	0	2	0	0	2	0	2	0	0	7	0	0	0	0
A930029G22Rik	16	2	13	0	0	0	10	28	13	22	11	0	0	0	0	10	32	11	1	15
A930030B08Rik	0	5	3	7	14	5	6	10	0	11	3	5	8	7	11	3	0	2	7	0
A930032L01Rik	0	0	0	0	0	0	0	0	0	8	1	1	1	0	1	1	0	0	1	1
A930033H14Rik	56	37	58	81	138	75	70	124	58	88	40	48	37	40	35	81	97	84	72	50
A930033M14Rik	4	0	0	0	0	0	0	5	3	3	2	0	0	0	0	9	3	0	0	0
A930035D04Rik	16	10	9	22	8	21	9	17	13	12	9	9	9	7	5	16	14	9	8	14
A930036I15Rik	2	2	2	5	1	0	0	0	0	2	0	0	0	0	0	3	5	0	2	0
A930036K24Rik	4	5	2	0	0	0	4	2	4	2	0	3	0	11	3	10	8	0	0	0
A930037H05Rik	44	75	59	50	36	17	59	37	47	104	31	21	29	27	55	22	46	82	30	57
A930038B10Rik	2	2	0	0	0	0	4	3	3	0	0	0	0	0	0	3	2	0	0	0
A930040O22Rik	0	2	0	4	0	0	2	4	0	8	3	2	4	0	3	6	8	6	0	0
A930041C12Rik	0	0	0	0	0	0	0	0	0	0	0	0	0	0	0	4	0	0	0	0
AA386476	6	6	10	6	12	9	10	8	5	34	13	4	4	2	5	5	13	15	5	13
AA387200	0	0	0	0	0	0	0	0	0	0	0	0	0	0	0	2	0	0	0	0
AA387883	0	4	0	1	0	4	0	0	0	10	2	1	0	2	0	6	2	3	0	4
AA388235	0	0	0	7	0	0	6	0	0	0	0	0	1	4	1	1	3	1	2	1
AA413626	5	0	1	13	8	7	0	0	7	0	2	7	3	1	7	6	1	6	3	3
AA414768	31	31	22	19	40	15	5	17	21	28	21	20	8	22	5	17	18	21	13	21
AA414992	2	0	1	0	0	0	0	0	0	0	0	0	0	0	0	0	0	0	0	0
AA465934	11	25	19	21	22	11	11	8	17	12	10	13	16	7	5	17	11	16	13	12
AA467197	11	14	1	0	21	49	67	49	75	152	121	14	44	13	43	11	7	5	10	58
AA474408	40	46	21	37	26	62	41	61	31	55	19	27	39	52	35	29	32	16	43	24
AA645442	0	0	0	0	0	0	0	0	0	0	0	0	0	0	0	0	0	0	0	0
AA672651	0	0	2	0	1	1	0	1	0	0	0	0	0	0	0	0	0	0	0	0
AA914427	17	15	6	7	31	9	6	12	11	24	9	3	6	6	8	18	13	17	11	9
AA986860	43	27	13	22	73	57	39	39	50	115	26	65	62	28	31	33	15	15	23	51
Aaas	239	207	182	218	275	269	195	307	315	290	197	189	160	137	174	208	218	161	203	197
Aacs	623	515	304	279	364	315	457	207	567	545	343	251	205	212	194	364	467	372	418	247
Aadac	372	18	42	17	28	47	1021	99	1354	31	14	11	14	709	104	477	582	8	72	94
Aadacl2fm1	0	0	0	0	0	0	0	0	0	0	0	3	0	0	0	0	0	0	0	0
Aadacl2fm2	0	0	0	0	0	0	0	0	0	0	0	0	0	0	0	0	0	0	0	0
Aadat	60	0	2	0	2	4	176	13	351	2	0	0	0	170	41	77	129	0	42	0
Aagab	547	452	422	593	576	525	386	577	617	491	301	367	272	395	380	433	454	423	406	429
Aak1	1355	1019	1046	1168	1677	1252	43	1525	1215	1498	191	255	760	1108	394	1445	1323	1529	916	701
Aamdc	761	1002	638	938	1026	1059	676	836	584	1000	470	555	372	767	617	692	760	774	614	754
Aamp	2744	2509	2060	2002	2463	2694	2337	2371	3045	2699	1588	1893	1550	1767	1851	1791	2213	1797	2214	1825
Aanat	2	3	0	0	0	0	0	0	0	0	9	0	0	0	0	2	0	0	0	0
Aar2	758	778	632	770	883	798	562	718	593	915	460	490	364	575	644	659	581	554	687	520
Aard	10	9	7	0	5	11	4	6	15	15	5	12	0	4	0	7	4	13	5	5
Aars	3924	3480	2787	2858	3523	3133	2987	2836	4840	3517	2267	2108	1827	3039	2927	2607	2503	2383	2641	2795
Aars2	966	865	816	823	898	764	613	705	752	764	515	646	500	507	567	634	608	643	658	628
Aarsd1	980	837	871	923	997	1073	904	951	891	1242	647	789	482	671	742	821	756	743	894	686
Aasdh	266	185	183	208	208	154	67	252	177	180	105	129	97	98	101	193	177	195	161	134
Aasdhppt	426	434	353	433	550	500	277	510	446	301	296	324	204	273	264	399	360	326	396	285
Aass	253	7	15	10	12	9	906	34	2321	13	0	12	11	499	126	479	1006	5	520	0
Aatf	293	295	247	267	274	337	299	358	436	467	267	151	196	231	235	296	303	225	312	219
Aatk	432	360	390	442	472	424	196	384	268	494	187	350	254	236	204	333	294	386	263	355
AB124611	87	39	50	39	43	49	62	79	85	291	163	24	31	81	53	31	60	32	61	49
Abat	811	407	316	332	361	363	1033	387	1920	364	222	206	215	968	228	526	997	350	277	674
Abca1	1731	1023	1051	1283	1478	1900	3171	1951	3388	2751	879	1529	2163	2041	2210	833	988	857	1120	1980
Abca12	0	0	0	0	0	0	0	0	0	0	0	0	0	0	0	0	0	0	0	0
Abca13	2	4	0	3	0	0	4	0	0	0	0	0	0	0	0	0	0	0	0	2
Abca14	8	0	2	0	0	0	0	0	0	2	2	2	0	0	0	0	9	0	0	0
Abca15	0	0	0	0	0	0	0	0	0	0	0	0	1	0	0	0	0	0	0	0
Abca16	0	0	2	0	0	0	0	0	0	0	0	0	0	0	0	0	0	0	0	0
Abca17	0	0	0	0	0	0	0	0	1	0	0	0	0	0	0	0	0	3	0	0
Abca2	1620	1321	1133	1233	1423	1033	809	1130	1327	1071	913	1086	767	882	820	821	795	865	1083	860
Abca3	1697	1034	841	976	1162	992	1460	1081	2890	1510	1019	1525	1191	629	617	967	1034	768	1066	1032
Abca4	88	43	41	56	57	41	28	53	64	70	35	41	41	40	24	34	36	62	36	49
Abca5	160	188	144	206	261	148	133	237	189	233	104	195	100	127	148	159	142	126	153	149
Abca6	240	109	111	152	178	95	262	148	693	124	36	260	85	195	70	260	186	124	245	92
Abca7	771	706	482	678	976	635	456	769	649	979	571	587	444	370	402	598	523	589	560	566
Abca8a	2271	2065	1830	3062	4835	1852	706	1754	2063	2301	792	3131	1358	1365	962	2064	1580	1834	1911	1538
Abca8b	803	742	652	714	1064	469	311	592	660	558	320	680	397	425	317	579	512	550	522	504
Abca9	623	446	345	558	759	174	116	266	333	363	142	443	182	191	128	457	415	329	421	190
Abcb10	1074	1157	867	948	1077	875	543	937	900	689	507	566	471	644	673	786	831	783	662	787
Abcb11	443	10	18	11	0	16	663	42	1353	23	18	0	20	615	122	368	499	0	189	2
Abcb1a	387	261	265	340	726	582	344	548	474	519	200	374	434	211	373	425	298	246	285	420
Abcb1b	790	609	647	608	1034	777	836	1104	842	1943	894	1007	628	350	622	652	706	433	562	892
Abcb4	2525	1939	1363	1696	1819	2027	1641	2287	2456	1547	1126	1184	1165	1828	1707	1492	1450	1236	1668	1425
Abcb6	801	728	505	631	622	696	843	701	1174	605	326	495	393	566	507	641	679	653	699	482
Abcb7	1182	1110	1065	1081	1548	1258	710	1449	1033	1147	605	784	588	1076	1039	857	901	899	842	1015
Abcb8	1459	1599	923	1344	1511	1248	898	940	1107	1307	638	703	822	811	978	1022	1126	1050	925	1047
Abcb9	492	528	444	370	410	293	211	328	337	288	186	220	161	305	271	360	305	342	266	319
Abcc1	1551	1298	1187	1514	1764	1928	1531	2851	1819	1841	1388	1701	1362	1335	1178	857	1018	1129	1674	1114
Abcc10	219	195	184	171	147	169	159	178	285	343	161	191	120	107	99	194	156	161	203	131
Abcc12	0	0	0	2	0	0	0	2	0	0	0	3	2	3	0	0	0	0	0	0
Abcc2	553	28	45	26	25	38	1189	133	2623	27	8	6	43	1124	170	720	889	8	333	17
Abcc3	306	63	56	78	77	38	797	80	1655	71	103	26	10	714	136	359	634	19	45	419
Abcc4	626	493	442	497	464	743	634	771	874	699	321	454	573	437	325	460	596	461	436	565
Abcc5	2403	2142	2012	2057	2903	2126	1622	3025	1583	2811	1417	1689	1398	1586	1089	2189	2008	1809	1673	1953
Abcc6	253	8	11	9	5	14	448	0	772	7	0	3	6	168	8	126	155	5	0	0
Abcc8	45	58	32	26	22	24	17	26	20	31	14	18	29	28	25	29	9	22	28	18
Abcc9	4714	3810	3686	3903	4611	3263	1854	4000	3543	2078	1748	1627	2313	4104	2873	2806	2331	2817	3005	2590
Abcd1	1630	1192	1000	1153	1394	983	816	1155	1177	779	728	1057	688	737	660	934	904	787	986	817
Abcd2	944	757	664	787	1124	1012	627	1118	743	884	454	670	562	908	577	623	579	651	811	592
Abcd3	2915	2900	2705	2914	2608	3439	4814	2340	7108	3140	2387	3943	2722	2282	2605	2628	2599	1057	3599	2007
Abcd4	238	214	175	275	313	333	147	256	205	304	166	166	148	115	151	222	245	217	241	159
Abce1	1529	1330	1470	1150	1701	1520	1592	2137	1828	2185	1046	864	815	1327	1194	1374	1553	1457	1182	1466
Abcf1	3141	3026	2521	2478	2832	3139	2858	3994	3280	3180	2010	1910	1813	2856	2650	2154	2116	2235	2328	2589
Abcf2	2712	2880	2262	2248	2531	3207	2070	2761	2528	2221	1578	1678	1375	1940	2097	1990	2160	1990	1954	2148
Abcf3	1286	2221	1384	1385	1736	1400	1417	1425	1869	1994	1059	1041	745	1140	1265	1444	1360	1347	1384	1206
Abcg1	368	277	131	336	263	171	104	216	215	340	204	143	166	84	116	222	236	227	177	194
Abcg2	811	651	598	686	949	875	895	801	1421	1003	494	602	802	513	605	824	714	460	840	566
Abcg3	7	10	4	18	16	4	0	15	27	7	9	0	0	12	4	17	14	9	9	5
Abcg4	22	19	14	28	38	7	4	5	8	40	5	5	14	4	5	35	18	21	7	22
Abcg5	71	0	0	4	9	4	147	8	228	4	0	0	0	101	32	89	99	0	36	0
Abcg8	77	0	15	0	6	0	71	7	132	0	0	0	6	49	0	46	88	0	0	22
Abhd1	104	111	125	109	96	132	73	125	69	138	60	92	87	50	112	76	87	71	106	69
Abhd10	267	316	269	284	384	266	257	286	214	373	154	205	158	258	262	268	180	224	265	206
Abhd11	975	948	853	890	838	1172	936	835	900	1211	688	580	473	703	791	762	906	700	729	815
Abhd11os	16	10	19	15	16	13	19	27	7	26	7	12	9	9	6	16	22	19	14	12
Abhd12	1058	879	704	950	902	804	639	698	1037	982	577	597	463	611	584	720	785	679	655	735
Abhd12b	1	0	0	2	0	0	0	0	0	0	0	2	0	0	0	0	0	0	0	0
Abhd13	477	451	422	421	523	473	410	561	501	536	304	319	344	344	329	367	403	361	379	393
Abhd14a	364	388	312	293	341	338	273	305	198	361	178	239	156	264	195	269	272	283	260	249
Abhd14b	320	241	233	296	362	230	723	345	1049	374	179	256	412	539	85	438	242	277	467	201
Abhd15	70	31	29	43	53	37	57	39	135	32	29	41	34	14	43	35	68	21	52	28
Abhd16a	2042	2173	1859	1866	1976	1905	1450	1597	1731	2082	1144	1295	1096	1279	1396	1633	1557	1482	1533	1485
Abhd16b	0	4	3	4	0	0	4	0	0	5	2	4	1	0	2	0	0	9	0	0
Abhd17a	1036	1087	779	810	961	1115	1042	870	1348	1244	722	718	498	725	745	954	863	763	766	896
Abhd17b	541	477	422	446	564	560	372	668	561	735	476	347	354	503	359	362	308	381	390	467
Abhd17c	325	231	197	233	183	193	379	195	564	265	169	116	141	383	145	233	278	158	284	155
Abhd18	626	633	520	589	838	299	402	494	303	379	330	615	296	250	275	406	447	305	512	303
Abhd2	1115	712	626	560	758	467	965	535	1496	766	357	414	494	559	409	845	988	577	501	763
Abhd3	111	39	46	41	48	32	239	41	419	48	18	38	29	233	24	117	162	23	137	29
Abhd4	1156	957	752	766	977	589	537	1164	1651	1215	555	859	781	709	822	509	936	413	957	598
Abhd5	1426	1435	1140	1446	1594	1487	860	1120	1309	910	862	715	596	983	1030	1057	1172	1005	982	1055
Abhd6	250	217	136	199	195	212	285	194	422	193	149	199	115	151	105	170	268	173	218	147
Abhd8	901	952	875	732	955	691	499	620	704	639	358	624	420	563	522	667	652	590	710	512
Abi1	1094	578	751	731	937	575	743	864	1081	952	522	684	510	425	826	603	592	649	596	730
Abi2	133	90	79	78	126	62	221	66	231	371	125	171	39	93	139	22	138	124	68	162
Abi3	817	695	485	611	558	404	459	503	493	1126	347	375	251	561	743	352	463	494	609	371
Abi3bp	1233	942	730	752	1042	537	468	659	706	441	388	668	571	482	361	487	504	837	491	693
Abitram	218	162	118	123	125	74	83	123	121	234	84	93	68	70	68	158	149	111	86	130
Abl1	2428	1920	1656	2117	2722	2393	1748	1035	2196	2095	1452	2104	1631	1166	1091	1468	1345	1422	1393	1847
Abl2	1097	828	1002	848	968	176	330	1055	971	149	452	472	651	627	1059	267	614	89	342	864
Ablim1	3858	2566	2739	3732	4496	3840	3666	3395	3768	6493	1907	3125	3476	1703	3278	3251	2918	2757	3798	2432
Ablim2	2322	1994	1861	1450	1142	2008	980	1703	1162	1696	1493	992	836	1147	1017	1440	1726	836	1617	1039
Ablim3	2313	1592	1695	2178	2448	5357	2975	4202	3687	5969	1592	3850	3455	944	2807	2129	2175	1773	2087	2859
Abo	0	0	0	0	0	0	0	0	0	0	0	0	3	0	0	0	0	0	0	0
Abr	1114	1114	1115	983	1158	808	532	972	773	1045	520	634	612	544	618	893	894	874	755	777
Abra	6839	5538	3633	5596	5721	1455	838	2117	2578	1655	2127	1322	858	1577	1944	6875	3623	2391	2962	2126
Abracl	167	139	107	98	157	184	136	189	172	278	173	84	109	86	90	127	148	124	134	121
Abraxas1	151	145	197	205	221	295	175	227	204	196	144	159	119	101	111	198	183	165	140	185
Abraxas2	624	616	528	549	659	654	460	788	785	623	425	454	393	385	427	525	539	490	566	449
Abt1	414	426	345	272	421	350	327	360	374	495	256	240	264	229	364	285	282	271	339	270
Abtb1	653	593	576	651	534	891	625	1008	850	982	504	771	512	347	516	545	527	543	511	672
Abtb2	626	595	441	401	512	239	212	233	318	231	194	174	137	389	298	260	264	488	366	224
Acaa1a	1568	1396	1165	1098	1388	1424	2201	1409	2772	1643	733	1255	698	1218	953	1309	1635	1585	1279	1256
Acaa1b	1477	161	179	136	174	203	3706	402	4521	177	78	55	117	2109	479	1876	2319	62	1225	94
Acaa2	14069	20548	12219	16428	14882	16158	16945	10160	17909	13970	7813	11191	7010	12501	11852	14282	13515	11918	14677	10234
Acaca	2749	1288	1388	1409	2235	1184	1922	1645	1970	1829	1573	1527	1452	1201	1302	1144	945	940	1706	1139
Acacb	19009	17793	18263	15484	18289	18373	9683	20601	14063	9407	9188	15856	13554	10970	14851	9913	9503	9184	11036	14693
Acad10	365	197	154	177	213	261	426	314	840	319	206	313	162	120	85	367	347	281	354	161
Acad11	2530	2383	1691	2020	2113	2031	2292	2190	4271	1516	957	1803	1245	1835	1557	2156	2327	1482	1795	1837
Acad12	796	885	725	825	909	608	1008	832	783	575	464	591	331	609	666	701	671	650	689	595
Acad8	1037	1301	874	1083	1506	1057	696	1160	1172	1315	599	702	620	949	926	1064	872	775	1040	772
Acad9	866	916	781	703	1034	917	559	837	780	675	452	543	521	597	733	711	609	517	609	692
Acadl	17575	20009	15979	21434	20234	18553	10634	18111	13384	13837	8387	11572	8037	13412	14861	15094	14981	13096	13082	14099
Acadm	12665	14895	11531	13413	15491	14511	7676	13422	11682	9987	5679	10047	8150	9185	10737	10482	9959	8567	9914	10146
Acads	2569	3799	1831	2877	3753	2192	2167	1579	3244	1053	987	1469	995	1997	2076	2083	3247	1846	1565	2361
Acadsb	1026	2328	1683	961	1390	1138	1765	1490	1215	478	2055	798	540	837	928	972	1040	687	1481	750
Acadvl	18900	25437	17860	22668	23828	22052	13674	17402	17661	17863	10213	13878	10245	14909	16152	18111	15987	15750	16596	15140
Acan	4	9	5	3	11	1	1	1	0	2	8	0	7	0	0	0	0	0	4	0
Acap1	53	30	37	97	39	53	52	73	34	143	103	28	32	32	26	36	71	34	70	30
Acap2	1008	777	702	866	1040	885	694	1017	912	1354	633	811	694	505	652	635	610	794	777	703
Acap3	547	469	334	469	490	323	186	431	323	412	272	315	274	177	217	372	348	321	361	269
Acat1	9607	10785	8708	11027	13147	11445	5916	9430	8038	7133	4807	6082	4382	7576	8352	8601	8766	7177	7328	7871
Acat2	292	195	156	201	291	234	451	258	514	238	189	183	261	256	84	222	294	146	294	160
Acat3	280	24	43	37	56	23	655	101	828	57	62	11	23	516	66	251	384	11	30	270
Acbd3	784	631	600	498	688	487	471	743	637	683	348	392	380	470	452	526	569	475	471	530
Acbd4	545	365	314	282	511	513	436	339	436	564	331	423	310	227	313	341	274	263	302	387
Acbd5	597	347	410	483	627	355	572	578	841	505	254	315	369	392	278	499	575	411	517	336
Acbd6	971	1046	835	862	839	514	814	848	881	602	508	693	473	406	703	679	628	679	781	551
Acbd7	0	0	0	0	7	0	7	0	0	12	0	0	2	5	3	5	0	1	5	0
Accs	139	117	89	128	105	132	109	142	117	191	115	90	82	82	61	101	109	94	120	84
Accsl	0	0	3	5	6	8	9	0	3	6	6	5	7	0	6	3	0	0	1	4
Acd	341	246	187	254	254	289	220	275	374	448	226	241	179	138	167	229	266	222	278	188
Ace	3348	2957	2859	3338	3298	1298	1014	1685	2161	2876	1911	1198	1268	1211	1071	2493	2710	2573	1497	2417
Ace2	44	34	38	27	27	33	11	16	41	31	21	21	9	18	35	31	23	16	31	17
Ace3	0	0	0	0	0	0	0	0	0	0	6	3	2	0	0	0	0	2	0	2
Acer2	964	868	1095	1252	1163	1809	1601	1179	1592	2219	624	1160	1503	635	1309	880	1001	913	879	1322
Acer3	267	215	166	183	271	212	268	287	346	477	215	173	195	263	240	201	91	184	193	228
Ache	374	568	413	292	439	314	276	597	251	354	129	262	307	382	315	283	247	333	384	241
Acin1	2829	2012	2170	1803	2309	2283	2224	2837	1948	2424	1460	1924	1667	1269	1789	1834	1607	1711	1830	1853
Ackr1	26	33	252	105	33	38	227	34	279	353	9	62	210	89	191	9	140	117	37	190
Ackr2	77	217	253	130	41	47	25	41	89	164	19	25	104	84	20	115	146	141	126	37
Ackr3	2828	2922	2337	2132	2693	1687	2158	2007	1414	5370	1497	1497	2772	1983	3175	1226	1249	1428	1564	2528
Ackr4	322	336	273	402	498	94	58	86	85	83	185	100	61	39	55	278	346	234	250	75
Acly	3969	2194	1977	2018	3322	1849	2226	1939	2541	3391	1677	1938	2190	1580	1559	2387	2039	1183	2451	1641
Acmsd	14	0	9	0	7	5	34	5	49	0	0	0	3	31	4	9	24	3	13	0
Acnat1	55	0	0	0	0	0	41	0	159	0	0	0	0	3	0	37	53	0	0	0
Acnat2	68	4	0	0	3	2	302	16	561	3	0	5	0	15	2	267	111	0	0	0
Aco1	1295	1107	899	978	1139	1058	1580	1159	2629	1081	661	766	712	1312	711	1216	1476	668	941	1081
Aco2	57501	67234	51045	56720	61351	58883	31969	52536	42477	37807	23187	37528	26544	42358	46830	43132	42826	39793	38727	43961
Acod1	50	20	57	0	0	0	217	20	61	139	120	3	26	52	113	1	1	13	0	86
Acot1	185	545	332	347	240	289	488	343	430	245	227	216	106	184	365	332	374	244	270	271
Acot10	0	3	0	0	0	0	0	0	0	0	1	0	0	0	0	0	0	0	0	0
Acot11	574	702	505	521	686	397	230	489	435	396	235	443	309	232	342	383	442	464	391	385
Acot12	116	10	10	16	8	11	252	28	402	6	0	5	11	123	59	133	202	13	0	92
Acot13	2675	3103	2342	2682	2860	3354	2540	2900	2237	3424	1620	2047	1450	1965	2254	2235	2463	2413	2517	2039
Acot2	454	696	584	635	600	410	283	401	446	350	314	305	203	255	492	431	491	349	482	303
Acot3	40	0	3	13	8	0	192	0	184	0	0	0	1	12	3	3	24	0	0	0
Acot4	152	52	47	66	69	50	204	67	371	51	56	148	19	123	55	158	70	18	136	41
Acot5	0	0	0	0	0	0	0	0	7	0	0	0	0	0	0	2	0	0	0	0
Acot6	182	194	157	197	160	152	74	174	157	180	96	135	83	113	89	121	140	165	134	124
Acot7	743	804	576	558	711	714	546	476	534	609	359	411	340	441	471	522	547	564	468	543
Acot8	228	221	176	198	199	188	167	180	325	264	118	155	132	143	139	176	221	163	200	147
Acot9	600	626	521	560	827	588	512	676	418	857	431	314	304	419	466	576	570	538	438	556
Acox1	13027	10034	8256	8391	9633	8621	18640	9998	34768	7897	3596	6350	4391	13886	15714	9762	14838	7533	6856	13197
Acox2	288	25	33	23	29	36	541	50	1061	14	15	0	27	323	85	335	487	28	116	41
Acox3	927	907	782	914	1143	1306	648	908	1244	856	701	695	497	663	646	903	946	560	714	828
Acoxl	50	73	55	45	62	83	23	18	35	28	12	41	17	34	43	60	46	21	26	49
Acp1	992	1042	936	868	1256	1130	929	1329	1099	1245	665	766	553	949	814	869	890	806	984	771
Acp2	568	396	592	481	863	440	480	533	648	724	424	380	356	401	250	479	570	477	398	519
Acp4	0	1	0	2	0	0	0	0	0	0	0	0	0	0	0	0	0	0	0	0
Acp5	586	282	317	405	507	313	626	253	938	597	429	231	339	588	245	318	487	156	332	400
Acp6	930	795	486	608	753	880	829	819	829	740	512	754	469	539	461	538	627	546	719	528
Acpp	20	2	8	4	8	4	48	2	163	26	18	2	2	30	46	30	26	0	43	0
Acr	0	18	24	17	61	39	19	27	37	93	34	45	37	10	43	9	6	13	19	21
Acrbp	90	71	29	56	54	128	159	72	71	70	48	83	89	22	29	61	78	62	47	77
Acrv1	0	0	0	0	0	0	0	0	0	0	2	0	0	0	0	0	0	0	0	0
Acsbg1	24	10	17	26	16	22	6	12	23	22	10	13	3	11	20	13	18	17	19	10
Acsbg3	10	9	0	4	6	10	4	13	4	7	2	6	10	7	2	5	3	6	3	7
Acsf2	755	408	346	532	484	479	1018	487	2032	499	209	623	534	798	622	451	709	128	490	528
Acsf3	717	703	419	637	570	470	592	419	801	414	325	341	247	457	481	549	504	453	549	376
Acsl1	13460	13364	16913	16787	18160	16030	8753	13335	12258	8905	7599	13403	8361	7615	14217	9996	11605	7673	13558	8818
Acsl3	344	218	184	223	267	208	186	310	357	170	166	163	123	265	144	167	226	172	234	162
Acsl4	643	533	540	459	621	594	647	701	618	701	491	370	354	561	507	416	421	412	457	522
Acsl5	1539	703	670	785	773	729	2226	677	2864	1348	677	394	532	1396	416	1479	1750	620	610	1296
Acsl6	88	211	82	84	83	148	168	250	95	176	88	62	116	151	177	50	61	101	142	74
Acsm1	267	6	9	11	0	20	885	72	1328	6	0	1	0	588	121	444	548	12	6	70
Acsm2	0	0	0	0	0	0	0	0	2	0	0	1	0	5	0	7	2	0	0	0
Acsm3	161	37	46	60	112	57	211	65	377	109	20	76	29	143	67	179	167	41	148	46
Acsm4	0	0	0	0	0	0	0	0	0	0	0	0	0	2	0	0	0	0	0	0
Acsm5	241	128	128	90	145	151	318	115	658	135	44	74	86	279	135	319	204	98	235	88
Acss1	3874	4738	3800	4098	4868	3767	1879	3892	3146	2270	2535	3603	2976	1920	3312	2353	2275	1896	3566	2290
Acss2	3428	2825	2060	2707	3284	2547	2738	2604	2935	1832	1431	1978	1527	2095	1816	2548	2258	2032	2098	2228
Acss2os	0	2	0	3	2	2	3	6	0	2	3	4	0	0	0	3	4	0	4	0
Acss3	149	89	73	111	126	141	199	107	416	179	24	138	166	97	115	115	160	105	145	92
Acta1	745997	820242	643914	689233	486838	691575	515778	723308	394837	553482	348728	436640	250706	531804	474363	507864	545012	594827	609109	409999
Acta2	3288	3020	1992	2175	2578	1538	1605	1104	1718	2077	916	1272	1481	1159	1209	2117	1910	2133	1375	1958
Actb	11295	8350	6128	8153	9101	7274	8163	8519	8504	16998	10722	4985	5159	6188	5357	6976	7397	6565	9036	5801
Actbl2	0	0	0	4	0	0	0	0	0	0	0	0	0	0	0	0	0	0	0	0
Actc1	1580	1725	504	995	1735	805	223	951	539	365	163	410	409	935	452	787	864	1417	1075	419
Acte1	0	0	0	0	0	0	0	0	0	0	0	0	0	0	0	0	0	0	0	0
Actg-ps1	0	7	5	0	9	0	0	8	5	7	3	2	2	2	1	2	5	2	0	0
Actg1	9080	7638	5389	4570	6405	5000	7410	5033	5697	7989	3518	4130	3550	7046	4435	5174	3861	5726	4524	5789
Actg2	99	50	18	24	49	40	110	18	40	34	24	15	48	10	22	66	41	57	21	46
Actl10	0	0	0	5	2	2	0	3	4	0	6	0	0	0	0	4	0	0	3	0
Actl11	2	0	0	2	0	0	0	0	0	0	0	0	0	0	0	0	0	0	0	2
Actl6a	646	552	548	545	681	618	425	609	543	719	441	428	387	334	423	465	488	443	449	501
Actl6b	2	0	0	0	0	0	0	0	0	0	0	0	0	2	3	3	2	2	0	0
Actl7a	0	0	0	0	0	2	0	1	0	0	0	0	8	0	1	0	0	0	0	0
Actl7b	0	0	0	0	0	0	0	0	0	4	6	3	6	2	6	0	5	2	0	0
Actl9	0	2	0	0	1	2	0	0	0	0	0	0	2	0	0	1	0	2	0	0
Actn1	1669	1161	1358	727	871	660	1278	715	1005	1705	692	365	837	552	811	1046	1144	1081	704	1096
Actn2	61196	55949	44701	55601	50843	40535	29892	58117	32807	34239	25673	30619	19039	32170	36999	40365	42528	43639	44864	30012
Actn3	29787	31707	28204	12987	20782	38161	23393	31957	20126	32375	18277	18099	8954	30021	21718	22376	16253	22037	17624	25286
Actn4	4315	3319	2604	2920	3232	1643	1880	1743	3279	2640	1490	1537	1968	1354	1888	3003	2609	2043	1845	2522
Actr10	1230	1471	1139	1132	1297	1312	1174	1184	1264	1563	724	865	789	948	949	1087	1077	1008	1102	966
Actr1a	2247	2212	1732	1802	2008	1736	2074	2804	2031	1745	1350	1483	1280	1327	1265	1825	1874	1443	1533	1763
Actr1b	5784	5652	4692	4699	5020	4739	3493	5958	4643	4141	2715	3284	2768	3810	3997	3923	3822	4064	3806	4047
Actr2	1535	1374	1210	1177	1928	1409	1242	1780	1762	2378	1356	976	956	892	920	1413	1356	1250	1127	1404
Actr3	2755	1616	1870	1404	1803	1297	2328	1449	2469	2866	2140	1019	1075	1092	1799	1636	1184	1579	1322	1864
Actr3-ps	4	5	6	8	0	7	0	6	0	1	8	1	1	5	2	2	2	2	2	5
Actr3b	248	351	205	375	407	350	152	302	262	297	138	256	158	288	301	173	224	174	291	187
Actr5	156	171	126	127	193	168	179	168	193	242	118	176	122	104	121	113	124	121	135	141
Actr6	154	189	150	166	199	104	88	132	108	170	91	102	84	75	86	153	122	141	125	108
Actr8	882	856	587	721	748	1030	679	1070	972	941	444	688	571	547	778	645	583	653	784	589
Actrt3	4	3	0	0	3	0	1	0	0	0	3	0	0	3	0	0	0	0	0	2
Acvr1	765	575	454	525	543	433	376	465	511	371	331	404	389	360	292	455	363	290	461	343
Acvr1b	1341	926	1059	902	964	1388	1235	1507	1675	1534	848	821	834	1180	1212	646	702	1044	931	1069
Acvr1c	41	34	15	46	34	31	32	22	36	81	28	39	39	9	21	28	30	27	24	34
Acvr2a	595	463	438	481	722	590	335	683	623	673	315	506	449	383	382	365	339	480	403	494
Acvr2b	153	35	91	76	113	122	169	103	172	114	84	82	81	126	49	128	32	87	68	119
Acvrl1	921	1154	769	386	1029	428	450	254	271	971	393	285	345	225	258	952	772	638	350	714
Acy1	352	378	255	268	294	431	504	357	527	471	222	443	208	262	250	298	330	220	376	242
[truncated: 32,500 more rows]

## Sheet: TPM
	DB-CON1	DB-CON2	DB-CON3	DB-CON4	DB-CON5	DB-MV1	DB-MV2	DB-MV3	DB-MV4	DB-MV5	C57-MV1	C57-MV2	C57-MV3	C57-MV4	C57-MV5	C57-CON1	C57-CON2	C57-CON3	C57-CON4	C57-CON5
0610005C13Rik	3.6571	1.117	1.0312	1.0657	0.994	1.1342	8.0279	0.986	12.7308	0.9186	0	1.9308	1.0529	6.6273	1.0847	4.3611	8.167	0.9342	1.0331	3.8066
0610009B22Rik	29.2568	37.977	28.8726	34.104	41.7466	36.2951	25.0872	21.6927	27.2802	25.7218	22.6928	24.1347	28.4271	34.2413	34.7095	33.1443	34.4828	29.8951	36.1568	25.6947
0610009E02Rik	0.9143	1.117	0	1.0657	1.9879	1.1342	1.0035	0	0	0	1.0806	0	1.0529	0	1.0847	0.8722	2.7223	0.9342	1.0331	0
0610009L18Rik	22.8569	34.6261	29.9038	27.7095	16.8974	29.4898	30.1046	23.6648	17.2775	29.3963	23.7734	29.927	15.7928	28.7185	27.1168	28.7832	23.5935	28.9609	22.7271	27.598
0610010K14Rik	19.1998	21.2225	20.6233	18.1177	17.8914	21.5502	24.0837	18.7346	16.3681	18.3727	20.5316	21.2385	18.9514	18.7775	17.3547	17.4443	19.0563	19.6187	18.5949	19.9847
0610012D04Rik	2.7428	2.2339	3.0935	2.1315	0.994	1.1342	1.0035	1.9721	0	0.9186	1.0806	2.8962	2.1057	1.1046	1.0847	0.8722	0.9074	3.7369	2.0661	0.9517
0610012G03Rik	97.8276	141.855	115.49	121.496	99.3966	139.509	113.394	97.6173	80.9313	104.724	104.819	102.331	87.387	114.874	117.144	107.283	113.43	126.12	123.966	98.0204
0610025J13Rik	0.9143	1.117	0	0	0	1.1342	0	0.986	0	0	0	0.9654	0	0	0	0.8722	0.9074	0	1.0331	0
0610030E20Rik	5.4857	1.117	3.0935	4.263	6.9578	9.0738	5.0174	9.8603	7.2747	6.4304	3.2418	4.8269	9.4757	3.3137	3.254	6.9777	9.9819	7.4738	8.2644	3.8066
0610031O16Rik	0.9143	0	0	0	0	0	4.014	0	7.2747	0	0	0	0	3.3137	0	2.6167	5.4446	0	0	0
0610038B21Rik	2.7428	1.117	3.0935	3.1972	1.9879	2.2684	2.007	1.9721	0.9093	0.9186	1.0806	0.9654	1.0529	1.1046	3.254	2.6167	1.8149	2.8027	2.0661	0.9517
0610040B10Rik	2.7428	3.3509	2.0623	2.1315	1.9879	3.4027	3.0105	3.9441	1.8187	3.6745	2.1612	2.8962	2.1057	2.2091	2.1693	3.4889	2.7223	3.7369	3.0992	1.9033
0610040J01Rik	4.5714	4.4679	4.1247	5.3287	1.9879	3.4027	6.0209	0.986	10.9121	1.8373	3.2418	1.9308	3.1586	11.0456	5.4234	1.7444	3.6298	5.6053	6.1983	2.855
0610043K17Rik	0.9143	2.2339	1.0312	0	0.994	3.4027	5.0174	2.9581	4.5467	1.8373	6.4837	2.8962	1.0529	2.2091	2.1693	1.7444	2.7223	0.9342	1.0331	3.8066
1010001B22Rik	2.7428	2.2339	1.0312	1.0657	0.994	1.1342	2.007	2.9581	1.8187	2.7559	1.0806	1.9308	4.2114	1.1046	1.0847	2.6167	0.9074	1.8684	2.0661	1.9033
1110002E22Rik	30.1711	34.6261	34.0285	27.7095	31.8069	21.5502	16.0558	32.5391	20.9148	13.7795	37.8213	26.0655	25.2685	34.2413	18.4394	27.0387	13.6116	26.1582	20.661	30.4529
1110002L01Rik	1.8286	1.117	1.0312	1.0657	0.994	1.1342	1.0035	0.986	0.9093	0	0	1.9308	1.0529	1.1046	1.0847	0.8722	1.8149	0.9342	1.0331	0.9517
1110002O04Rik	3.6571	1.117	2.0623	3.1972	0.994	1.1342	2.007	1.9721	0.9093	1.8373	1.0806	2.8962	1.0529	2.2091	1.0847	1.7444	1.8149	2.8027	1.0331	2.855
1110003F10Rik	0	0	1.0312	0	0	0	0	0.986	0	1.8373	0	0.9654	1.0529	0	0	0.8722	0.9074	0	0	0.9517
1110004F10Rik	64.9136	64.7844	71.1504	68.208	70.5716	78.2613	63.2198	70.9944	69.1099	70.7349	69.159	65.6464	72.647	72.9008	83.5197	68.9052	51.7241	65.3955	69.2145	68.5191
1110006O24Rik	0.9143	1.117	1.0312	1.0657	0	3.4027	0	0.986	0	0	1.0806	0.9654	0	1.1046	0	1.7444	0	0.9342	0	0.9517
1110013H19Rik	0	1.117	1.0312	1.0657	0.994	2.2684	1.0035	1.9721	0.9093	0.9186	2.1612	1.9308	1.0529	2.2091	1.0847	0.8722	0.9074	0	1.0331	0.9517
1110018N20Rik	5.4857	6.7018	4.1247	7.4602	7.9517	4.5369	4.014	2.9581	3.6374	4.5932	2.1612	6.7577	5.2643	5.5228	4.3387	6.1055	5.4446	5.6053	4.1322	6.6616
1110019D14Rik	2.7428	2.2339	3.0935	3.1972	1.9879	1.1342	3.0105	3.9441	2.728	1.8373	2.1612	1.9308	2.1057	3.3137	2.1693	3.4889	2.7223	2.8027	2.0661	2.855
1110020A21Rik	10.057	15.6376	13.4052	21.315	12.9216	14.7449	8.0279	10.8464	7.2747	12.8609	10.8061	10.6193	6.3171	14.3592	19.5241	10.4666	12.7042	14.0133	10.3305	15.2265
1110025M09Rik	1.8286	1.117	2.0623	2.1315	1.9879	2.2684	2.007	3.9441	2.728	3.6745	4.3224	2.8962	1.0529	2.2091	2.1693	3.4889	2.7223	1.8684	2.0661	1.9033
1110032A03Rik	5.4857	7.8188	6.187	7.4602	6.9578	7.9396	7.0244	5.9162	8.1841	5.5118	6.4837	6.7577	7.37	8.8365	7.5927	5.2333	6.3521	5.6053	7.2314	6.6616
1110035H17Rik	0.9143	1.117	1.0312	1.0657	1.9879	1.1342	1.0035	0.986	0.9093	0	2.1612	0.9654	2.1057	1.1046	0	0.8722	0.9074	0.9342	1.0331	0.9517
1110038B12Rik	12.7999	13.4037	16.4986	10.6575	12.9216	15.8791	27.0942	17.7486	20.0055	22.0472	27.0152	11.5847	11.5814	16.5684	14.1007	16.5721	18.1488	17.7502	20.661	12.3715
1110038F14Rik	12.7999	11.1697	19.5921	13.8547	15.9034	18.1476	13.0453	16.7626	13.6401	16.5354	21.6122	13.5154	13.6871	12.1501	13.0161	14.8277	14.5191	16.816	13.4297	17.1298
1110046J04Rik	0.9143	1.117	1.0312	1.0657	0.994	1.1342	1.0035	0.986	0.9093	0.9186	1.0806	0.9654	1.0529	1.1046	1.0847	0.8722	0.9074	0.9342	1.0331	0.9517
1110059E24Rik	10.057	11.1697	9.2805	11.7232	11.9276	12.4764	15.0523	8.8743	11.8214	13.7795	16.2091	11.5847	12.6343	9.941	9.762	11.3388	11.7967	9.3422	11.3636	11.4199
1110059G10Rik	4.5714	4.4679	4.1247	4.263	4.9698	4.5369	5.0174	5.9162	4.5467	5.5118	4.3224	3.8616	4.2114	5.5228	5.4234	5.2333	5.4446	3.7369	5.1653	3.8066
1110065P20Rik	10.9713	20.1055	12.374	18.1177	20.8733	18.1476	21.0733	8.8743	13.6401	15.6168	10.8061	12.55	16.8457	24.3003	17.3547	19.1888	15.4265	12.1449	19.628	12.3715
1190005I06Rik	1.8286	1.117	2.0623	2.1315	0.994	2.2684	5.0174	1.9721	4.5467	2.7559	2.1612	4.8269	2.1057	4.4182	3.254	0.8722	0.9074	1.8684	3.0992	1.9033
1190007I07Rik	36.5711	55.8486	43.309	36.2355	42.7405	39.6978	35.1221	25.6369	30.9176	46.8504	28.0958	36.6847	31.5857	43.0777	37.9635	42.7386	43.5572	45.7769	42.3551	35.2112
1200007C13Rik	0.9143	1.117	3.0935	1.0657	0.994	3.4027	5.0174	4.9302	2.728	4.5932	3.2418	1.9308	1.0529	7.7319	3.254	1.7444	0.9074	2.8027	1.0331	3.8066
1300002E11Rik	2.7428	3.3509	2.0623	2.1315	2.9819	3.4027	2.007	3.9441	2.728	3.6745	3.2418	2.8962	2.1057	3.3137	2.1693	3.4889	3.6298	2.8027	2.0661	3.8066
1300014J16Rik	0.9143	1.117	1.0312	0	0.994	1.1342	3.0105	0.986	0.9093	0.9186	0	0.9654	1.0529	1.1046	0	0.8722	0.9074	1.8684	1.0331	0.9517
1500002C15Rik	0.9143	1.117	1.0312	1.0657	1.9879	1.1342	1.0035	0.986	0.9093	1.8373	1.0806	1.9308	1.0529	1.1046	1.0847	0.8722	1.8149	0.9342	1.0331	0.9517
1500002F19Rik	1.8286	1.117	0	2.1315	0.994	1.1342	1.0035	0.986	0.9093	0.9186	2.1612	0	1.0529	1.1046	1.0847	0.8722	1.8149	0.9342	1.0331	0.9517
1500004A13Rik	1.8286	1.117	1.0312	1.0657	0	1.1342	0	1.9721	0.9093	0	1.0806	0.9654	0	1.1046	1.0847	1.7444	0.9074	0.9342	1.0331	0.9517
1500009L16Rik	0.9143	0	1.0312	1.0657	0	0	1.0035	0.986	0	0.9186	1.0806	0	0	0	0	0.8722	1.8149	0	1.0331	0
1500011B03Rik	4.5714	3.3509	4.1247	4.263	5.9638	6.8053	6.0209	3.9441	6.3654	7.3491	7.5643	7.7231	6.3171	3.3137	4.3387	5.2333	5.4446	3.7369	6.1983	3.8066
1500015A07Rik	2.7428	3.3509	4.1247	3.1972	2.9819	3.4027	4.014	3.9441	1.8187	3.6745	3.2418	3.8616	4.2114	2.2091	4.3387	4.3611	2.7223	3.7369	4.1322	2.855
1600012H06Rik	7.3142	8.9358	7.2182	12.789	15.9034	11.3422	9.0314	7.8883	20.9148	26.6404	18.3703	5.7923	15.7928	15.4638	4.3387	15.6999	16.3339	14.9476	12.3966	12.3715
1600014C10Rik	9.1428	13.4037	11.3428	12.789	12.9216	5.6711	11.0384	3.9441	10.0027	21.1286	11.8867	3.8616	11.5814	6.6273	13.0161	14.8277	17.2414	9.3422	13.4297	7.6132
1600020E01Rik	6.3999	5.5849	5.1558	6.3945	6.9578	11.3422	9.0314	10.8464	8.1841	10.105	9.7255	9.6539	12.6343	4.4182	7.5927	5.2333	7.2595	7.4738	6.1983	9.5165
1700001C19Rik	0.9143	0	0	0	0	0	5.0174	0	5.456	0	0	0	0	2.2091	0	0.8722	0	0	0	0
1700001J03Rik	0.9143	0	0	1.0657	1.9879	4.5369	3.0105	3.9441	0.9093	3.6745	3.2418	4.8269	6.3171	2.2091	2.1693	0.8722	0	0.9342	3.0992	0.9517
1700001K19Rik	0	1.117	1.0312	1.0657	0.994	1.1342	1.0035	0.986	0	0.9186	1.0806	0.9654	1.0529	0	1.0847	0.8722	0	0.9342	0	0.9517
1700003F12Rik	0.9143	0	0	0	0	0	1.0035	0	0	0.9186	0	1.9308	1.0529	0	0	0	0.9074	0	0	0
1700007J10Rik	1.8286	1.117	1.0312	0	0.994	1.1342	1.0035	0.986	0	0.9186	0	0.9654	1.0529	1.1046	0	0.8722	0.9074	0.9342	1.0331	0.9517
1700007L15Rik	1.8286	3.3509	3.0935	6.3945	1.9879	4.5369	4.014	2.9581	1.8187	1.8373	3.2418	2.8962	1.0529	3.3137	2.1693	4.3611	3.6298	3.7369	2.0661	3.8066
1700008B11Rik	0.9143	1.117	1.0312	2.1315	1.9879	1.1342	0	0	0.9093	0.9186	2.1612	0.9654	2.1057	0	1.0847	1.7444	0	0.9342	1.0331	0.9517
1700008J07Rik	2.7428	3.3509	3.0935	2.1315	1.9879	2.2684	3.0105	1.9721	0.9093	2.7559	2.1612	1.9308	1.0529	2.2091	3.254	2.6167	2.7223	1.8684	2.0661	2.855
1700011D18Rik	0.9143	1.117	0	1.0657	0	1.1342	1.0035	0	0	0	2.1612	0	0	0	2.1693	0	0.9074	0	1.0331	0
1700016C15Rik	0	0	1.0312	1.0657	0.994	1.1342	1.0035	1.9721	1.8187	0	0	1.9308	0	0	1.0847	0.8722	0.9074	1.8684	2.0661	0
1700017B05Rik	6.3999	5.5849	5.1558	6.3945	4.9698	3.4027	5.0174	3.9441	6.3654	6.4304	8.6449	4.8269	5.2643	4.4182	3.254	4.3611	5.4446	4.6711	5.1653	4.7583
1700018A23Rik	0	1.117	1.0312	0	0	1.1342	0	0	0	0.9186	0	0	0	1.1046	1.0847	0.8722	0.9074	0.9342	1.0331	0
1700018L02Rik	0.9143	1.117	2.0623	1.0657	0.994	3.4027	3.0105	1.9721	2.728	1.8373	1.0806	1.9308	2.1057	3.3137	2.1693	1.7444	0.9074	0.9342	2.0661	1.9033
1700019A23Rik	0	2.2339	0	0	0.994	0	0	0.986	0	0	0	0	1.0529	0	0	0	1.8149	0	0	0.9517
1700020L24Rik	2.7428	1.117	2.0623	3.1972	2.9819	2.2684	2.007	0.986	0.9093	4.5932	2.1612	2.8962	2.1057	1.1046	1.0847	3.4889	2.7223	2.8027	3.0992	1.9033
1700021J08Rik	0.9143	2.2339	3.0935	2.1315	1.9879	2.2684	2.007	4.9302	2.728	3.6745	4.3224	4.8269	4.2114	1.1046	2.1693	2.6167	1.8149	1.8684	2.0661	2.855
1700022I11Rik	2.7428	4.4679	4.1247	3.1972	3.9759	3.4027	2.007	3.9441	2.728	2.7559	3.2418	2.8962	3.1586	4.4182	3.254	3.4889	3.6298	2.8027	4.1322	2.855
1700022N22Rik	3.6571	5.5849	3.0935	4.263	2.9819	4.5369	3.0105	2.9581	4.5467	1.8373	3.2418	3.8616	2.1057	5.5228	4.3387	4.3611	1.8149	2.8027	4.1322	2.855
1700023B13Rik	1.8286	1.117	2.0623	0	0	1.1342	3.0105	0.986	0	2.7559	0	0	0	2.2091	2.1693	1.7444	0.9074	2.8027	1.0331	1.9033
1700025G04Rik	15.5427	16.7546	18.561	19.1835	20.8733	14.7449	10.0349	14.7905	10.9121	10.105	12.9673	9.6539	14.74	15.4638	14.1007	17.4443	16.3339	18.6844	17.5619	12.3715
1700029I15Rik	1.8286	2.2339	2.0623	1.0657	1.9879	1.1342	3.0105	2.9581	2.728	3.6745	2.1612	2.8962	3.1586	1.1046	2.1693	2.6167	1.8149	1.8684	3.0992	1.9033
1700029J07Rik	0.9143	1.117	1.0312	1.0657	1.9879	2.2684	2.007	1.9721	0.9093	1.8373	2.1612	2.8962	2.1057	1.1046	1.0847	1.7444	0.9074	0.9342	1.0331	1.9033
1700030K09Rik	3.6571	4.4679	3.0935	4.263	3.9759	5.6711	5.0174	5.9162	5.456	5.5118	5.403	4.8269	4.2114	3.3137	4.3387	4.3611	5.4446	5.6053	4.1322	5.7099
1700037C18Rik	0.9143	2.2339	2.0623	2.1315	1.9879	1.1342	2.007	0.986	0.9093	1.8373	2.1612	0.9654	1.0529	1.1046	2.1693	1.7444	0.9074	1.8684	1.0331	1.9033
1700037H04Rik	15.5427	15.6376	12.374	15.9862	18.8853	12.4764	15.0523	10.8464	11.8214	17.4541	23.7734	14.4808	17.8985	12.1501	14.1007	11.3388	11.7967	11.2107	16.5288	12.3715
1700047K16Rik	0	1.117	0	2.1315	0.994	1.1342	0	0.986	0.9093	0	0	0.9654	1.0529	0	1.0847	1.7444	0.9074	0.9342	0	0.9517
1700048M11Rik	1.8286	2.2339	2.0623	1.0657	0.994	1.1342	2.007	0.986	0	1.8373	1.0806	1.9308	1.0529	1.1046	1.0847	1.7444	1.8149	0.9342	1.0331	1.9033
1700052K11Rik	1.8286	2.2339	2.0623	3.1972	1.9879	1.1342	1.0035	1.9721	1.8187	1.8373	2.1612	0.9654	2.1057	2.2091	1.0847	2.6167	1.8149	2.8027	2.0661	1.9033
1700056E22Rik	2.7428	1.117	2.0623	3.1972	1.9879	2.2684	1.0035	2.9581	2.728	1.8373	3.2418	0.9654	1.0529	2.2091	2.1693	1.7444	2.7223	2.8027	2.0661	1.9033
1700056N10Rik	0.9143	0	1.0312	1.0657	0.994	2.2684	1.0035	0.986	0.9093	0	2.1612	0.9654	1.0529	1.1046	0	0	0.9074	0	0	0.9517
1700058P15Rik	1.8286	2.2339	2.0623	2.1315	1.9879	2.2684	5.0174	2.9581	1.8187	3.6745	1.0806	2.8962	3.1586	1.1046	1.0847	1.7444	2.7223	3.7369	2.0661	1.9033
1700063J08Rik	0.9143	1.117	0	0	0.994	1.1342	1.0035	0	0	0	1.0806	0.9654	0	1.1046	1.0847	0	0	0.9342	1.0331	0
1700066M21Rik	1.8286	2.2339	1.0312	1.0657	1.9879	2.2684	2.007	2.9581	4.5467	1.8373	2.1612	1.9308	1.0529	2.2091	1.0847	3.4889	2.7223	1.8684	3.0992	1.9033
1700067K01Rik	1.8286	1.117	1.0312	0	0.994	1.1342	2.007	0.986	0.9093	0	1.0806	0.9654	0	1.1046	1.0847	0.8722	0.9074	0.9342	1.0331	0.9517
1700081N11Rik	1.8286	3.3509	3.0935	1.0657	3.9759	1.1342	1.0035	5.9162	0.9093	1.8373	2.1612	0.9654	1.0529	1.1046	1.0847	4.3611	3.6298	4.6711	3.0992	0.9517
1700084E18Rik	1.8286	1.117	3.0935	0	0	0	1.0035	0.986	0.9093	1.8373	3.2418	0	0	0	2.1693	0.8722	0.9074	0.9342	1.0331	1.9033
1700086O06Rik	1.8286	2.2339	2.0623	2.1315	1.9879	1.1342	1.0035	1.9721	0.9093	2.7559	1.0806	2.8962	2.1057	1.1046	2.1693	1.7444	1.8149	1.8684	2.0661	1.9033
1700088E04Rik	0.9143	1.117	1.0312	1.0657	0.994	1.1342	1.0035	0.986	0.9093	0.9186	0	0.9654	1.0529	1.1046	1.0847	0.8722	0.9074	0.9342	1.0331	0.9517
1700092M07Rik	1.8286	0	1.0312	0	0	0	0	0	0	0	0	0	0	0	0	1.7444	0.9074	0.9342	0	0
1700096K18Rik	4.5714	4.4679	5.1558	4.263	2.9819	4.5369	4.014	3.9441	2.728	4.5932	4.3224	3.8616	4.2114	4.4182	4.3387	3.4889	3.6298	3.7369	4.1322	3.8066
1700101I11Rik	1.8286	4.4679	2.0623	1.0657	0.994	1.1342	0	1.9721	0.9093	0.9186	4.3224	0.9654	1.0529	2.2091	2.1693	0.8722	0	0.9342	1.0331	1.9033
1700102H20Rik	0	0	0	0	0	0	0	0	0	0	0	1.9308	0	1.1046	1.0847	1.7444	0.9074	0.9342	0	0
1700102P08Rik	0.9143	2.2339	1.0312	1.0657	0.994	1.1342	1.0035	0.986	0.9093	0.9186	0	0.9654	1.0529	0	1.0847	0.8722	1.8149	0.9342	1.0331	0.9517
1700105P06Rik	0.9143	1.117	1.0312	1.0657	0.994	1.1342	0	0	0.9093	0.9186	1.0806	1.9308	0	1.1046	1.0847	0	0	0.9342	1.0331	0.9517
1700108F19Rik	0.9143	1.117	1.0312	1.0657	0.994	1.1342	1.0035	0.986	0.9093	0.9186	1.0806	0.9654	1.0529	0	1.0847	0.8722	0.9074	0.9342	1.0331	0.9517
1700109H08Rik	1.8286	2.2339	3.0935	3.1972	5.9638	5.6711	3.0105	5.9162	2.728	5.5118	3.2418	6.7577	4.2114	5.5228	6.508	3.4889	2.7223	0.9342	4.1322	2.855
1700109K24Rik	0	0	1.0312	1.0657	0.994	1.1342	2.007	1.9721	0	0.9186	0	0.9654	1.0529	1.1046	0	1.7444	0	0.9342	1.0331	0
1700113A16Rik	0.9143	1.117	1.0312	1.0657	1.9879	2.2684	4.014	0.986	2.728	3.6745	1.0806	1.9308	5.2643	1.1046	2.1693	0.8722	0.9074	2.8027	1.0331	2.855
1700113H08Rik	1.8286	1.117	2.0623	1.0657	0.994	2.2684	2.007	0.986	0	0.9186	1.0806	0.9654	1.0529	2.2091	1.0847	1.7444	0.9074	0	2.0661	0.9517
1700119I11Rik	6.3999	12.2867	8.2493	5.3287	2.9819	1.1342	1.0035	1.9721	0.9093	2.7559	0	3.8616	4.2114	1.1046	0	6.9777	8.167	5.6053	3.0992	2.855
1700120C14Rik	9.1428	12.2867	14.4363	12.789	11.9276	10.208	13.0453	8.8743	7.2747	11.9423	10.8061	11.5847	8.4228	14.3592	9.762	13.9555	9.0744	10.2764	13.4297	9.5165
1700123M08Rik	6.3999	5.5849	6.187	7.4602	7.9517	6.8053	5.0174	8.8743	3.6374	3.6745	6.4837	4.8269	7.37	8.8365	7.5927	5.2333	6.3521	2.8027	5.1653	7.6132
1700123O20Rik	13.7141	8.9358	12.374	11.7232	12.9216	12.4764	18.0628	8.8743	17.2775	13.7795	14.0479	13.5154	15.7928	11.0456	14.1007	13.9555	13.6116	6.5396	12.3966	12.3715
1810008I18Rik	0.9143	0	0	0	0	0	3.0105	0	2.728	0	0	0	0	2.2091	1.0847	1.7444	1.8149	0	0	0
1810009A15Rik	16.457	20.1055	22.6856	21.315	24.8491	21.5502	24.0837	19.7207	24.5522	32.1522	28.0958	20.2731	24.2157	16.5684	18.4394	22.6776	25.4083	25.224	19.628	26.6463
1810010H24Rik	1.8286	1.117	1.0312	2.1315	0.994	1.1342	2.007	0.986	1.8187	1.8373	1.0806	2.8962	1.0529	1.1046	1.0847	0.8722	0.9074	1.8684	2.0661	0.9517
1810012K08Rik	2.7428	2.2339	1.0312	4.263	2.9819	3.4027	2.007	1.9721	3.6374	3.6745	4.3224	2.8962	4.2114	2.2091	3.254	2.6167	2.7223	0.9342	2.0661	3.8066
1810013L24Rik	29.2568	26.8073	29.9038	29.841	29.819	38.5636	35.1221	39.4413	34.5549	28.4777	27.0152	38.6155	37.9028	33.1367	32.5401	28.7832	29.9456	26.1582	28.9255	34.2596
1810014B01Rik	8.2285	14.5206	10.3117	5.3287	8.9457	7.9396	9.0314	7.8883	11.8214	8.2677	6.4837	6.7577	8.4228	11.0456	11.9314	9.5944	9.9819	8.408	7.2314	10.4682
1810019D21Rik	0.9143	0	1.0312	0	0.994	0	5.0174	0	3.6374	0.9186	1.0806	0	0	1.1046	0	1.7444	3.6298	1.8684	2.0661	0
1810021B22Rik	3.6571	5.5849	5.1558	4.263	5.9638	6.8053	5.0174	4.9302	4.5467	9.1863	4.3224	9.6539	5.2643	3.3137	5.4234	4.3611	5.4446	4.6711	7.2314	3.8066
1810024B03Rik	0.9143	1.117	1.0312	1.0657	0.994	1.1342	1.0035	0.986	0.9093	0.9186	1.0806	0.9654	2.1057	1.1046	1.0847	0.8722	0.9074	0.9342	1.0331	0.9517
1810030O07Rik	12.7999	15.6376	13.4052	15.9862	14.9095	15.8791	15.0523	16.7626	9.0934	14.6982	18.3703	17.377	18.9514	11.0456	11.9314	12.211	11.7967	13.0791	14.4627	14.2748
1810034E14Rik	1.8286	2.2339	1.0312	3.1972	1.9879	2.2684	2.007	1.9721	1.8187	1.8373	2.1612	1.9308	2.1057	1.1046	1.0847	1.7444	1.8149	1.8684	2.0661	1.9033
1810037I17Rik	34.7425	40.211	41.2466	39.4327	40.7526	48.7716	47.1639	40.4274	39.1017	46.8504	41.0631	39.5809	45.2728	50.8096	37.9635	40.9942	43.5572	31.7635	46.4873	37.1145
1810041H14Rik	3.6571	0	1.0312	2.1315	1.9879	0	1.0035	0.986	0	1.8373	0	0.9654	0	0	1.0847	2.6167	0.9074	2.8027	1.0331	1.9033
1810044D09Rik	8.2285	10.0527	10.3117	8.526	5.9638	12.4764	11.0384	6.9022	6.3654	13.7795	7.5643	8.6885	7.37	6.6273	7.5927	13.0833	9.9819	11.2107	7.2314	11.4199
1810049J17Rik	0	0	1.0312	2.1315	1.9879	0	0	2.9581	0.9093	0	0	0	0	0	0	0	0	0	0	0
1810055G02Rik	10.057	7.8188	13.4052	9.5917	6.9578	4.5369	14.0488	4.9302	20.9148	7.3491	7.5643	3.8616	7.37	13.2547	15.1854	5.2333	11.7967	14.0133	6.1983	12.3715
1810058I24Rik	42.971	51.3807	48.4648	53.2875	40.7526	54.4427	61.2128	55.2179	43.6484	52.3622	61.5947	45.3732	44.2199	53.0187	46.6409	47.0997	51.7241	48.5795	55.7848	44.7278
1810059H22Rik	0.9143	1.117	1.0312	1.0657	0.994	1.1342	1.0035	1.9721	1.8187	0.9186	1.0806	0.9654	2.1057	1.1046	1.0847	0.8722	0.9074	0.9342	1.0331	0.9517
1810062G17Rik	0.9143	1.117	0	1.0657	0	1.1342	1.0035	0.986	0.9093	0	1.0806	0	0	1.1046	1.0847	0	0.9074	0.9342	1.0331	0.9517
1810062O18Rik	0.9143	1.117	1.0312	1.0657	1.9879	2.2684	1.0035	0.986	1.8187	1.8373	1.0806	1.9308	3.1586	1.1046	1.0847	0.8722	1.8149	0	1.0331	0.9517
1810073O08Rik	0	0	1.0312	1.0657	0	1.1342	1.0035	0.986	0.9093	0.9186	1.0806	0.9654	0	0	0	0.8722	0.9074	0.9342	0	0.9517
2010001A14Rik	1.8286	4.4679	2.0623	4.263	2.9819	3.4027	5.0174	1.9721	3.6374	3.6745	5.403	2.8962	4.2114	4.4182	1.0847	1.7444	3.6298	2.8027	4.1322	1.9033
2010003K11Rik	7.3142	1.117	2.0623	1.0657	0.994	1.1342	31.1081	2.9581	22.7335	1.8373	1.0806	0.9654	1.0529	8.8365	5.4234	12.211	22.686	0.9342	10.3305	0.9517
2010007H06Rik	0.9143	0	0	1.0657	0	0	1.0035	0.986	0	0.9186	1.0806	0.9654	0	0	0	0.8722	0.9074	0.9342	0	0.9517
2010016I18Rik	0.9143	0	0	0	0	0	0	0.986	0	1.8373	1.0806	0	2.1057	0	0	0.8722	0.9074	0	0	0.9517
2010204K13Rik	0	0	1.0312	1.0657	0.994	0	1.0035	0.986	0	0.9186	2.1612	0.9654	1.0529	0	0	0	0.9074	0.9342	0	0.9517
2010315B03Rik	2.7428	2.2339	4.1247	4.263	3.9759	4.5369	5.0174	4.9302	5.456	5.5118	5.403	5.7923	3.1586	3.3137	3.254	5.2333	3.6298	4.6711	3.0992	4.7583
2010320M18Rik	16.457	18.9885	19.5921	23.4465	21.8672	22.6844	22.0767	15.7765	17.2775	22.9659	24.854	20.2731	15.7928	18.7775	20.6088	19.1888	20.8711	19.6187	22.7271	17.1298
2200002D01Rik	1.8286	2.2339	2.0623	2.1315	1.9879	1.1342	6.0209	0.986	4.5467	2.7559	2.1612	0.9654	3.1586	2.2091	2.1693	4.3611	3.6298	1.8684	2.0661	2.855
2210016F16Rik	15.5427	13.4037	17.5298	15.9862	15.9034	19.2818	24.0837	19.7207	17.2775	21.1286	19.451	17.377	13.6871	18.7775	16.2701	17.4443	22.686	15.8818	20.661	15.2265
2210016L21Rik	12.7999	16.7546	16.4986	11.7232	13.9155	13.6107	12.0419	12.8184	13.6401	16.5354	16.2091	14.4808	12.6343	11.0456	14.1007	13.0833	15.4265	14.9476	16.5288	12.3715
2210039B01Rik	0	1.117	0	1.0657	0.994	0	0	0.986	3.6374	2.7559	0	0.9654	2.1057	0	0	1.7444	1.8149	0.9342	0	1.9033
2210406H18Rik	0	0	0	0	0	0	1.0035	0.986	0.9093	1.8373	2.1612	0.9654	0	1.1046	0	0.8722	0.9074	0.9342	0	0.9517
2210408F21Rik	23.7712	30.1582	23.7168	22.3807	20.8733	23.8187	18.0628	20.7067	14.5495	17.4541	17.2897	19.3078	16.8457	26.5094	22.7781	20.9332	20.8711	25.224	19.628	23.7914
2210408I21Rik	0.9143	1.117	0	1.0657	0.994	1.1342	1.0035	0.986	0	0.9186	0	0.9654	1.0529	1.1046	1.0847	0.8722	0.9074	0.9342	1.0331	0.9517
2210409D07Rik	0	0	0	1.0657	0.994	0	1.0035	0	0.9093	0.9186	0	1.9308	0	0	0	0	0.9074	0.9342	1.0331	0
2210412B16Rik	1.8286	0	1.0312	1.0657	1.9879	1.1342	0	0	1.8187	0.9186	0	1.9308	2.1057	1.1046	0	1.7444	0.9074	0.9342	2.0661	0.9517
2300009A05Rik	8.2285	7.8188	7.2182	9.5917	9.9397	10.208	9.0314	6.9022	7.2747	7.3491	7.5643	8.6885	7.37	7.7319	8.6774	8.7222	8.167	7.4738	9.2975	7.6132
2310001H17Rik	2.7428	3.3509	4.1247	5.3287	3.9759	5.6711	4.014	4.9302	4.5467	5.5118	3.2418	3.8616	3.1586	4.4182	5.4234	4.3611	3.6298	5.6053	5.1653	3.8066
2310001K20Rik	0	0	0	0	0	0	0	0	0	0	0	0.9654	2.1057	2.2091	0	0	0.9074	2.8027	0	0
2310001K24Rik	3.6571	6.7018	5.1558	4.263	5.9638	5.6711	2.007	1.9721	3.6374	0	2.1612	1.9308	2.1057	3.3137	2.1693	6.1055	6.3521	5.6053	2.0661	4.7583
2310002D06Rik	0.9143	1.117	1.0312	4.263	0.994	0	2.007	1.9721	0.9093	1.8373	0	0	2.1057	3.3137	2.1693	1.7444	0.9074	0.9342	2.0661	0.9517
2310002L09Rik	127.084	167.546	152.613	154.534	161.022	163.328	103.359	146.919	101.846	107.48	130.754	121.639	104.233	143.592	169.209	153.51	133.394	131.725	123.966	150.361
2310008N11Rik	11.8856	21.2225	17.5298	21.315	23.8552	15.8791	17.0593	26.6229	13.6401	19.2913	21.6122	17.377	23.1628	11.0456	15.1854	19.1888	21.7786	18.6844	20.661	16.1781
2310009B15Rik	10.057	10.0527	10.3117	10.6575	9.9397	11.3422	10.0349	9.8603	10.0027	12.8609	11.8867	12.55	8.4228	12.1501	10.8467	10.4666	8.167	9.3422	11.3636	9.5165
2310010J17Rik	3.6571	4.4679	7.2182	6.3945	5.9638	6.8053	9.0314	6.9022	7.2747	6.4304	7.5643	6.7577	6.3171	8.8365	4.3387	6.1055	4.5372	8.408	7.2314	5.7099
2310011J03Rik	13.7141	15.6376	21.6545	18.1177	15.9034	20.416	18.0628	16.7626	20.0055	23.8845	22.6928	17.377	15.7928	15.4638	17.3547	20.9332	19.0563	17.7502	18.5949	18.0814
2310014F06Rik	8.2285	8.9358	9.2805	6.3945	8.9457	6.8053	3.0105	4.9302	3.6374	6.4304	7.5643	3.8616	3.1586	7.7319	7.5927	6.1055	8.167	8.408	7.2314	4.7583
2310015A10Rik	19.1998	33.5092	25.7791	27.7095	26.8371	23.8187	21.0733	25.6369	17.2775	19.2913	20.5316	26.0655	20.0043	23.1957	27.1168	27.0387	23.5935	20.5529	27.8924	19.9847
2310015A16Rik	0	2.2339	9.2805	11.7232	2.9819	0	20.0698	0	10.9121	0	0	0.9654	1.0529	8.8365	5.4234	4.3611	1.8149	15.8818	1.0331	7.6132
2310015D24Rik	5.4857	6.7018	6.187	6.3945	4.9698	3.4027	5.0174	3.9441	1.8187	2.7559	8.6449	2.8962	3.1586	3.3137	5.4234	4.3611	3.6298	4.6711	6.1983	2.855
2310015K22Rik	0.9143	2.2339	1.0312	1.0657	0.994	1.1342	1.0035	0	0.9093	0	1.0806	0.9654	0	1.1046	1.0847	1.7444	0.9074	0	0	0.9517
2310016D03Rik	5.4857	4.4679	4.1247	5.3287	4.9698	2.2684	2.007	1.9721	1.8187	0.9186	1.0806	1.9308	2.1057	5.5228	3.254	5.2333	2.7223	3.7369	4.1322	1.9033
2310016D23Rik	4.5714	3.3509	3.0935	3.1972	5.9638	4.5369	4.014	4.9302	1.8187	4.5932	2.1612	3.8616	5.2643	5.5228	3.254	2.6167	4.5372	4.6711	4.1322	4.7583
2310016G11Rik	3.6571	7.8188	7.2182	5.3287	7.9517	9.0738	6.0209	7.8883	3.6374	5.5118	4.3224	4.8269	5.2643	6.6273	8.6774	8.7222	4.5372	6.5396	8.2644	4.7583
2310020H05Rik	27.4283	30.1582	28.8726	29.841	25.8431	31.7582	17.0593	31.5531	18.1868	20.21	21.6122	25.1001	18.9514	29.823	28.2015	22.6776	23.5935	34.5662	30.9916	21.888
2310022A10Rik	39.3139	49.1468	44.3401	46.893	45.7224	37.4293	32.1116	36.4832	32.7363	25.7218	27.0152	42.4771	42.1142	37.5549	49.8949	35.7609	35.3902	34.5662	39.256	37.1145
2310022B05Rik	13.7141	14.5206	13.4052	13.8547	12.9216	11.3422	13.0453	11.8324	15.4588	12.8609	15.1285	13.5154	14.74	12.1501	11.9314	12.211	12.7042	12.1449	12.3966	13.3232
2310026L22Rik	0.9143	0	0	0	3.9759	0	0	2.9581	0	0	0	2.8962	0	0	0	0	0	0	0	0
2310030G06Rik	10.9713	11.1697	13.4052	15.9862	12.9216	18.1476	22.0767	21.6927	18.1868	18.3727	23.7734	16.4116	12.6343	24.3003	13.0161	13.9555	15.4265	11.2107	19.628	12.3715
2310033P09Rik	5.4857	7.8188	10.3117	7.4602	6.9578	5.6711	6.0209	7.8883	9.0934	10.105	7.5643	6.7577	6.3171	7.7319	5.4234	7.85	8.167	10.2764	6.1983	8.5649
2310034G01Rik	0.9143	1.117	1.0312	1.0657	0.994	1.1342	1.0035	0	0.9093	0.9186	1.0806	0	1.0529	1.1046	1.0847	0	0.9074	0.9342	1.0331	0.9517
2310039H08Rik	45.7138	44.6789	46.4024	43.6957	37.7707	48.7716	64.2232	40.4274	53.6511	41.3386	54.0304	41.5117	38.9557	53.0187	54.2336	37.5053	49.0018	40.1715	47.5204	44.7278
2310040G07Rik	0.9143	1.117	1.0312	1.0657	0.994	0	0	0	0.9093	0.9186	0	0.9654	1.0529	0	1.0847	0	0.9074	0	0	0.9517
2310040G24Rik	65.8279	81.539	85.5867	78.8655	86.475	116.825	90.3139	115.366	55.4698	92.7821	68.0783	89.7811	55.8013	108.247	97.6204	82.8606	87.1143	97.1591	103.305	70.4224
2310043L19Rik	3.6571	1.117	2.0623	1.0657	1.9879	1.1342	0	1.9721	0.9093	1.8373	1.0806	1.9308	0	1.1046	2.1693	1.7444	1.8149	3.7369	2.0661	0.9517
2310047D07Rik	7.3142	8.9358	7.2182	7.4602	7.9517	10.208	14.0488	9.8603	7.2747	10.105	5.403	7.7231	11.5814	11.0456	8.6774	10.4666	8.167	8.408	10.3305	7.6132
2310057M21Rik	8.2285	8.9358	9.2805	10.6575	9.9397	6.8053	3.0105	6.9022	5.456	3.6745	6.4837	7.7231	5.2643	5.5228	7.5927	8.7222	5.4446	11.2107	5.1653	9.5165
2310058D17Rik	0	1.117	0	1.0657	0.994	1.1342	1.0035	0.986	0.9093	0.9186	1.0806	0	1.0529	1.1046	0	0.8722	0.9074	0.9342	1.0331	0.9517
2310061I04Rik	49.3709	60.3165	47.4336	62.8792	51.6862	65.7849	46.1605	46.3436	41.8297	42.2572	52.9498	49.2348	41.0614	48.6005	52.0642	49.7164	54.4465	54.1849	46.4873	56.1476
2310065F04Rik	62.1708	81.539	71.1504	47.9587	62.6198	66.9191	46.1605	43.3855	29.0989	31.2336	31.3377	42.4771	38.9557	79.5281	62.911	61.0552	46.2795	59.7902	66.1153	40.9211
2310068J16Rik	0.9143	1.117	1.0312	0	0	1.1342	1.0035	1.9721	0.9093	0.9186	0	0.9654	3.1586	1.1046	1.0847	0.8722	0.9074	0.9342	1.0331	0.9517
2310069B03Rik	4.5714	5.5849	4.1247	3.1972	2.9819	2.2684	3.0105	2.9581	1.8187	2.7559	2.1612	1.9308	2.1057	5.5228	2.1693	3.4889	3.6298	3.7369	2.0661	3.8066
2310075C17Rik	38.3996	52.4977	55.6829	46.893	40.7526	83.9325	95.3314	123.254	53.6511	80.8399	38.9019	57.9233	45.2728	136.965	98.7051	45.3553	58.9837	58.856	48.5535	83.7456
2410002F23Rik	9.1428	11.1697	8.2493	8.526	11.9276	12.4764	12.0419	10.8464	10.9121	13.7795	14.0479	14.4808	11.5814	11.0456	8.6774	7.85	9.0744	11.2107	11.3636	10.4682
2410004B18Rik	14.6284	16.7546	15.4675	17.052	15.9034	15.8791	12.0419	12.8184	10.9121	12.8609	12.9673	13.5154	14.74	12.1501	15.1854	13.0833	14.5191	16.816	15.4958	13.3232
2410006H16Rik	42.0567	45.7959	54.6518	43.6957	44.7285	83.9325	111.387	68.0363	77.294	90.9448	97.2548	60.8194	48.4313	81.7372	122.568	48.8442	42.6497	37.3689	61.9831	65.6641
2410022M11Rik	1.8286	3.3509	3.0935	3.1972	2.9819	3.4027	3.0105	2.9581	2.728	3.6745	4.3224	3.8616	3.1586	2.2091	3.254	1.7444	1.8149	1.8684	3.0992	2.855
2410080I02Rik	0.9143	2.2339	1.0312	1.0657	0	1.1342	1.0035	0.986	1.8187	1.8373	3.2418	1.9308	1.0529	1.1046	0	0.8722	0.9074	0.9342	1.0331	1.9033
2410137M14Rik	1.8286	5.5849	2.0623	3.1972	1.9879	4.5369	3.0105	1.9721	2.728	2.7559	1.0806	3.8616	3.1586	2.2091	5.4234	1.7444	2.7223	2.8027	4.1322	1.9033
2500002B13Rik	5.4857	2.2339	1.0312	3.1972	3.9759	3.4027	2.007	1.9721	1.8187	2.7559	2.1612	2.8962	2.1057	2.2091	2.1693	3.4889	3.6298	3.7369	3.0992	2.855
2500004C02Rik	0.9143	1.117	1.0312	1.0657	0.994	1.1342	1.0035	1.9721	0.9093	1.8373	1.0806	0.9654	1.0529	1.1046	1.0847	1.7444	1.8149	0.9342	2.0661	0.9517
2510002D24Rik	19.1998	24.5734	26.8103	24.5122	26.8371	27.2213	25.0872	24.6508	19.0962	22.0472	27.0152	27.0309	28.4271	26.5094	19.5241	21.8054	19.0563	22.4213	26.8594	20.9364
2510009E07Rik	10.9713	8.9358	8.2493	11.7232	10.9336	7.9396	6.0209	10.8464	9.0934	7.3491	10.8061	10.6193	9.4757	7.7319	7.5927	9.5944	9.0744	7.4738	10.3305	7.6132
2510016D11Rik	1.8286	1.117	1.0312	3.1972	0.994	1.1342	2.007	3.9441	3.6374	0	1.0806	1.9308	3.1586	4.4182	2.1693	0.8722	0.9074	1.8684	1.0331	2.855
2510017J16Rik	0.9143	1.117	1.0312	0	0.994	1.1342	1.0035	0.986	0	1.8373	0	0.9654	0	1.1046	1.0847	1.7444	0.9074	0.9342	0	0.9517
2510039O18Rik	28.3426	32.3922	27.8415	25.578	26.8371	29.4898	24.0837	24.6508	27.2802	27.559	25.9346	27.0309	31.5857	22.0911	28.2015	26.1665	27.2232	28.0267	30.9916	24.743
2510046G10Rik	0.9143	1.117	3.0935	5.3287	1.9879	3.4027	3.0105	1.9721	1.8187	2.7559	3.2418	4.8269	2.1057	1.1046	1.0847	1.7444	3.6298	0.9342	3.0992	1.9033
2600006K01Rik	0.9143	0	1.0312	1.0657	1.9879	1.1342	1.0035	0.986	0.9093	0.9186	0	1.9308	2.1057	0	1.0847	0.8722	0.9074	0.9342	1.0331	0.9517
2610002M06Rik	2.7428	2.2339	3.0935	3.1972	2.9819	2.2684	4.014	2.9581	5.456	3.6745	3.2418	2.8962	3.1586	3.3137	3.254	3.4889	3.6298	3.7369	3.0992	3.8066
2610005L07Rik	1.8286	2.2339	3.0935	1.0657	1.9879	2.2684	2.007	1.9721	2.728	2.7559	1.0806	2.8962	2.1057	1.1046	2.1693	2.6167	2.7223	1.8684	3.0992	1.9033
2610008E11Rik	6.3999	6.7018	7.2182	7.4602	9.9397	10.208	7.0244	11.8324	5.456	9.1863	6.4837	7.7231	7.37	5.5228	8.6774	7.85	9.0744	11.2107	9.2975	6.6616
2610016A17Rik	0	0	0	1.0657	0.994	1.1342	0	0	0	1.8373	0	0.9654	3.1586	0	2.1693	0	0.9074	0	1.0331	0
2610021A01Rik	2.7428	2.2339	2.0623	2.1315	2.9819	4.5369	5.0174	4.9302	3.6374	5.5118	4.3224	2.8962	2.1057	2.2091	3.254	4.3611	4.5372	4.6711	3.0992	4.7583
2610028H24Rik	3.6571	4.4679	4.1247	3.1972	2.9819	2.2684	1.0035	1.9721	0.9093	1.8373	3.2418	1.9308	1.0529	2.2091	3.254	4.3611	3.6298	2.8027	2.0661	2.855
2610035D17Rik	4.5714	2.2339	3.0935	5.3287	4.9698	6.8053	10.0349	4.9302	3.6374	3.6745	4.3224	7.7231	4.2114	2.2091	4.3387	6.1055	5.4446	2.8027	6.1983	3.8066
2610037D02Rik	0	0	1.0312	1.0657	0.994	1.1342	1.0035	0.986	0	0.9186	0	0.9654	0	0	1.0847	1.7444	0.9074	0.9342	0	0.9517
2610044O15Rik8	9.1428	10.0527	9.2805	12.789	12.9216	14.7449	14.0488	19.7207	9.0934	11.0236	10.8061	13.5154	9.4757	8.8365	11.9314	14.8277	11.7967	14.0133	10.3305	14.2748
2610203C22Rik	0.9143	1.117	1.0312	2.1315	0.994	1.1342	1.0035	0.986	0.9093	1.8373	1.0806	1.9308	1.0529	2.2091	2.1693	0.8722	0.9074	0.9342	1.0331	0.9517
2610306M01Rik	10.9713	16.7546	14.4363	12.789	13.9155	11.3422	16.0558	11.8324	9.0934	10.105	11.8867	11.5847	9.4757	12.1501	14.1007	13.9555	13.6116	12.1449	11.3636	13.3232
2610306O10Rik	8.2285	4.4679	4.1247	3.1972	5.9638	2.2684	14.0488	2.9581	4.5467	5.5118	2.1612	4.8269	3.1586	9.941	7.5927	5.2333	2.7223	10.2764	5.1653	5.7099
2610307P16Rik	0.9143	1.117	0	1.0657	0.994	0	0	0.986	0	0.9186	1.0806	0	1.0529	1.1046	0	0.8722	0.9074	0.9342	1.0331	0
2610507B11Rik	154.513	169.78	182.516	164.125	162.016	137.241	105.366	145.933	132.764	85.433	102.658	120.674	127.395	183.356	161.616	133.449	143.376	157.883	124.999	159.878
2610507I01Rik	0.9143	6.7018	1.0312	0	0	1.1342	2.007	1.9721	0.9093	4.5932	3.2418	1.9308	1.0529	0	0	2.6167	3.6298	2.8027	1.0331	2.855
2700033N17Rik	3.6571	3.3509	4.1247	2.1315	3.9759	4.5369	3.0105	5.9162	3.6374	4.5932	2.1612	4.8269	4.2114	4.4182	3.254	3.4889	5.4446	2.8027	4.1322	3.8066
2700038G22Rik	1.8286	2.2339	1.0312	2.1315	1.9879	1.1342	5.0174	2.9581	0.9093	3.6745	3.2418	0.9654	1.0529	4.4182	2.1693	1.7444	0.9074	3.7369	3.0992	0.9517
2700046G09Rik	0.9143	1.117	2.0623	2.1315	1.9879	1.1342	2.007	1.9721	1.8187	1.8373	1.0806	0.9654	2.1057	2.2091	1.0847	1.7444	1.8149	1.8684	2.0661	1.9033
2700049A03Rik	1.8286	1.117	1.0312	2.1315	1.9879	2.2684	1.0035	1.9721	0.9093	0.9186	1.0806	1.9308	2.1057	2.2091	2.1693	1.7444	0.9074	1.8684	2.0661	1.9033
2700062C07Rik	6.3999	6.7018	8.2493	6.3945	6.9578	6.8053	8.0279	5.9162	9.0934	6.4304	5.403	5.7923	7.37	7.7319	7.5927	6.1055	6.3521	7.4738	7.2314	6.6616
2700097O09Rik	4.5714	6.7018	6.187	7.4602	5.9638	6.8053	5.0174	9.8603	3.6374	6.4304	5.403	8.6885	7.37	5.5228	8.6774	4.3611	3.6298	6.5396	6.1983	6.6616
2810001G20Rik	5.4857	8.9358	5.1558	7.4602	5.9638	5.6711	11.0384	8.8743	5.456	5.5118	6.4837	5.7923	7.37	7.7319	4.3387	8.7222	7.2595	6.5396	8.2644	5.7099
2810002D19Rik	1.8286	3.3509	2.0623	4.263	2.9819	2.2684	2.007	1.9721	0.9093	1.8373	2.1612	1.9308	2.1057	2.2091	1.0847	3.4889	3.6298	2.8027	3.0992	1.9033
2810004N23Rik	18.2855	20.1055	22.6856	21.315	19.8793	22.6844	17.0593	28.595	18.1868	14.6982	17.2897	19.3078	17.8985	19.882	22.7781	20.9332	20.8711	20.5529	21.6941	18.0814
2810013P06Rik	8.2285	11.1697	13.4052	10.6575	9.9397	12.4764	9.0314	12.8184	8.1841	9.1863	9.7255	9.6539	11.5814	7.7319	11.9314	11.3388	10.8893	10.2764	9.2975	11.4199
2810021J22Rik	0.9143	1.117	1.0312	1.0657	1.9879	1.1342	1.0035	1.9721	0.9093	1.8373	1.0806	1.9308	2.1057	1.1046	1.0847	0.8722	0.9074	0.9342	1.0331	1.9033
2810025M15Rik	14.6284	14.5206	28.8726	20.2492	22.8612	29.4898	14.0488	14.7905	17.2775	24.8031	23.7734	20.2731	21.0571	11.0456	15.1854	24.4221	21.7786	21.4871	16.5288	23.7914
2810029C07Rik	0	1.117	1.0312	0	0.994	1.1342	0	0.986	0	0.9186	0	0.9654	1.0529	0	1.0847	0	0.9074	0	0	0.9517
2810030D12Rik	0	0	0	1.0657	0	1.1342	1.0035	0.986	0.9093	0.9186	0	0.9654	1.0529	1.1046	1.0847	0.8722	0	0	1.0331	0
2810039B14Rik	0.9143	2.2339	1.0312	1.0657	0.994	1.1342	3.0105	0.986	0.9093	0.9186	1.0806	1.9308	2.1057	1.1046	1.0847	1.7444	0.9074	0.9342	2.0661	0.9517
2810402E24Rik	2.7428	3.3509	4.1247	3.1972	2.9819	1.1342	3.0105	3.9441	1.8187	3.6745	4.3224	3.8616	2.1057	2.2091	2.1693	2.6167	2.7223	2.8027	3.0992	2.855
2810405F17Rik	2.7428	1.117	1.0312	1.0657	2.9819	3.4027	2.007	3.9441	0.9093	1.8373	2.1612	0.9654	1.0529	1.1046	1.0847	2.6167	3.6298	3.7369	3.0992	0.9517
2810410L24Rik	1.8286	3.3509	2.0623	3.1972	3.9759	4.5369	3.0105	3.9441	1.8187	3.6745	3.2418	3.8616	5.2643	2.2091	2.1693	3.4889	3.6298	1.8684	2.0661	3.8066
2810414N06Rik	2.7428	2.2339	2.0623	1.0657	0.994	2.2684	3.0105	1.9721	2.728	0.9186	3.2418	2.8962	2.1057	3.3137	2.1693	1.7444	0.9074	1.8684	2.0661	1.9033
2810455O05Rik	0.9143	1.117	1.0312	1.0657	0.994	0	0	0.986	0.9093	0	0	0.9654	0	1.1046	1.0847	0.8722	0.9074	0.9342	1.0331	0
2810459M11Rik	0.9143	0	0	0	0	0	4.014	0	7.2747	0	0	0	0	3.3137	0	4.3611	2.7223	0	2.0661	0
2900005J15Rik	0.9143	0	0	1.0657	0.994	1.1342	1.0035	0.986	0.9093	2.7559	1.0806	0.9654	1.0529	0	0	1.7444	0.9074	0.9342	1.0331	0
2900009J06Rik	2.7428	3.3509	3.0935	3.1972	1.9879	2.2684	4.014	3.9441	1.8187	2.7559	2.1612	3.8616	2.1057	3.3137	3.254	3.4889	2.7223	3.7369	3.0992	2.855
2900026A02Rik	19.1998	15.6376	15.4675	17.052	13.9155	11.3422	14.0488	12.8184	21.8242	12.8609	14.0479	13.5154	14.74	24.3003	16.2701	13.9555	13.6116	12.1449	13.4297	17.1298
2900041M22Rik	0	0	0	0	0.994	1.1342	0	0	0.9093	0.9186	0	0.9654	1.0529	0	0	0.8722	0.9074	0.9342	1.0331	0
2900052L18Rik	2.7428	2.2339	3.0935	3.1972	4.9698	5.6711	3.0105	4.9302	3.6374	3.6745	4.3224	4.8269	4.2114	3.3137	2.1693	4.3611	3.6298	2.8027	4.1322	2.855
2900076A07Rik	26.514	27.9243	24.748	29.841	23.8552	37.4293	38.1325	37.4693	12.7308	43.1758	21.6122	37.6501	18.9514	23.1957	26.0321	37.5053	32.6679	38.3031	39.256	22.8397
2900079G21Rik	0	1.117	1.0312	1.0657	0.994	1.1342	1.0035	0.986	0	0.9186	1.0806	0.9654	1.0529	1.1046	1.0847	0	0.9074	0.9342	1.0331	0.9517
2900089D17Rik	0.9143	1.117	0	1.0657	0.994	1.1342	1.0035	0.986	0.9093	0.9186	0	0.9654	0	0	0	0.8722	0.9074	0.9342	1.0331	0.9517
2900093K20Rik	1.8286	4.4679	2.0623	5.3287	4.9698	4.5369	3.0105	5.9162	1.8187	4.5932	5.403	4.8269	5.2643	2.2091	1.0847	4.3611	4.5372	3.7369	5.1653	2.855
3000002C10Rik	0	1.117	1.0312	1.0657	0.994	0	1.0035	0.986	0.9093	0.9186	1.0806	0.9654	0	0	0	0.8722	0.9074	0.9342	1.0331	0.9517
3110009E18Rik	1.8286	3.3509	2.0623	2.1315	1.9879	1.1342	2.007	1.9721	1.8187	2.7559	2.1612	2.8962	1.0529	2.2091	2.1693	1.7444	2.7223	2.8027	2.0661	1.9033
3110021N24Rik	1.8286	2.2339	2.0623	2.1315	1.9879	1.1342	0	2.9581	0.9093	0.9186	0	1.9308	1.0529	2.2091	2.1693	1.7444	1.8149	0.9342	1.0331	1.9033
3110039M20Rik	6.3999	10.0527	6.187	3.1972	4.9698	9.0738	6.0209	6.9022	2.728	5.5118	2.1612	5.7923	6.3171	8.8365	7.5927	5.2333	3.6298	8.408	7.2314	4.7583
3110040N11Rik	15.5427	17.8716	16.4986	14.9205	18.8853	15.8791	21.0733	16.7626	16.3681	14.6982	16.2091	15.4462	16.8457	16.5684	18.4394	15.6999	19.0563	14.9476	15.4958	18.0814
3110045C21Rik	0.9143	1.117	0	1.0657	0	0	0	0.986	0.9093	0.9186	0	0	1.0529	1.1046	0	0	0.9074	0.9342	0	0.9517
3110056K07Rik	3.6571	5.5849	4.1247	2.1315	2.9819	5.6711	5.0174	4.9302	2.728	6.4304	3.2418	3.8616	3.1586	3.3137	3.254	6.1055	4.5372	4.6711	3.0992	5.7099
3110082I17Rik	7.3142	8.9358	10.3117	6.3945	8.9457	7.9396	11.0384	10.8464	7.2747	14.6982	8.6449	5.7923	9.4757	16.5684	14.1007	6.9777	7.2595	8.408	8.2644	9.5165
3110083C13Rik	0	1.117	0	1.0657	0.994	0	1.0035	0	0	0	1.0806	0	0	0	1.0847	0.8722	0	0	1.0331	0
3300002I08Rik	0	0	0	1.0657	0	1.1342	1.0035	0.986	0	0.9186	1.0806	0	1.0529	1.1046	0	0	0	0.9342	1.0331	0
3300002P13Rik	10.057	13.4037	8.2493	9.5917	10.9336	9.0738	8.0279	7.8883	6.3654	6.4304	6.4837	6.7577	10.5286	13.2547	8.6774	7.85	8.167	9.3422	9.2975	8.5649
3425401B19Rik	133.484	108.346	117.553	155.599	124.246	113.422	80.279	115.366	95.4808	57.874	96.1742	130.327	84.2284	130.338	169.209	70.6496	95.2813	97.1591	130.165	88.5039
3830406C13Rik	4.5714	6.7018	6.187	3.1972	5.9638	5.6711	5.0174	6.9022	2.728	4.5932	4.3224	5.7923	6.3171	3.3137	3.254	6.1055	4.5372	5.6053	6.1983	3.8066
3830408C21Rik	0.9143	1.117	1.0312	1.0657	0.994	1.1342	0	0.986	0.9093	0.9186	0	0.9654	1.0529	1.1046	1.0847	0.8722	0.9074	0.9342	1.0331	0.9517
4632404H12Rik	3.6571	5.5849	5.1558	3.1972	1.9879	2.2684	2.007	2.9581	2.728	2.7559	3.2418	2.8962	3.1586	2.2091	2.1693	3.4889	3.6298	4.6711	4.1322	2.855
4632404M16Rik	0.9143	1.117	2.0623	2.1315	1.9879	0	0	0.986	0	0	0	0	0	1.1046	0	2.6167	0.9074	0.9342	0	0.9517
4632415L05Rik	1.8286	2.2339	2.0623	1.0657	4.9698	4.5369	2.007	2.9581	2.728	4.5932	3.2418	0.9654	3.1586	2.2091	2.1693	4.3611	3.6298	3.7369	2.0661	3.8066
4632428C04Rik	4.5714	4.4679	4.1247	4.263	5.9638	5.6711	4.014	4.9302	2.728	3.6745	3.2418	4.8269	6.3171	4.4182	5.4234	2.6167	4.5372	3.7369	4.1322	4.7583
4633401B06Rik	0.9143	0	1.0312	2.1315	0.994	1.1342	1.0035	2.9581	0.9093	0	0	1.9308	1.0529	1.1046	1.0847	1.7444	0.9074	0.9342	1.0331	0.9517
4731419I09Rik	1.8286	2.2339	2.0623	1.0657	0.994	1.1342	1.0035	0.986	0.9093	1.8373	1.0806	1.9308	2.1057	1.1046	2.1693	0.8722	0.9074	1.8684	1.0331	1.9033
4732440D04Rik	1.8286	1.117	0	1.0657	1.9879	1.1342	0	1.9721	0.9093	1.8373	1.0806	0.9654	1.0529	0	2.1693	1.7444	1.8149	1.8684	1.0331	0.9517
4732465J04Rik	0	0	0	0	0	0	2.007	0	2.728	0	0	0	0	0	0	0.8722	1.8149	0	0	0.9517
4732471J01Rik	0.9143	1.117	1.0312	1.0657	0.994	1.1342	1.0035	0.986	0.9093	0.9186	0	0.9654	1.0529	1.1046	1.0847	0.8722	0.9074	0.9342	1.0331	0.9517
4732487G21Rik	0.9143	1.117	1.0312	2.1315	2.9819	2.2684	1.0035	2.9581	1.8187	2.7559	1.0806	3.8616	4.2114	2.2091	3.254	0.8722	1.8149	0.9342	3.0992	0.9517
4732491K20Rik	1.8286	2.2339	3.0935	2.1315	1.9879	2.2684	1.0035	0.986	0.9093	0.9186	1.0806	1.9308	1.0529	2.2091	1.0847	2.6167	1.8149	2.8027	1.0331	1.9033
4732496C06Rik	0.9143	1.117	1.0312	1.0657	0.994	1.1342	0	0.986	0	0.9186	1.0806	0.9654	2.1057	0	1.0847	0.8722	1.8149	0.9342	1.0331	0.9517
4833403J16Rik	1.8286	2.2339	2.0623	2.1315	1.9879	4.5369	3.0105	3.9441	1.8187	4.5932	3.2418	3.8616	5.2643	1.1046	2.1693	1.7444	2.7223	2.8027	2.0661	2.855
4833408A19Rik	0.9143	1.117	3.0935	2.1315	0.994	3.4027	2.007	1.9721	1.8187	2.7559	1.0806	1.9308	1.0529	1.1046	2.1693	2.6167	3.6298	1.8684	2.0661	0.9517
4833411C07Rik	0	0	0	0	0	0	2.007	0	1.8187	0.9186	1.0806	0	0	1.1046	0	0.8722	1.8149	0	0	0.9517
4833412K13Rik	0	1.117	1.0312	0	0	1.1342	1.0035	0.986	0.9093	0	1.0806	0.9654	1.0529	0	0	0.8722	0	0.9342	1.0331	0
4833413G10Rik	1.8286	2.2339	2.0623	2.1315	1.9879	3.4027	3.0105	3.9441	2.728	2.7559	3.2418	3.8616	3.1586	2.2091	1.0847	3.4889	2.7223	1.8684	2.0661	2.855
4833418N02Rik	3.6571	3.3509	2.0623	5.3287	4.9698	5.6711	2.007	3.9441	4.5467	2.7559	2.1612	3.8616	4.2114	6.6273	5.4234	2.6167	1.8149	3.7369	3.0992	4.7583
4833419F23Rik	3.6571	3.3509	3.0935	3.1972	3.9759	4.5369	8.0279	2.9581	1.8187	5.5118	9.7255	3.8616	3.1586	4.4182	4.3387	2.6167	3.6298	1.8684	3.0992	5.7099
4833420G17Rik	5.4857	8.9358	10.3117	10.6575	9.9397	9.0738	13.0453	14.7905	6.3654	10.105	11.8867	14.4808	12.6343	5.5228	8.6774	7.85	6.3521	8.408	11.3636	7.6132
4833422C13Rik	0.9143	0	0	2.1315	0.994	1.1342	0	0.986	1.8187	1.8373	0	0.9654	1.0529	1.1046	0	1.7444	0.9074	0.9342	1.0331	0.9517
4833427F10Rik	0	0	7.2182	8.526	1.9879	0	0	2.9581	0	0	8.6449	0	0	0	8.6774	0	0	0	2.0661	0
4833438C02Rik	2.7428	2.2339	4.1247	3.1972	2.9819	3.4027	4.014	3.9441	2.728	3.6745	3.2418	3.8616	4.2114	3.3137	4.3387	2.6167	1.8149	1.8684	3.0992	3.8066
4833439L19Rik	125.256	148.557	139.207	132.153	115.3	129.301	101.352	113.394	96.3901	85.433	97.2548	118.743	103.18	134.756	129.076	117.749	109.8	122.383	107.437	127.522
4833445I07Rik	0	1.117	1.0312	0	0.994	1.1342	1.0035	0.986	0.9093	0.9186	1.0806	0.9654	1.0529	0	1.0847	0.8722	0.9074	0.9342	1.0331	0
4921507P07Rik	0.9143	0	0	1.0657	0.994	1.1342	0	0.986	0	0.9186	1.0806	0.9654	1.0529	1.1046	1.0847	0.8722	0	0	0	0.9517
4921524J17Rik	7.3142	11.1697	11.3428	10.6575	10.9336	12.4764	14.0488	14.7905	10.9121	10.105	9.7255	12.55	12.6343	11.0456	9.762	12.211	10.8893	9.3422	12.3966	9.5165
4921531C22Rik	4.5714	5.5849	6.187	4.263	2.9819	3.4027	3.0105	1.9721	1.8187	2.7559	2.1612	3.8616	2.1057	5.5228	3.254	3.4889	3.6298	5.6053	4.1322	2.855
4921536K21Rik	0	1.117	1.0312	1.0657	0.994	0	0	0.986	0	0	1.0806	0.9654	1.0529	0	0	0	0.9074	0.9342	1.0331	0
4930404I05Rik	0	1.117	1.0312	1.0657	0.994	1.1342	1.0035	0.986	0.9093	0.9186	1.0806	0.9654	1.0529	0	0	0.8722	0.9074	0.9342	1.0331	0.9517
4930413G21Rik	0.9143	1.117	1.0312	0	0.994	1.1342	1.0035	0.986	1.8187	0.9186	1.0806	0.9654	1.0529	2.2091	1.0847	0.8722	0.9074	0.9342	1.0331	0.9517
4930429F24Rik	13.7141	20.1055	20.6233	19.1835	25.8431	23.8187	19.0663	27.6089	15.4588	20.21	15.1285	26.0655	27.3742	24.3003	19.5241	18.3166	13.6116	20.5529	23.7602	17.1298
4930430F08Rik	1.8286	1.117	1.0312	3.1972	1.9879	1.1342	1.0035	1.9721	2.728	0.9186	2.1612	1.9308	1.0529	1.1046	1.0847	1.7444	1.8149	2.8027	2.0661	1.9033
4930431P19Rik	0.9143	1.117	1.0312	1.0657	0.994	2.2684	1.0035	1.9721	0.9093	0	2.1612	0.9654	1.0529	1.1046	0	1.7444	0	1.8684	0	1.9033
4930451E10Rik	0.9143	1.117	0	0	0.994	0	1.0035	0.986	0.9093	0	1.0806	0	1.0529	0	1.0847	0.8722	0.9074	0.9342	1.0331	0
4930453N24Rik	13.7141	18.9885	14.4363	18.1177	15.9034	3.4027	14.0488	15.7765	10.9121	12.8609	12.9673	8.6885	5.2643	24.3003	20.6088	13.0833	11.7967	13.0791	10.3305	18.0814
4930455G09Rik	1.8286	0	0	0	0.994	0	1.0035	0.986	0	5.5118	3.2418	0.9654	0	0	0	0	0.9074	0	0	0
4930458D05Rik	0.9143	1.117	2.0623	2.1315	0.994	1.1342	1.0035	0.986	1.8187	0.9186	1.0806	1.9308	1.0529	1.1046	1.0847	0.8722	1.8149	0.9342	1.0331	0.9517
4930466K18Rik	1.8286	2.2339	1.0312	2.1315	1.9879	2.2684	1.0035	0.986	0.9093	2.7559	3.2418	2.8962	2.1057	1.1046	1.0847	1.7444	1.8149	1.8684	2.0661	0.9517
4930474M22Rik	0	0	0	1.0657	0	0	0	0	0	0.9186	0	0.9654	0	1.1046	0	0.8722	0	2.8027	0	0
4930479D17Rik	0.9143	1.117	1.0312	1.0657	0	1.1342	0	0	0	0	0	0	1.0529	0	0	0.8722	0.9074	0.9342	1.0331	0
4930480G23Rik	0	0	0	0	0	0	3.0105	0	1.8187	0	0	0	0	2.2091	0	0.8722	0.9074	0	0	0
4930481A15Rik	2.7428	6.7018	6.187	6.3945	3.9759	3.4027	2.007	2.9581	3.6374	4.5932	3.2418	3.8616	3.1586	2.2091	3.254	4.3611	6.3521	4.6711	5.1653	2.855
4930486L24Rik	0	0	0	0	0	0	0	1.9721	0	0	0	3.8616	0	0	2.1693	0	0	0	0	0
4930503L19Rik	3.6571	3.3509	3.0935	3.1972	3.9759	3.4027	5.0174	4.9302	2.728	4.5932	3.2418	3.8616	5.2643	2.2091	3.254	2.6167	3.6298	3.7369	4.1322	2.855
4930506C21Rik	2.7428	4.4679	3.0935	5.3287	3.9759	7.9396	9.0314	4.9302	3.6374	4.5932	2.1612	5.7923	5.2643	6.6273	5.4234	4.3611	5.4446	4.6711	5.1653	3.8066
4930511M06Rik	0.9143	4.4679	3.0935	3.1972	3.9759	1.1342	1.0035	1.9721	0.9093	0.9186	1.0806	0.9654	3.1586	2.2091	1.0847	2.6167	2.7223	3.7369	1.0331	2.855
4930512H18Rik	0.9143	0	1.0312	0	0.994	0	0	0.986	0	0.9186	1.0806	0	0	0	1.0847	0.8722	0	1.8684	1.0331	0
4930516B21Rik	4.5714	3.3509	4.1247	3.1972	4.9698	11.3422	12.0419	11.8324	7.2747	8.2677	8.6449	11.5847	15.7928	4.4182	5.4234	5.2333	3.6298	3.7369	9.2975	4.7583
4930518I15Rik	0	0	1.0312	1.0657	0.994	1.1342	1.0035	0.986	0.9093	0.9186	1.0806	0.9654	1.0529	1.1046	0	0.8722	0.9074	0.9342	1.0331	0.9517
4930522L14Rik	0.9143	0	1.0312	1.0657	0.994	1.1342	1.0035	1.9721	0.9093	1.8373	1.0806	0.9654	1.0529	0	0	0.8722	0.9074	0.9342	1.0331	0.9517
4930523C07Rik	8.2285	6.7018	7.2182	6.3945	5.9638	5.6711	6.0209	3.9441	5.456	6.4304	7.5643	4.8269	5.2643	4.4182	7.5927	5.2333	5.4446	7.4738	5.1653	6.6616
4930539J05Rik	0.9143	0	1.0312	1.0657	0.994	1.1342	1.0035	0.986	0.9093	1.8373	1.0806	0.9654	1.0529	1.1046	2.1693	1.7444	1.8149	0.9342	1.0331	0.9517
4930544D05Rik	3.6571	3.3509	2.0623	2.1315	1.9879	3.4027	1.0035	2.9581	0.9093	3.6745	1.0806	3.8616	4.2114	2.2091	2.1693	1.7444	1.8149	2.8027	3.0992	1.9033
4930551O13Rik	1.8286	1.117	1.0312	1.0657	0	1.1342	0	0.986	0.9093	0.9186	0	0.9654	1.0529	1.1046	1.0847	0.8722	0	1.8684	1.0331	0
4930555G07Rik	0	1.117	1.0312	0	0.994	1.1342	0	0.986	0	0	0	0.9654	1.0529	0	0	0	0.9074	0	0	0.9517
4930556M19Rik	0.9143	1.117	0	1.0657	0	0	1.0035	0	1.8187	0.9186	1.0806	0.9654	0	0	0	1.7444	0.9074	0	0	0.9517
4930557K07Rik	0.9143	1.117	0	1.0657	1.9879	2.2684	2.007	0.986	0	0.9186	1.0806	1.9308	1.0529	1.1046	1.0847	0.8722	0.9074	0.9342	1.0331	0.9517
4930562F07Rik	0	0	0	1.0657	0.994	1.1342	0	0.986	0.9093	0.9186	0	0.9654	1.0529	0	1.0847	0	0	0	0	0.9517
4930563E22Rik	0.9143	0	0	0	0	1.1342	0	1.9721	0.9093	0	0	0.9654	1.0529	0	0	0.8722	0.9074	0.9342	1.0331	0
4930577N17Rik	1.8286	1.117	1.0312	2.1315	0.994	1.1342	2.007	1.9721	0.9093	0.9186	2.1612	0.9654	1.0529	1.1046	2.1693	1.7444	0.9074	1.8684	1.0331	0.9517
4930579G18Rik	2.7428	2.2339	3.0935	3.1972	2.9819	1.1342	4.014	3.9441	2.728	4.5932	2.1612	4.8269	3.1586	2.2091	2.1693	3.4889	2.7223	3.7369	2.0661	3.8066
4930579G24Rik	0.9143	1.117	1.0312	2.1315	1.9879	1.1342	1.0035	0.986	0.9093	0.9186	0	0.9654	1.0529	2.2091	1.0847	1.7444	0.9074	0.9342	1.0331	0.9517
4930581F22Rik	1.8286	1.117	1.0312	1.0657	0.994	1.1342	4.014	1.9721	2.728	1.8373	2.1612	1.9308	2.1057	2.2091	1.0847	2.6167	1.8149	0.9342	1.0331	1.9033
4930599N23Rik	0	0	0	0	0	0	1.0035	0.986	0.9093	0.9186	1.0806	0	0	0	0	0.8722	0	0.9342	0	0
4931403E22Rik	0.9143	0	1.0312	0	0	0	1.0035	0.986	0	0.9186	1.0806	0.9654	1.0529	0	0	0.8722	0	0.9342	0	0.9517
4931406C07Rik	11.8856	10.0527	10.3117	12.789	12.9216	12.4764	61.2128	11.8324	54.5604	11.9423	10.8061	13.5154	9.4757	62.9597	13.0161	26.1665	23.5935	7.4738	19.628	15.2265
4931413K12Rik	0.9143	0	1.0312	0	0.994	0	1.0035	0.986	0.9093	0.9186	1.0806	0.9654	1.0529	1.1046	1.0847	0.8722	0.9074	0	1.0331	0.9517
4931414P19Rik	1.8286	3.3509	3.0935	4.263	2.9819	2.2684	6.0209	3.9441	3.6374	2.7559	4.3224	3.8616	3.1586	2.2091	2.1693	3.4889	4.5372	2.8027	4.1322	2.855
4931422A03Rik	0.9143	1.117	1.0312	0	0.994	0	1.0035	0	0.9093	0.9186	0	0.9654	0	0	1.0847	0.8722	0.9074	0.9342	1.0331	0.9517
4931428F04Rik	1.8286	2.2339	5.1558	2.1315	2.9819	2.2684	3.0105	1.9721	1.8187	1.8373	1.0806	2.8962	2.1057	2.2091	3.254	1.7444	3.6298	2.8027	3.0992	1.9033
4931428L18Rik	0.9143	1.117	1.0312	1.0657	0.994	0	2.007	0.986	0.9093	0.9186	1.0806	0.9654	0	1.1046	1.0847	0.8722	0.9074	0.9342	1.0331	0.9517
4931431B13Rik	0.9143	1.117	2.0623	2.1315	3.9759	2.2684	1.0035	0.986	0.9093	0.9186	3.2418	1.9308	2.1057	2.2091	3.254	0.8722	0.9074	0.9342	1.0331	1.9033
4931440P22Rik	0	1.117	0	1.0657	0.994	1.1342	2.007	0	0	1.8373	1.0806	0.9654	1.0529	3.3137	2.1693	0	0	0.9342	0	1.9033
4932422M17Rik	2.7428	2.2339	3.0935	4.263	5.9638	5.6711	3.0105	8.8743	4.5467	5.5118	3.2418	6.7577	5.2643	3.3137	2.1693	6.1055	4.5372	4.6711	6.1983	2.855
4932438A13Rik	5.4857	5.5849	5.1558	5.3287	5.9638	6.8053	6.0209	7.8883	6.3654	6.4304	6.4837	7.7231	8.4228	5.5228	6.508	4.3611	5.4446	4.6711	5.1653	6.6616
4932442E05Rik	0.9143	0	1.0312	0	0	0	1.0035	0.986	0	0	0	0	0	0	1.0847	0.8722	0	0.9342	0	0.9517
4933404O12Rik	0.9143	0	0	1.0657	0.994	0	0	0	1.8187	0.9186	0	0.9654	1.0529	1.1046	0	0.8722	0.9074	0	0	0.9517
4933406C10Rik	0.9143	1.117	0	0	0.994	2.2684	1.0035	2.9581	0.9093	0.9186	2.1612	1.9308	2.1057	1.1046	1.0847	0.8722	0.9074	0	1.0331	0.9517
4933407K13Rik	0	0	1.0312	1.0657	0.994	1.1342	0	0.986	0	1.8373	1.0806	1.9308	1.0529	1.1046	0	0	0	0	0	0.9517
4933412E12Rik	0.9143	0	1.0312	0	1.9879	1.1342	4.014	0.986	2.728	0.9186	2.1612	0.9654	2.1057	1.1046	0	1.7444	1.8149	1.8684	2.0661	0.9517
4933413J09Rik	0	0	0	1.0657	0.994	1.1342	1.0035	0.986	0	0.9186	1.0806	0.9654	1.0529	1.1046	1.0847	0	0	0	1.0331	0
4933416I08Rik	0.9143	1.117	1.0312	2.1315	1.9879	1.1342	0	0.986	1.8187	2.7559	1.0806	0.9654	1.0529	1.1046	1.0847	0	1.8149	2.8027	2.0661	0.9517
4933421O10Rik	1.8286	2.2339	2.0623	2.1315	1.9879	1.1342	2.007	1.9721	1.8187	2.7559	2.1612	1.9308	1.0529	2.2091	2.1693	2.6167	2.7223	2.8027	2.0661	2.855
4933427D14Rik	0.9143	1.117	1.0312	0	0.994	1.1342	1.0035	0.986	0.9093	0.9186	1.0806	0.9654	1.0529	0	0	0.8722	0.9074	0.9342	1.0331	0.9517
4933428G20Rik	0	0	1.0312	0	0.994	0	1.0035	0.986	0.9093	0.9186	0	0	0	1.1046	1.0847	0.8722	0.9074	0.9342	0	0.9517
4933429H19Rik	0	0	0	0	0.994	0	1.0035	0.986	0	0.9186	0	0	1.0529	1.1046	2.1693	0	0	0	1.0331	0
4933431C10Rik	0.9143	0	0	1.0657	0.994	1.1342	1.0035	1.9721	0.9093	1.8373	0	1.9308	1.0529	0	1.0847	0.8722	0.9074	1.8684	1.0331	0.9517
4933431E20Rik	0.9143	1.117	1.0312	1.0657	0.994	1.1342	1.0035	0	1.8187	0.9186	1.0806	0.9654	1.0529	1.1046	1.0847	1.7444	1.8149	0.9342	1.0331	0.9517
4933431K14Rik	2.7428	2.2339	3.0935	3.1972	1.9879	2.2684	2.007	2.9581	2.728	1.8373	2.1612	1.9308	2.1057	3.3137	2.1693	3.4889	2.7223	2.8027	2.0661	2.855
4933434E20Rik	8.2285	22.3394	18.561	21.315	18.8853	21.5502	9.0314	7.8883	17.2775	8.2677	9.7255	9.6539	10.5286	14.3592	11.9314	20.061	21.7786	17.7502	10.3305	19.0331
4933439C10Rik	2.7428	2.2339	2.0623	2.1315	2.9819	3.4027	3.0105	2.9581	2.728	2.7559	3.2418	2.8962	4.2114	2.2091	1.0847	2.6167	2.7223	2.8027	3.0992	2.855
4933440N22Rik	0.9143	1.117	0	1.0657	0.994	0	2.007	0.986	1.8187	1.8373	2.1612	0.9654	1.0529	0	2.1693	1.7444	0.9074	0	2.0661	0.9517
5031425E22Rik	10.9713	6.7018	11.3428	10.6575	14.9095	9.0738	12.0419	15.7765	10.9121	13.7795	9.7255	9.6539	16.8457	8.8365	13.0161	16.5721	8.167	8.408	14.4627	8.5649
5031434O11Rik	0.9143	1.117	1.0312	1.0657	0.994	1.1342	2.007	1.9721	0.9093	1.8373	1.0806	1.9308	2.1057	1.1046	1.0847	0.8722	0.9074	0.9342	2.0661	0.9517
5031439G07Rik	42.0567	45.7959	39.1843	45.8272	39.7586	28.3556	30.1046	27.6089	38.1923	22.0472	41.0631	25.1001	26.3214	38.6595	37.9635	37.5053	35.3902	39.2373	30.9916	39.9695
5033403H07Rik	0	0	0	0	0	0	7.0244	0	4.5467	0	0	0	0	3.3137	1.0847	1.7444	3.6298	0	0	0
5033417F24Rik	0	1.117	0	1.0657	0.994	1.1342	0	0	0	0.9186	0	0.9654	0	0	0	0.8722	0.9074	0.9342	0	0.9517
5033421B08Rik	0	1.117	1.0312	0	0	1.1342	1.0035	0.986	0	0.9186	1.0806	0.9654	0	1.1046	0	0.8722	0.9074	0.9342	0	0.9517
5033430I15Rik	5.4857	6.7018	7.2182	7.4602	5.9638	4.5369	5.0174	5.9162	3.6374	3.6745	4.3224	5.7923	5.2643	8.8365	6.508	5.2333	3.6298	5.6053	5.1653	6.6616
5330438D12Rik	0.9143	1.117	0	0	0.994	2.2684	0	0.986	1.8187	0.9186	2.1612	1.9308	2.1057	1.1046	1.0847	0	0	0	1.0331	0.9517
5430402O13Rik	0	1.117	1.0312	1.0657	0	1.1342	1.0035	0.986	0	0	1.0806	0.9654	1.0529	1.1046	0	0.8722	0	0	0	0.9517
5430405H02Rik	2.7428	1.117	4.1247	2.1315	1.9879	3.4027	1.0035	4.9302	2.728	1.8373	2.1612	0.9654	1.0529	3.3137	4.3387	3.4889	3.6298	1.8684	2.0661	3.8066
5430414B19Rik	1.8286	1.117	4.1247	3.1972	1.9879	1.1342	1.0035	0.986	0.9093	0	0	2.8962	1.0529	1.1046	1.0847	1.7444	1.8149	2.8027	1.0331	2.855
5430416N02Rik	0.9143	1.117	1.0312	1.0657	0.994	1.1342	3.0105	1.9721	1.8187	2.7559	1.0806	0.9654	2.1057	1.1046	2.1693	1.7444	1.8149	2.8027	2.0661	0.9517
5430425K12Rik	0.9143	1.117	1.0312	1.0657	0.994	1.1342	1.0035	0	0	0.9186	1.0806	0	1.0529	1.1046	1.0847	0.8722	0	0.9342	1.0331	0.9517
5430430B14Rik	3.6571	4.4679	1.0312	2.1315	1.9879	4.5369	5.0174	3.9441	3.6374	5.5118	3.2418	2.8962	4.2114	2.2091	2.1693	3.4889	6.3521	2.8027	2.0661	4.7583
5430431A17Rik	13.7141	15.6376	14.4363	12.789	21.8672	27.2213	26.0907	34.5112	10.0027	31.2336	15.1285	38.6155	37.9028	19.882	13.0161	12.211	12.7042	18.6844	27.8924	14.2748
5530601H04Rik	1.8286	1.117	1.0312	1.0657	1.9879	2.2684	2.007	1.9721	1.8187	1.8373	2.1612	1.9308	2.1057	1.1046	1.0847	1.7444	1.8149	1.8684	2.0661	1.9033
5730409E04Rik	8.2285	10.0527	13.4052	10.6575	8.9457	9.0738	8.0279	10.8464	10.9121	10.105	11.8867	11.5847	7.37	11.0456	9.762	7.85	8.167	10.2764	11.3636	8.5649
5730414N17Rik	2.7428	2.2339	3.0935	2.1315	1.9879	1.1342	3.0105	1.9721	3.6374	0.9186	3.2418	1.9308	3.1586	1.1046	2.1693	2.6167	1.8149	2.8027	2.0661	1.9033
5730419F03Rik	1.8286	1.117	2.0623	2.1315	0.994	1.1342	1.0035	0.986	0.9093	0.9186	2.1612	0.9654	1.0529	2.2091	1.0847	0.8722	0.9074	1.8684	1.0331	1.9033
5730455P16Rik	10.9713	11.1697	13.4052	12.789	11.9276	11.3422	8.0279	11.8324	9.0934	7.3491	7.5643	10.6193	10.5286	13.2547	13.0161	10.4666	9.9819	11.2107	10.3305	11.4199
5730480H06Rik	1.8286	1.117	2.0623	2.1315	1.9879	2.2684	2.007	1.9721	1.8187	2.7559	2.1612	2.8962	2.1057	1.1046	2.1693	1.7444	1.8149	1.8684	2.0661	1.9033
5830417I10Rik	2.7428	2.2339	3.0935	3.1972	0.994	2.2684	1.0035	2.9581	3.6374	0.9186	2.1612	2.8962	1.0529	1.1046	2.1693	2.6167	2.7223	3.7369	2.0661	2.855
5830418P13Rik	0.9143	0	0	1.0657	1.9879	1.1342	1.0035	0	0.9093	0	0	0.9654	1.0529	1.1046	1.0847	0.8722	0.9074	1.8684	0	0.9517
5830444B04Rik	0.9143	1.117	1.0312	2.1315	0	1.1342	1.0035	0.986	0	0.9186	1.0806	0.9654	1.0529	0	0	0.8722	0.9074	0.9342	1.0331	0.9517
5830448L01Rik	0.9143	1.117	0	1.0657	0.994	1.1342	1.0035	0.986	0	1.8373	0	0.9654	1.0529	1.1046	0	0.8722	0.9074	0.9342	0	0.9517
5830454E08Rik	3.6571	3.3509	6.187	3.1972	4.9698	3.4027	3.0105	3.9441	2.728	3.6745	4.3224	3.8616	3.1586	2.2091	4.3387	4.3611	4.5372	3.7369	3.0992	3.8066
5830462I19Rik	0.9143	0	1.0312	1.0657	0.994	0	1.0035	0.986	0.9093	0.9186	0	0.9654	1.0529	1.1046	1.0847	0.8722	0	0.9342	1.0331	0.9517
5930411N13Rik	0	0	1.0312	0	0	0	0	0	1.8187	0.9186	1.0806	0	0	0	1.0847	0	0.9074	0	0	0.9517
5930430L01Rik	0.9143	1.117	1.0312	1.0657	0.994	1.1342	1.0035	0.986	0.9093	0.9186	1.0806	0.9654	1.0529	1.1046	1.0847	0.8722	0.9074	0.9342	1.0331	0.9517
6030442K20Rik	0	0	1.0312	0	0.994	1.1342	0	0	0	0.9186	0	0.9654	1.0529	0	0	0.8722	0.9074	0	0	0.9517
6030458C11Rik	11.8856	14.5206	15.4675	14.9205	10.9336	9.0738	9.0314	8.8743	8.1841	9.1863	8.6449	10.6193	9.4757	9.941	9.762	12.211	13.6116	13.0791	9.2975	12.3715
6230400D17Rik	4.5714	4.4679	6.187	6.3945	5.9638	7.9396	4.014	7.8883	5.456	6.4304	5.403	4.8269	5.2643	7.7319	9.762	5.2333	3.6298	4.6711	7.2314	4.7583
6330403K07Rik	2.7428	3.3509	3.0935	4.263	2.9819	4.5369	3.0105	3.9441	0.9093	4.5932	1.0806	2.8962	3.1586	3.3137	2.1693	2.6167	3.6298	4.6711	2.0661	3.8066
6330403L08Rik	6.3999	7.8188	6.187	5.3287	4.9698	4.5369	4.014	4.9302	3.6374	3.6745	4.3224	3.8616	3.1586	6.6273	5.4234	4.3611	5.4446	5.6053	5.1653	4.7583
6330408M09Rik	0	1.117	1.0312	2.1315	1.9879	1.1342	0	0.986	0.9093	0.9186	1.0806	0.9654	1.0529	1.1046	0	1.7444	0.9074	0.9342	1.0331	0.9517
6330409D20Rik	0.9143	1.117	1.0312	1.0657	0.994	1.1342	1.0035	1.9721	0.9093	0.9186	1.0806	0.9654	1.0529	0	1.0847	0.8722	0.9074	0.9342	1.0331	0.9517
6330410L21Rik	1.8286	1.117	1.0312	2.1315	0.994	1.1342	1.0035	1.9721	0.9093	0.9186	1.0806	1.9308	2.1057	1.1046	1.0847	0.8722	0.9074	0.9342	1.0331	0.9517
6330418K02Rik	1.8286	1.117	2.0623	1.0657	0.994	1.1342	1.0035	0.986	1.8187	1.8373	1.0806	0.9654	1.0529	1.1046	1.0847	0.8722	1.8149	0.9342	1.0331	0.9517
6330537M06Rik	1.8286	1.117	1.0312	1.0657	0.994	2.2684	1.0035	1.9721	0.9093	0.9186	2.1612	1.9308	1.0529	2.2091	1.0847	0.8722	0.9074	0.9342	1.0331	1.9033
6330562C20Rik	0.9143	0	2.0623	1.0657	0.994	0	1.0035	1.9721	0.9093	0.9186	0	0.9654	1.0529	1.1046	1.0847	1.7444	1.8149	1.8684	1.0331	0.9517
6430548M08Rik	12.7999	12.2867	13.4052	13.8547	10.9336	4.5369	4.014	7.8883	8.1841	14.6982	10.8061	5.7923	6.3171	5.5228	9.762	12.211	12.7042	16.816	7.2314	13.3232
6430562O15Rik	0.9143	1.117	1.0312	1.0657	0.994	1.1342	2.007	0.986	0.9093	1.8373	1.0806	1.9308	2.1057	1.1046	1.0847	0.8722	0.9074	0.9342	1.0331	0.9517
6430571L13Rik	23.7712	21.2225	25.7791	27.7095	30.8129	20.416	10.0349	15.7765	11.8214	10.105	8.6449	21.2385	17.8985	29.823	16.2701	21.8054	15.4265	23.3555	24.7933	14.2748
6530402F18Rik	3.6571	3.3509	3.0935	4.263	2.9819	1.1342	2.007	1.9721	1.8187	2.7559	3.2418	1.9308	2.1057	1.1046	2.1693	3.4889	3.6298	3.7369	3.0992	1.9033
6720427I07Rik	0.9143	2.2339	2.0623	2.1315	2.9819	2.2684	2.007	2.9581	1.8187	3.6745	2.1612	3.8616	2.1057	1.1046	1.0847	2.6167	1.8149	1.8684	3.0992	1.9033
6720489N17Rik	0.9143	0	1.0312	0	0.994	1.1342	0	0.986	0	0.9186	1.0806	0.9654	0	0	0	0.8722	0.9074	0	1.0331	0
6820408C15Rik	0.9143	1.117	1.0312	2.1315	0.994	0	1.0035	0	0	2.7559	2.1612	0.9654	1.0529	0	1.0847	0.8722	1.8149	0.9342	2.0661	0.9517
6820431F20Rik	0	1.117	2.0623	1.0657	1.9879	1.1342	1.0035	2.9581	0.9093	3.6745	2.1612	1.9308	3.1586	0	2.1693	0.8722	0.9074	0.9342	1.0331	2.855
7330404K18Rik	0	1.117	0	0	0	0	0	0	0	0	1.0806	0	0	0	1.0847	0.8722	0.9074	0	0	0
7330423F06Rik	0.9143	1.117	2.0623	1.0657	0	2.2684	1.0035	0.986	0.9093	1.8373	2.1612	1.9308	2.1057	1.1046	1.0847	0	0	0.9342	0	1.9033
8030462N17Rik	16.457	18.9885	20.6233	18.1177	19.8793	15.8791	13.0453	16.7626	15.4588	11.0236	15.1285	20.2731	21.0571	19.882	18.4394	13.0833	11.7967	13.0791	14.4627	18.0814
8430422M14Rik	6.3999	5.5849	4.1247	6.3945	6.9578	13.6107	11.0384	9.8603	6.3654	11.9423	6.4837	15.4462	14.74	7.7319	6.508	5.2333	6.3521	4.6711	8.2644	6.6616
8430426J06Rik	3.6571	3.3509	2.0623	4.263	2.9819	4.5369	2.007	1.9721	1.8187	4.5932	2.1612	1.9308	2.1057	4.4182	4.3387	4.3611	1.8149	3.7369	4.1322	1.9033
8430429K09Rik	0	1.117	2.0623	3.1972	0	2.2684	2.007	2.9581	2.728	1.8373	2.1612	0	2.1057	1.1046	2.1693	0.8722	2.7223	1.8684	3.0992	0.9517
9030025P20Rik	0.9143	1.117	1.0312	1.0657	0.994	1.1342	2.007	0.986	0.9093	1.8373	2.1612	0.9654	1.0529	1.1046	1.0847	1.7444	0.9074	0.9342	1.0331	0.9517
9030407P20Rik	1.8286	1.117	1.0312	2.1315	1.9879	1.1342	1.0035	1.9721	1.8187	1.8373	2.1612	1.9308	1.0529	1.1046	1.0847	1.7444	1.8149	0.9342	1.0331	1.9033
9030612E09Rik	2.7428	2.2339	2.0623	1.0657	0.994	2.2684	2.007	1.9721	1.8187	1.8373	2.1612	1.9308	1.0529	1.1046	2.1693	1.7444	0.9074	1.8684	2.0661	0.9517
9030619P08Rik	3.6571	0	0	0	0.994	0	9.0314	0	12.7308	0	0	0.9654	0	2.2091	0	0.8722	1.8149	0.9342	0	0
9130008F23Rik	0.9143	1.117	1.0312	1.0657	0.994	1.1342	1.0035	0.986	0	1.8373	1.0806	0.9654	1.0529	0	1.0847	0	0.9074	0.9342	1.0331	0.9517
9130016M20Rik	1.8286	0	0	0	0	0	9.0314	0	15.4588	0	0	0	0	4.4182	1.0847	3.4889	4.5372	0	0	0
9130019O22Rik	1.8286	1.117	1.0312	1.0657	1.9879	1.1342	2.007	0.986	0.9093	1.8373	2.1612	1.9308	2.1057	1.1046	1.0847	1.7444	1.8149	1.8684	2.0661	1.9033
9130023H24Rik	2.7428	1.117	1.0312	2.1315	0.994	1.1342	1.0035	1.9721	1.8187	3.6745	3.2418	1.9308	1.0529	0	1.0847	1.7444	1.8149	0.9342	2.0661	0.9517
9130221H12Rik	10.057	10.0527	3.0935	9.5917	1.9879	11.3422	3.0105	9.8603	10.9121	2.7559	3.2418	5.7923	12.6343	2.2091	7.5927	6.9777	3.6298	13.0791	4.1322	8.5649
9130230N09Rik	0	0	0	0	0	0	1.0035	0.986	0.9093	0.9186	2.1612	0	0	1.1046	0	0	0	0	0	0.9517
9130401M01Rik	12.7999	13.4037	13.4052	13.8547	12.9216	14.7449	17.0593	12.8184	18.1868	16.5354	16.2091	14.4808	12.6343	13.2547	15.1854	14.8277	13.6116	15.8818	16.5288	13.3232
9130409I23Rik	0.9143	0	0	0	0	0	8.0279	0	7.2747	0	0	0	0	1.1046	0	0	0.9074	0	0	0
9130604C24Rik	0.9143	1.117	0	1.0657	0.994	1.1342	1.0035	0	0.9093	0	1.0806	0.9654	1.0529	0	0	0.8722	0.9074	0.9342	1.0331	0
9230112E08Rik	4.5714	5.5849	5.1558	5.3287	4.9698	6.8053	6.0209	6.9022	5.456	5.5118	4.3224	6.7577	6.3171	6.6273	6.508	4.3611	4.5372	5.6053	5.1653	6.6616
9230114K14Rik	0	1.117	0	1.0657	0.994	0	1.0035	0.986	0	0	0	0.9654	1.0529	0	0	0.8722	0.9074	0.9342	0	0.9517
9230116N13Rik	0.9143	1.117	0	0	0.994	1.1342	1.0035	0.986	0.9093	0.9186	1.0806	0.9654	0	0	1.0847	0.8722	0	0.9342	1.0331	0
9330020H09Rik	0.9143	1.117	1.0312	1.0657	0.994	1.1342	1.0035	1.9721	0.9093	0.9186	1.0806	0.9654	1.0529	1.1046	1.0847	0.8722	0.9074	0	1.0331	0.9517
9330102E08Rik	0.9143	1.117	1.0312	1.0657	0.994	1.1342	1.0035	0.986	0.9093	0.9186	1.0806	0.9654	1.0529	1.1046	1.0847	0	0.9074	0.9342	1.0331	0.9517
9330151L19Rik	3.6571	3.3509	3.0935	3.1972	3.9759	5.6711	4.014	5.9162	3.6374	6.4304	6.4837	4.8269	6.3171	3.3137	3.254	4.3611	3.6298	3.7369	4.1322	3.8066
9330159F19Rik	3.6571	4.4679	3.0935	3.1972	3.9759	3.4027	1.0035	3.9441	2.728	1.8373	2.1612	2.8962	2.1057	3.3137	5.4234	2.6167	1.8149	3.7369	2.0661	3.8066
9330159M07Rik	2.7428	4.4679	3.0935	3.1972	3.9759	4.5369	3.0105	4.9302	2.728	3.6745	4.3224	4.8269	3.1586	3.3137	5.4234	3.4889	3.6298	2.8027	4.1322	2.855
9330161L09Rik	0	1.117	1.0312	0	0.994	1.1342	1.0035	0	0	0.9186	1.0806	0	1.0529	1.1046	1.0847	0	0.9074	0.9342	1.0331	0.9517
9430002A10Rik	1.8286	1.117	3.0935	2.1315	2.9819	1.1342	3.0105	1.9721	0.9093	1.8373	1.0806	1.9308	1.0529	1.1046	3.254	0.8722	1.8149	2.8027	2.0661	0.9517
9430015G10Rik	3.6571	3.3509	3.0935	4.263	2.9819	6.8053	5.0174	6.9022	5.456	5.5118	6.4837	5.7923	4.2114	2.2091	3.254	4.3611	5.4446	5.6053	6.1983	3.8066
9430025C20Rik	0.9143	1.117	1.0312	0	0.994	1.1342	0	0.986	0.9093	0.9186	1.0806	0.9654	1.0529	1.1046	0	0.8722	0.9074	0	1.0331	0.9517
9430037G07Rik	0.9143	0	1.0312	1.0657	0.994	0	0	0.986	0	0.9186	0	0.9654	0	1.1046	0	0.8722	0.9074	0.9342	0	0.9517
9430038I01Rik	1.8286	2.2339	2.0623	3.1972	2.9819	2.2684	3.0105	2.9581	2.728	2.7559	4.3224	2.8962	2.1057	2.2091	3.254	1.7444	1.8149	1.8684	3.0992	2.855
9430064I24Rik	4.5714	2.2339	3.0935	2.1315	2.9819	3.4027	6.0209	3.9441	3.6374	5.5118	2.1612	2.8962	5.2643	4.4182	7.5927	2.6167	3.6298	2.8027	3.0992	4.7583
9430073C21Rik	14.6284	31.2752	34.0285	50.0902	22.8612	12.4764	5.0174	15.7765	30.0082	25.7218	25.9346	31.8578	14.74	8.8365	11.9314	40.9942	31.7604	21.4871	32.0246	14.2748
9430081H08Rik	0.9143	1.117	2.0623	2.1315	0	1.1342	2.007	0	0.9093	0.9186	1.0806	0.9654	1.0529	0	1.0847	2.6167	0.9074	0.9342	1.0331	0.9517
9430091E24Rik	5.4857	6.7018	7.2182	7.4602	6.9578	4.5369	4.014	7.8883	4.5467	3.6745	3.2418	7.7231	7.37	5.5228	5.4234	4.3611	5.4446	5.6053	5.1653	6.6616
9530020I12Rik	9.1428	13.4037	9.2805	8.526	10.9336	6.8053	6.0209	4.9302	3.6374	4.5932	3.2418	8.6885	8.4228	5.5228	6.508	6.9777	8.167	12.1449	7.2314	7.6132
9530026P05Rik	0.9143	1.117	1.0312	1.0657	0.994	1.1342	1.0035	1.9721	0.9093	1.8373	1.0806	0.9654	2.1057	1.1046	2.1693	0.8722	0.9074	0.9342	1.0331	1.9033
9530034E10Rik	0	0	0	1.0657	0	1.1342	1.0035	0.986	0	0.9186	2.1612	0.9654	1.0529	1.1046	0	0.8722	0	0	0	0
9530062K07Rik	0	1.117	1.0312	1.0657	0.994	2.2684	1.0035	1.9721	0.9093	0.9186	2.1612	1.9308	2.1057	1.1046	1.0847	1.7444	0.9074	0	2.0661	0.9517
9530068E07Rik	84.1134	87.1238	75.2751	73.5367	75.5414	66.9191	83.2895	67.0503	97.2995	65.2231	70.2396	72.4041	71.5942	92.7828	81.3504	72.394	75.3176	76.6062	76.4459	78.0357
9530082P21Rik	7.3142	8.9358	9.2805	12.789	13.9155	11.3422	7.0244	11.8324	10.9121	11.9423	10.8061	12.55	11.5814	6.6273	8.6774	12.211	9.9819	9.3422	9.2975	11.4199
9530085L11Rik	0.9143	1.117	1.0312	1.0657	0.994	1.1342	0	0	0	0.9186	1.0806	0.9654	1.0529	0	1.0847	0.8722	0.9074	0.9342	0	0.9517
9630013D21Rik	0.9143	1.117	1.0312	1.0657	0.994	1.1342	2.007	0.986	1.8187	0.9186	0	0.9654	1.0529	2.2091	1.0847	0.8722	0.9074	0.9342	1.0331	0.9517
9630013K17Rik	0.9143	1.117	1.0312	1.0657	1.9879	1.1342	1.0035	0.986	0	0.9186	0	0.9654	1.0529	1.1046	1.0847	1.7444	1.8149	1.8684	1.0331	0.9517
9830144P21Rik	3.6571	2.2339	1.0312	1.0657	1.9879	1.1342	2.007	1.9721	0.9093	1.8373	2.1612	1.9308	1.0529	2.2091	2.1693	1.7444	0.9074	2.8027	2.0661	1.9033
9930012K11Rik	0.9143	1.117	1.0312	1.0657	0.994	1.1342	0	0.986	0	0.9186	1.0806	0.9654	1.0529	0	0	0.8722	0.9074	0.9342	1.0331	0.9517
9930014A18Rik	0	0	1.0312	1.0657	1.9879	1.1342	0	0	0.9093	0.9186	1.0806	0	1.0529	0	0	0.8722	0.9074	0.9342	1.0331	0
9930021J03Rik	6.3999	5.5849	5.1558	6.3945	5.9638	5.6711	4.014	6.9022	5.456	3.6745	6.4837	6.7577	7.37	4.4182	5.4234	4.3611	4.5372	5.6053	5.1653	5.7099
9930104L06Rik	2.7428	5.5849	5.1558	5.3287	4.9698	3.4027	6.0209	5.9162	5.456	6.4304	4.3224	4.8269	5.2643	5.5228	6.508	2.6167	6.3521	6.5396	6.1983	3.8066
9930111J21Rik2	0.9143	1.117	0	1.0657	0	1.1342	0	0	0	0	0	0	0	0	0	0.8722	0	0.9342	0	0
A030001D20Rik	9.1428	7.8188	8.2493	5.3287	6.9578	6.8053	10.0349	10.8464	6.3654	10.105	6.4837	7.7231	13.6871	8.8365	11.9314	5.2333	5.4446	6.5396	9.2975	6.6616
A030005L19Rik	0	1.117	1.0312	0	0.994	0	0	1.9721	0.9093	0.9186	1.0806	0.9654	1.0529	0	0	0	0.9074	0.9342	1.0331	0
A130006I12Rik	1.8286	0	1.0312	0	0.994	2.2684	1.0035	0	0.9093	1.8373	1.0806	0	0	1.1046	0	2.6167	1.8149	1.8684	1.0331	0.9517
A130010J15Rik	0.9143	2.2339	2.0623	2.1315	0.994	1.1342	2.007	1.9721	1.8187	0.9186	2.1612	1.9308	2.1057	2.2091	2.1693	1.7444	1.8149	0.9342	1.0331	1.9033
A130014A01Rik	1.8286	2.2339	2.0623	1.0657	2.9819	2.2684	2.007	2.9581	1.8187	1.8373	3.2418	1.9308	2.1057	2.2091	1.0847	2.6167	2.7223	2.8027	2.0661	2.855
A1bg	0.9143	0	0	0	0	0	1.0035	0	1.8187	0	0	0	1.0529	0	1.0847	0.8722	0.9074	0	0	0
A1cf	0.9143	0	0	0	0	0	5.0174	0	13.6401	0	0	0	0	1.1046	0	0.8722	0.9074	0	0	0
A230005M16Rik	0	0	1.0312	0	0.994	1.1342	0	0	0	0	0	0.9654	0	0	0	0	0.9074	0.9342	0	0
A230009B12Rik	0.9143	0	0	1.0657	0.994	1.1342	1.0035	0	0.9093	0	0	0	0	1.1046	1.0847	0.8722	0	0.9342	0	0.9517
A230020J21Rik	1.8286	1.117	3.0935	1.0657	2.9819	0	1.0035	2.9581	0.9093	0.9186	1.0806	0.9654	4.2114	1.1046	3.254	0.8722	0.9074	1.8684	2.0661	0.9517
A230056P14Rik	0.9143	1.117	1.0312	2.1315	0.994	0	1.0035	0	0.9093	0.9186	1.0806	0.9654	1.0529	0	1.0847	0.8722	0.9074	0.9342	1.0331	0.9517
A230065N10Rik	1.8286	2.2339	3.0935	1.0657	1.9879	5.6711	2.007	1.9721	0.9093	2.7559	2.1612	2.8962	0	1.1046	4.3387	2.6167	2.7223	1.8684	3.0992	1.9033
A230072C01Rik	2.7428	2.2339	2.0623	3.1972	1.9879	1.1342	4.014	1.9721	1.8187	2.7559	1.0806	1.9308	2.1057	2.2091	2.1693	2.6167	3.6298	2.8027	2.0661	2.855
A230083G16Rik	1.8286	0	0	0	0.994	1.1342	1.0035	0	0	0	1.0806	0	1.0529	1.1046	0	0.8722	0.9074	0.9342	1.0331	0
A2ml1	0	0	0	0	0	0	0	0	0.9093	0	0	0	0	3.3137	0	1.7444	0.9074	0	0	0
A330009N23Rik	2.7428	2.2339	4.1247	1.0657	0.994	2.2684	1.0035	0.986	0.9093	0.9186	1.0806	0.9654	1.0529	1.1046	1.0847	2.6167	1.8149	2.8027	2.0661	0.9517
A330023F24Rik	4.5714	4.4679	4.1247	3.1972	3.9759	4.5369	2.007	3.9441	4.5467	8.2677	3.2418	4.8269	2.1057	3.3137	4.3387	6.1055	4.5372	6.5396	6.1983	2.855
A330074K22Rik	2.7428	2.2339	3.0935	2.1315	1.9879	1.1342	1.0035	1.9721	1.8187	0.9186	1.0806	0.9654	2.1057	3.3137	2.1693	0.8722	1.8149	1.8684	2.0661	1.9033
A330094K24Rik	8.2285	4.4679	5.1558	12.789	8.9457	9.0738	4.014	3.9441	0.9093	3.6745	3.2418	4.8269	6.3171	20.9866	4.3387	2.6167	2.7223	4.6711	9.2975	2.855
A430005L14Rik	15.5427	26.8073	26.8103	22.3807	16.8974	22.6844	21.0733	17.7486	25.4615	10.105	17.2897	15.4462	16.8457	19.882	21.6934	20.061	23.5935	24.2898	17.5619	22.8397
A430018G15Rik	0.9143	1.117	1.0312	1.0657	0.994	1.1342	1.0035	0.986	1.8187	0	1.0806	0.9654	1.0529	1.1046	1.0847	0.8722	0.9074	0.9342	1.0331	0.9517
A430033K04Rik	2.7428	2.2339	2.0623	2.1315	1.9879	2.2684	2.007	2.9581	1.8187	1.8373	2.1612	1.9308	2.1057	2.2091	2.1693	2.6167	2.7223	1.8684	2.0661	2.855
A430103D13Rik	1.8286	1.117	2.0623	2.1315	0.994	3.4027	5.0174	2.9581	2.728	5.5118	6.4837	4.8269	4.2114	1.1046	1.0847	0.8722	1.8149	1.8684	4.1322	1.9033
A430105J06Rik	0.9143	0	1.0312	1.0657	0	0	1.0035	0.986	0	0.9186	1.0806	0	0	0	0	0.8722	0.9074	0.9342	0	0.9517
A430110L20Rik	0.9143	1.117	1.0312	1.0657	0.994	1.1342	3.0105	0.986	0.9093	1.8373	1.0806	1.9308	1.0529	1.1046	1.0847	0.8722	1.8149	0.9342	1.0331	0.9517
A4galt	5.4857	6.7018	10.3117	4.263	3.9759	5.6711	4.014	4.9302	4.5467	12.8609	6.4837	4.8269	4.2114	3.3137	4.3387	6.9777	9.0744	10.2764	4.1322	8.5649
A530013C23Rik	1.8286	3.3509	2.0623	3.1972	2.9819	4.5369	4.014	5.9162	2.728	4.5932	5.403	3.8616	6.3171	3.3137	3.254	2.6167	1.8149	1.8684	4.1322	2.855
A530016L24Rik	2.7428	3.3509	3.0935	4.263	3.9759	2.2684	2.007	1.9721	1.8187	2.7559	1.0806	2.8962	3.1586	2.2091	3.254	2.6167	2.7223	4.6711	3.0992	1.9033
A530017D24Rik	3.6571	2.2339	4.1247	6.3945	5.9638	7.9396	5.0174	7.8883	4.5467	5.5118	5.403	3.8616	9.4757	5.5228	6.508	6.1055	2.7223	5.6053	5.1653	4.7583
A530020G20Rik	0.9143	1.117	1.0312	1.0657	1.9879	1.1342	1.0035	1.9721	0	2.7559	2.1612	2.8962	2.1057	1.1046	0	0.8722	0.9074	0.9342	1.0331	1.9033
A630001G21Rik	0.9143	1.117	1.0312	1.0657	1.9879	1.1342	1.0035	0.986	1.8187	3.6745	4.3224	0.9654	1.0529	1.1046	1.0847	0.8722	1.8149	0.9342	2.0661	0.9517
A630052C17Rik	1.8286	1.117	3.0935	1.0657	1.9879	2.2684	1.0035	3.9441	2.728	1.8373	3.2418	2.8962	2.1057	1.1046	2.1693	2.6167	2.7223	1.8684	3.0992	0.9517
A630072M18Rik	0.9143	1.117	2.0623	2.1315	2.9819	1.1342	1.0035	0	3.6374	0.9186	0	0.9654	2.1057	1.1046	1.0847	1.7444	1.8149	1.8684	2.0661	0.9517
A730011C13Rik	0.9143	2.2339	2.0623	2.1315	1.9879	4.5369	2.007	3.9441	1.8187	3.6745	3.2418	3.8616	4.2114	2.2091	2.1693	0.8722	0.9074	1.8684	2.0661	2.855
A730017L22Rik	1.8286	1.117	1.0312	1.0657	0.994	1.1342	1.0035	0.986	2.728	0.9186	2.1612	0.9654	1.0529	1.1046	1.0847	1.7444	1.8149	0.9342	1.0331	1.9033
A730046J19Rik	0.9143	0	1.0312	1.0657	0.994	0	0	0.986	0.9093	1.8373	1.0806	0.9654	0	0	0	0.8722	0.9074	0.9342	1.0331	0
A730049H05Rik	0	0	1.0312	0	0	0	1.0035	0	0	0	1.0806	0.9654	0	2.2091	4.3387	0	0.9074	0.9342	0	0
A730061H03Rik	1.8286	2.2339	2.0623	1.0657	1.9879	3.4027	2.007	2.9581	2.728	3.6745	1.0806	2.8962	3.1586	2.2091	3.254	2.6167	2.7223	1.8684	3.0992	1.9033
A830035O19Rik	1.8286	3.3509	2.0623	2.1315	1.9879	3.4027	1.0035	1.9721	2.728	1.8373	1.0806	2.8962	3.1586	2.2091	3.254	1.7444	1.8149	0.9342	2.0661	2.855
A830052D11Rik	8.2285	8.9358	11.3428	7.4602	9.9397	11.3422	10.0349	5.9162	4.5467	7.3491	7.5643	7.7231	6.3171	12.1501	7.5927	7.85	6.3521	11.2107	10.3305	6.6616
A830082N09Rik	0	1.117	1.0312	1.0657	0.994	0	0	0.986	0	0	0	0	0	0	0	0.8722	0.9074	0.9342	1.0331	0
A930001C03Rik	0	0	0	0	0	0	1.0035	0	0.9093	0.9186	0	0	0	0	0	0	0.9074	0.9342	0	0
A930002H24Rik	0.9143	0	0	1.0657	0.994	2.2684	1.0035	0.986	1.8187	0.9186	0	0.9654	2.1057	0	1.0847	1.7444	0.9074	0	1.0331	0.9517
A930003A15Rik	3.6571	2.2339	2.0623	3.1972	0.994	2.2684	2.007	2.9581	0.9093	0.9186	1.0806	1.9308	1.0529	3.3137	1.0847	2.6167	1.8149	3.7369	1.0331	2.855
A930004D18Rik	0.9143	1.117	1.0312	1.0657	1.9879	1.1342	1.0035	0.986	0.9093	0.9186	1.0806	0.9654	2.1057	1.1046	0	0.8722	0.9074	0.9342	1.0331	0.9517
A930004J17Rik	0.9143	1.117	2.0623	1.0657	0.994	1.1342	1.0035	1.9721	0.9093	1.8373	1.0806	1.9308	2.1057	2.2091	2.1693	0.8722	0.9074	0.9342	1.0331	0.9517
A930005H10Rik	5.4857	5.5849	4.1247	5.3287	5.9638	7.9396	7.0244	3.9441	3.6374	4.5932	6.4837	2.8962	3.1586	4.4182	5.4234	5.2333	6.3521	5.6053	6.1983	3.8066
A930006K02Rik	0.9143	1.117	0	1.0657	0	0	0	0.986	0	0	1.0806	0.9654	0	0	0	0.8722	0	0.9342	0	0.9517
A930012O16Rik	0	0	1.0312	0	0.994	1.1342	0	0.986	0.9093	0.9186	1.0806	0.9654	1.0529	0	0	0	0	0	1.0331	0
A930016O22Rik	3.6571	7.8188	5.1558	3.1972	9.9397	17.0133	4.014	8.8743	4.5467	13.7795	7.5643	11.5847	10.5286	2.2091	2.1693	6.9777	9.9819	11.2107	11.3636	4.7583
A930018P22Rik	0	1.117	1.0312	1.0657	0.994	1.1342	2.007	2.9581	0	0.9186	1.0806	0.9654	1.0529	1.1046	1.0847	3.4889	0.9074	0.9342	1.0331	1.9033
A930028N01Rik	3.6571	11.1697	4.1247	4.263	2.9819	3.4027	6.0209	1.9721	2.728	5.5118	1.0806	3.8616	3.1586	4.4182	5.4234	3.4889	4.5372	9.3422	4.1322	3.8066
A930029G22Rik	0.9143	0	1.0312	0	0	0	1.0035	0.986	0.9093	0.9186	1.0806	0	0	0	0	0.8722	1.8149	0.9342	0	0.9517
A930033H14Rik	0.9143	1.117	2.0623	2.1315	2.9819	2.2684	2.007	2.9581	1.8187	1.8373	1.0806	1.9308	1.0529	1.1046	1.0847	2.6167	2.7223	2.8027	2.0661	1.9033
A930033M14Rik	0.9143	0	0	0	0	0	0	0.986	0.9093	0.9186	1.0806	0	0	0	0	1.7444	0.9074	0	0	0
A930035D04Rik	1.8286	1.117	1.0312	3.1972	0.994	3.4027	2.007	1.9721	1.8187	1.8373	2.1612	1.9308	2.1057	1.1046	1.0847	2.6167	2.7223	1.8684	1.0331	2.855
A930037H05Rik	0.9143	1.117	1.0312	1.0657	0.994	0	1.0035	0.986	0.9093	1.8373	1.0806	0.9654	1.0529	1.1046	1.0847	0.8722	0.9074	1.8684	1.0331	0.9517
AA413626	0.9143	0	0	2.1315	0.994	1.1342	0	0	0.9093	0	0	1.9308	1.0529	0	1.0847	0.8722	0	0.9342	1.0331	0.9517
AA414768	1.8286	2.2339	2.0623	1.0657	1.9879	1.1342	0	0.986	0.9093	1.8373	2.1612	1.9308	1.0529	2.2091	0	0.8722	0.9074	1.8684	1.0331	1.9033
AA465934	1.8286	4.4679	4.1247	4.263	2.9819	2.2684	2.007	0.986	2.728	1.8373	2.1612	2.8962	4.2114	1.1046	1.0847	3.4889	1.8149	3.7369	3.0992	2.855
AA467197	0.9143	1.117	0	0	1.9879	4.5369	8.0279	4.9302	7.2747	12.8609	18.3703	1.9308	7.37	2.2091	6.508	0.8722	0.9074	0.9342	1.0331	6.6616
AA474408	0.9143	1.117	1.0312	1.0657	0.994	1.1342	1.0035	0.986	0.9093	0.9186	1.0806	0.9654	1.0529	2.2091	1.0847	0.8722	0.9074	0	1.0331	0.9517
AA914427	0.9143	1.117	0	0	1.9879	1.1342	0	0.986	0.9093	0.9186	1.0806	0	1.0529	1.1046	1.0847	1.7444	0.9074	1.8684	1.0331	0.9517
AA986860	0.9143	1.117	0	1.0657	1.9879	1.1342	1.0035	0.986	0.9093	2.7559	1.0806	1.9308	2.1057	1.1046	1.0847	0.8722	0	0	1.0331	1.9033
Aaas	7.3142	6.7018	7.2182	8.526	8.9457	10.208	8.0279	10.8464	10.9121	8.2677	10.8061	8.6885	9.4757	6.6273	8.6774	8.7222	9.0744	7.4738	8.2644	8.5649
Aacs	12.7999	12.2867	8.2493	7.4602	7.9517	7.9396	13.0453	4.9302	12.7308	11.0236	12.9673	8.6885	8.4228	7.7319	6.508	10.4666	12.7042	11.2107	12.3966	7.6132
Aadac	19.1998	1.117	3.0935	1.0657	1.9879	2.2684	73.2546	5.9162	76.3846	1.8373	1.0806	0.9654	1.0529	58.5415	8.6774	32.272	39.9274	0.9342	5.1653	6.6616
Aadat	1.8286	0	0	0	0	0	8.0279	0.986	13.6401	0	0	0	0	9.941	2.1693	3.4889	6.3521	0	2.0661	0
Aagab	7.3142	6.7018	7.2182	9.5917	7.9517	7.9396	7.0244	7.8883	9.0934	6.4304	6.4837	7.7231	6.3171	7.7319	7.5927	6.9777	8.167	7.4738	7.2314	7.6132
Aak1	4.5714	4.4679	5.1558	5.3287	5.9638	5.6711	0	5.9162	4.5467	5.5118	1.0806	0.9654	5.2643	6.6273	2.1693	6.9777	6.3521	7.4738	4.1322	3.8066
Aamdc	21.9426	32.3922	24.748	35.1697	30.8129	36.2951	27.0942	26.6229	18.1868	28.4777	23.7734	25.1001	20.0043	36.4504	29.2861	26.1665	29.0381	31.7635	24.7933	31.4046
Aamp	66.7422	69.2523	67.0258	62.8792	63.6138	78.2613	80.279	65.0782	81.8407	64.3044	69.159	73.3695	70.5413	70.6916	73.7577	57.5663	72.5953	63.5271	75.4128	63.7608
Aar2	14.6284	16.7546	16.4986	19.1835	17.8914	18.1476	15.0523	15.7765	12.7308	17.4541	16.2091	15.4462	13.6871	18.7775	20.6088	17.4443	15.4265	15.8818	18.5949	14.2748
Aars	45.7138	45.7959	43.309	42.63	43.7345	43.1005	49.1709	37.4693	62.7445	40.4199	47.5468	39.5809	40.0085	58.5415	56.4029	40.122	39.02	40.1715	43.3882	47.5827
Aars2	19.1998	20.1055	21.6545	21.315	18.8853	18.1476	17.0593	15.7765	16.3681	14.6982	18.3703	21.2385	18.9514	16.5684	18.4394	16.5721	16.3339	18.6844	18.5949	18.0814
Aarsd1	43.8853	42.4449	52.5894	53.2875	46.7164	56.7111	56.1953	47.3296	43.6484	54.1994	50.7886	55.9925	40.0085	48.6005	54.2336	48.8442	45.3721	47.6453	55.7848	43.7761
Aasdh	4.5714	3.3509	4.1247	4.263	3.9759	3.4027	2.007	4.9302	3.6374	2.7559	3.2418	3.8616	3.1586	2.2091	3.254	4.3611	3.6298	4.6711	4.1322	2.855
Aasdhppt	10.057	11.1697	11.3428	12.789	13.9155	13.6107	9.0314	13.8045	11.8214	7.3491	12.9673	12.55	9.4757	11.0456	9.762	12.211	11.7967	11.2107	13.4297	9.5165
Aass	4.5714	0	0	0	0	0	23.0802	0.986	47.2857	0	0	0	0	14.3592	3.254	11.3388	24.5009	0	13.4297	0
Aatf	10.057	11.1697	11.3428	11.7232	9.9397	13.6107	14.0488	13.8045	16.3681	15.6168	16.2091	7.7231	12.6343	13.2547	13.0161	13.0833	13.6116	11.2107	14.4627	10.4682
Aatk	4.5714	4.4679	5.1558	6.3945	4.9698	5.6711	3.0105	4.9302	2.728	4.5932	3.2418	5.7923	5.2643	4.4182	3.254	4.3611	4.5372	5.6053	4.1322	5.7099
AB124611	4.5714	2.2339	3.0935	2.1315	1.9879	2.2684	4.014	3.9441	4.5467	13.7795	14.0479	1.9308	3.1586	6.6273	4.3387	1.7444	3.6298	1.8684	4.1322	3.8066
Abat	11.8856	6.7018	6.187	6.3945	5.9638	6.8053	21.0733	5.9162	30.9176	5.5118	5.403	4.8269	6.3171	23.1957	5.4234	10.4666	19.0563	7.4738	5.1653	14.2748
Abca1	10.9713	7.8188	9.2805	10.6575	9.9397	14.7449	29.1012	14.7905	24.5522	17.4541	9.7255	16.4116	26.3214	22.0911	23.8628	6.9777	9.0744	8.408	10.3305	19.0331
Abca2	13.7141	12.2867	12.374	12.789	12.9216	10.208	10.0349	10.8464	12.7308	9.1863	14.0479	14.4808	11.5814	12.1501	10.8467	9.5944	9.0744	10.2764	12.3966	10.4682
Abca3	17.3713	12.2867	11.3428	12.789	12.9216	12.4764	21.0733	12.8184	33.6456	15.6168	18.3703	25.1001	23.1628	11.0456	10.8467	13.0833	14.5191	11.2107	15.4958	15.2265
Abca5	0.9143	2.2339	2.0623	2.1315	1.9879	1.1342	2.007	1.9721	1.8187	1.8373	1.0806	2.8962	1.0529	2.2091	2.1693	1.7444	1.8149	1.8684	2.0661	1.9033
Abca6	2.7428	1.117	2.0623	2.1315	1.9879	1.1342	5.0174	1.9721	10.0027	1.8373	1.0806	5.7923	2.1057	4.4182	1.0847	4.3611	3.6298	1.8684	4.1322	1.9033
Abca7	7.3142	7.8188	6.187	8.526	9.9397	7.9396	6.0209	8.8743	7.2747	9.1863	9.7255	9.6539	8.4228	6.6273	6.508	7.85	7.2595	8.408	8.2644	8.5649
Abca8a	27.4283	27.9243	29.9038	46.893	61.6259	26.0871	12.0419	23.6648	27.2802	26.6404	17.2897	59.8541	30.5328	26.5094	19.5241	33.1443	25.4083	31.7635	32.0246	26.6463
Abca8b	7.3142	7.8188	8.2493	8.526	9.9397	4.5369	4.014	5.9162	6.3654	4.5932	5.403	9.6539	6.3171	6.6273	4.3387	6.9777	6.3521	7.4738	6.1983	6.6616
Abca9	6.3999	5.5849	5.1558	7.4602	8.9457	2.2684	2.007	2.9581	3.6374	3.6745	2.1612	7.7231	3.1586	3.3137	2.1693	6.1055	5.4446	4.6711	6.1983	2.855
Abcb10	16.457	20.1055	18.561	19.1835	17.8914	15.8791	12.0419	16.7626	15.4588	10.105	14.0479	14.4808	13.6871	16.5684	17.3547	16.5721	17.2414	17.7502	14.4627	18.0814
Abcb11	5.4857	0	0	0	0	0	12.0419	0.986	20.0055	0	0	0	0	13.2547	2.1693	6.9777	9.0744	0	3.0992	0
Abcb1a	5.4857	4.4679	5.1558	6.3945	9.9397	9.0738	7.0244	7.8883	7.2747	6.4304	4.3224	7.7231	10.5286	4.4182	8.6774	7.85	5.4446	4.6711	5.1653	8.5649
Abcb1b	11.8856	11.1697	13.4052	11.7232	16.8974	14.7449	18.0628	19.7207	14.5495	29.3963	24.854	25.1001	17.8985	8.8365	16.2701	13.9555	14.5191	9.3422	12.3966	19.9847
Abcb4	41.1424	35.7431	29.9038	36.2355	31.8069	39.6978	38.1325	42.3994	44.5577	24.8031	33.4989	30.8924	35.7971	49.7051	46.6409	33.1443	32.6679	29.8951	38.2229	34.2596
Abcb6	14.6284	14.5206	12.374	14.9205	11.9276	14.7449	21.0733	13.8045	23.6429	10.105	10.8061	14.4808	12.6343	16.5684	15.1854	14.8277	16.3339	16.816	17.5619	12.3715
Abcb7	13.7141	14.5206	16.4986	15.9862	19.8793	18.1476	12.0419	19.7207	13.6401	12.8609	12.9673	14.4808	12.6343	20.9866	20.6088	13.0833	14.5191	14.9476	14.4627	17.1298
Abcb8	31.9997	40.211	26.8103	38.367	34.7888	32.8925	28.0977	23.6648	27.2802	27.559	24.854	25.1001	33.6914	28.7185	35.7942	29.6554	33.5753	33.632	27.8924	33.3079
Abcb9	9.1428	11.1697	11.3428	8.526	7.9517	6.8053	5.0174	6.9022	7.2747	5.5118	6.4837	6.7577	5.2643	8.8365	8.6774	8.7222	7.2595	9.3422	7.2314	8.5649
Abcc1	15.5427	14.5206	15.4675	19.1835	18.8853	22.6844	21.0733	31.5531	20.0055	17.4541	24.854	27.0309	25.2685	22.0911	19.5241	11.3388	13.6116	15.8818	22.7271	16.1781
Abcc10	2.7428	3.3509	3.0935	3.1972	1.9879	2.2684	3.0105	2.9581	3.6374	4.5932	3.2418	3.8616	3.1586	2.2091	2.1693	3.4889	2.7223	2.8027	4.1322	2.855
Abcc2	4.5714	0	0	0	0	0	14.0488	0.986	24.5522	0	0	0	1.0529	15.4638	2.1693	7.85	9.9819	0	4.1322	0
Abcc3	3.6571	1.117	1.0312	1.0657	0.994	1.1342	15.0523	0.986	24.5522	0.9186	2.1612	0.9654	0	15.4638	3.254	6.1055	11.7967	0	1.0331	8.5649
Abcc4	7.3142	6.7018	7.2182	7.4602	5.9638	10.208	10.0349	9.8603	11.8214	8.2677	6.4837	8.6885	12.6343	8.8365	6.508	6.9777	9.0744	7.4738	7.2314	9.5165
Abcc5	27.4283	27.9243	30.935	30.9067	35.7828	29.4898	26.0907	39.4413	20.0055	32.1522	29.1764	30.8924	30.5328	29.823	20.6088	34.0165	30.853	29.8951	26.8594	32.3562
Abcc6	3.6571	0	0	0	0	0	9.0314	0	11.8214	0	0	0	0	3.3137	0	2.6167	2.7223	0	0	0
Abcc9	42.0567	39.094	44.3401	44.7615	43.7345	35.1609	23.0802	40.4274	35.4643	18.3727	28.0958	23.1693	38.9557	60.7506	42.3022	33.1443	28.1307	36.4347	38.2229	33.3079
Abcd1	30.1711	24.5734	24.748	27.7095	26.8371	21.5502	21.0733	23.6648	23.6429	13.7795	23.7734	30.8924	23.1628	22.0911	19.5241	22.6776	22.686	20.5529	25.8263	21.888
Abcd2	10.9713	10.0527	10.3117	12.789	14.9095	14.7449	11.0384	14.7905	10.0027	10.105	9.7255	12.55	12.6343	17.6729	11.9314	10.4666	9.0744	11.2107	13.4297	10.4682
Abcd3	55.7709	63.6674	70.1193	72.471	53.6741	79.3956	130.453	51.2737	151.86	58.7926	82.1263	121.639	97.9156	71.7962	82.435	67.1607	67.1506	29.8951	97.1069	56.1476
Abcd4	4.5714	4.4679	4.1247	6.3945	5.9638	6.8053	4.014	4.9302	4.5467	5.5118	5.403	4.8269	5.2643	3.3137	4.3387	5.2333	6.3521	5.6053	6.1983	3.8066
Abce1	27.4283	26.8073	35.0596	26.6437	31.8069	31.7582	40.1395	42.3994	36.3736	37.664	33.4989	24.1347	27.3742	38.6595	34.7095	32.272	37.2051	37.3689	28.9255	37.1145
Abcf1	66.7422	72.6032	72.1816	68.208	63.6138	79.3956	86.3	95.6452	77.294	66.1417	76.7232	65.6464	72.647	99.4101	93.2818	61.0552	60.7985	69.1324	69.2145	79.939
Abcf2	70.3993	86.0068	79.3997	75.6682	70.5716	99.8116	76.2651	81.8408	73.6566	56.9553	73.4814	70.4733	67.3827	82.8418	90.0277	69.7774	76.225	75.672	71.2806	80.8906
Abcf3	28.3426	54.7316	40.2155	39.4327	39.7586	36.2951	43.15	35.4972	45.467	42.2572	41.0631	36.6847	30.5328	40.8686	45.5562	41.8664	39.9274	42.04	42.3551	38.0662
Abcg1	4.5714	3.3509	2.0623	5.3287	2.9819	2.2684	2.007	2.9581	2.728	3.6745	4.3224	2.8962	3.1586	1.1046	2.1693	3.4889	3.6298	3.7369	3.0992	2.855
Abcg2	9.1428	8.9358	9.2805	10.6575	11.9276	12.4764	15.0523	10.8464	18.1868	11.9423	10.8061	11.5847	17.8985	9.941	11.9314	13.0833	10.8893	7.4738	13.4297	9.5165
Abcg5	1.8286	0	0	0	0	0	6.0209	0	7.2747	0	0	0	0	4.4182	1.0847	3.4889	3.6298	0	1.0331	0
Abcg8	1.8286	0	0	0	0	0	2.007	0	2.728	0	0	0	0	1.1046	0	0.8722	1.8149	0	0	0.9517
Abhd1	5.4857	6.7018	8.2493	7.4602	4.9698	7.9396	5.0174	6.9022	3.6374	6.4304	5.403	7.7231	8.4228	4.4182	8.6774	5.2333	5.4446	4.6711	7.2314	4.7583
Abhd10	6.3999	8.9358	8.2493	8.526	9.9397	7.9396	8.0279	7.8883	5.456	8.2677	6.4837	7.7231	7.37	9.941	9.762	8.7222	5.4446	7.4738	8.2644	6.6616
Abhd11	43.8853	48.0298	51.5583	51.156	39.7586	62.3822	59.2058	42.3994	44.5577	53.2808	55.111	41.5117	40.0085	51.9142	58.5723	45.3553	54.4465	45.7769	45.4543	53.2926
Abhd11os	1.8286	1.117	3.0935	2.1315	1.9879	2.2684	3.0105	2.9581	0.9093	2.7559	1.0806	1.9308	2.1057	1.1046	1.0847	2.6167	3.6298	2.8027	2.0661	1.9033
Abhd12	35.6568	33.5092	31.9661	41.5642	31.8069	31.7582	30.1046	26.6229	39.1017	32.1522	34.5795	31.8578	29.48	33.1367	32.5401	32.272	35.3902	32.6978	30.9916	36.1629
Abhd13	6.3999	6.7018	7.2182	7.4602	6.9578	6.8053	7.0244	7.8883	7.2747	6.4304	6.4837	6.7577	8.4228	7.7319	6.508	6.1055	7.2595	6.5396	7.2314	7.6132
Abhd14a	19.1998	23.4564	22.6856	20.2492	18.8853	21.5502	20.0698	18.7346	11.8214	18.3727	17.2897	20.2731	15.7928	23.1957	17.3547	19.1888	19.0563	21.4871	19.628	19.0331
Abhd14b	11.8856	10.0527	12.374	14.9205	14.9095	10.208	39.136	14.7905	44.5577	13.7795	11.8867	15.4462	29.48	34.2413	5.4234	22.6776	12.7042	14.9476	24.7933	11.4199
Abhd15	1.8286	1.117	1.0312	1.0657	0.994	1.1342	2.007	0.986	3.6374	0.9186	1.0806	1.9308	2.1057	1.1046	2.1693	0.8722	2.7223	0.9342	2.0661	0.9517
Abhd16a	70.3993	86.0068	86.6179	83.1285	72.5595	78.2613	71.2477	62.1201	66.3819	70.7349	71.3202	72.4041	71.5942	72.9008	80.2657	75.8829	72.5953	74.7378	74.3798	74.229
Abhd17a	45.7138	53.6147	46.4024	45.8272	44.7285	57.8453	64.2232	43.3855	65.4725	53.2808	56.1917	50.2002	41.0614	51.9142	54.2336	55.8219	50.8167	48.5795	47.5204	57.0993
Abhd17b	16.457	15.6376	16.4986	17.052	17.8914	19.2818	15.0523	22.6788	18.1868	21.1286	24.854	16.4116	20.0043	24.3003	17.3547	13.9555	12.7042	15.8818	16.5288	19.9847
Abhd17c	8.2285	6.7018	7.2182	7.4602	4.9698	5.6711	14.0488	5.9162	16.3681	6.4304	7.5643	4.8269	6.3171	16.5684	6.508	7.85	9.9819	5.6053	10.3305	5.7099
Abhd18	6.3999	7.8188	7.2182	7.4602	8.9457	3.4027	6.0209	5.9162	3.6374	3.6745	6.4837	10.6193	6.3171	4.4182	4.3387	6.1055	6.3521	4.6711	7.2314	4.7583
Abhd2	10.9713	7.8188	8.2493	7.4602	7.9517	5.6711	13.0453	5.9162	16.3681	7.3491	6.4837	6.7577	9.4757	8.8365	6.508	11.3388	12.7042	8.408	7.2314	10.4682
Abhd3	3.6571	1.117	2.0623	2.1315	1.9879	1.1342	11.0384	1.9721	16.3681	1.8373	1.0806	1.9308	2.1057	13.2547	1.0847	5.2333	7.2595	0.9342	6.1983	1.9033
Abhd4	31.0854	29.0413	26.8103	26.6437	27.831	19.2818	20.0698	35.4972	49.1044	32.1522	25.9346	36.6847	38.9557	30.9276	35.7942	18.3166	33.5753	15.8818	36.1568	22.8397
Abhd5	30.1711	34.6261	32.9973	39.4327	35.7828	37.4293	26.0907	26.6229	30.9176	19.2913	32.4183	24.1347	23.1628	34.2413	35.7942	29.6554	33.5753	30.8293	28.9255	32.3562
Abhd6	7.3142	7.8188	5.1558	7.4602	5.9638	7.9396	12.0419	6.9022	14.5495	5.5118	7.5643	9.6539	6.3171	7.7319	5.4234	6.9777	10.8893	7.4738	9.2975	6.6616
Abhd8	22.8569	27.9243	29.9038	24.5122	25.8431	20.416	18.0628	17.7486	20.0055	15.6168	16.2091	25.1001	20.0043	23.1957	21.6934	22.6776	22.686	21.4871	25.8263	19.0331
Abi1	21.9426	13.4037	19.5921	18.1177	19.8793	13.6107	21.0733	18.7346	23.6429	18.3727	18.3703	21.2385	18.9514	13.2547	27.1168	15.6999	15.4265	18.6844	16.5288	20.9364
Abi2	1.8286	1.117	1.0312	1.0657	1.9879	1.1342	4.014	0.986	2.728	4.5932	2.1612	2.8962	1.0529	2.2091	2.1693	0	1.8149	1.8684	1.0331	2.855
Abi3	13.7141	13.4037	11.3428	12.789	9.9397	7.9396	11.0384	9.8603	9.0934	18.3727	10.8061	9.6539	7.37	15.4638	20.6088	7.85	9.9819	12.1449	14.4627	8.5649
Abi3bp	16.457	13.4037	12.374	12.789	13.9155	7.9396	9.0314	9.8603	10.0027	5.5118	8.6449	13.5154	13.6871	9.941	7.5927	8.7222	9.0744	15.8818	9.2975	13.3232
Abitram	3.6571	3.3509	2.0623	2.1315	1.9879	1.1342	2.007	1.9721	1.8187	3.6745	2.1612	1.9308	2.1057	2.2091	2.1693	3.4889	2.7223	2.8027	2.0661	2.855
Abl1	25.5997	23.4564	23.7168	28.7752	30.8129	30.624	26.0907	12.8184	25.4615	22.0472	27.0152	35.7194	32.6385	19.882	19.5241	20.9332	19.0563	21.4871	20.661	28.5496
Abl2	7.3142	6.7018	9.2805	7.4602	6.9578	1.1342	3.0105	7.8883	7.2747	0.9186	5.403	4.8269	8.4228	6.6273	11.9314	2.6167	5.4446	0.9342	3.0992	8.5649
Ablim1	36.5711	26.8073	35.0596	44.7615	44.7285	43.1005	48.1674	35.4972	39.1017	59.7113	32.4183	47.304	61.0656	26.5094	50.9796	40.9942	37.2051	37.3689	49.5865	33.3079
Ablim2	43.8853	42.4449	47.4336	35.1697	22.8612	45.3689	26.0907	36.4832	24.5522	31.2336	49.708	29.927	29.48	35.3458	31.4555	36.6331	43.5572	22.4213	42.3551	28.5496
Ablim3	33.8282	26.8073	34.0285	41.5642	38.7647	94.1405	62.2163	70.0084	60.9258	86.3517	42.1437	91.7119	95.8098	23.1957	68.3343	41.8664	43.5572	38.3031	43.3882	60.9059
Abr	11.8856	13.4037	16.4986	13.8547	12.9216	10.208	8.0279	11.8324	9.0934	11.0236	9.7255	10.6193	12.6343	9.941	10.8467	13.0833	12.7042	13.0791	11.3636	12.3715
Abra	153.598	140.738	109.303	161.994	136.173	38.5636	26.0907	53.2458	64.5632	36.7454	85.3681	47.304	35.7971	57.437	71.5883	205.843	109.8	77.5404	92.9747	69.4708
Abracl	12.7999	12.2867	11.3428	9.5917	12.9216	17.0133	15.0523	16.7626	15.4588	21.1286	24.854	10.6193	15.7928	11.0456	11.9314	13.0833	15.4265	14.0133	14.4627	14.2748
Abraxas1	4.5714	5.5849	8.2493	8.526	6.9578	11.3422	8.0279	7.8883	7.2747	5.5118	7.5643	7.7231	7.37	5.5228	5.4234	7.85	7.2595	7.4738	6.1983	8.5649
Abraxas2	11.8856	13.4037	13.4052	12.789	12.9216	14.7449	12.0419	16.7626	16.3681	11.0236	14.0479	13.5154	13.6871	12.1501	13.0161	13.0833	13.6116	13.0791	14.4627	12.3715
Abt1	6.3999	6.7018	7.2182	5.3287	6.9578	6.8053	7.0244	5.9162	6.3654	7.3491	6.4837	5.7923	7.37	5.5228	8.6774	6.1055	5.4446	5.6053	7.2314	5.7099
Abtb1	9.1428	10.0527	11.3428	12.789	7.9517	15.8791	13.0453	16.7626	13.6401	13.7795	12.9673	18.3424	13.6871	8.8365	13.0161	10.4666	9.9819	11.2107	10.3305	14.2748
Abtb2	9.1428	10.0527	8.2493	7.4602	7.9517	4.5369	4.014	3.9441	5.456	3.6745	5.403	3.8616	4.2114	8.8365	7.5927	5.2333	5.4446	10.2764	7.2314	4.7583
Acaa1a	28.3426	29.0413	28.8726	25.578	26.8371	30.624	57.1988	28.595	56.3791	29.3963	23.7734	36.6847	24.2157	36.4504	29.2861	32.272	39.9274	42.04	33.0577	33.3079
Acaa1b	58.5137	7.8188	9.2805	7.4602	6.9578	9.0738	208.726	17.7486	200.055	7.3491	5.403	3.8616	8.4228	138.07	31.4555	99.4328	124.319	3.7369	68.1814	5.7099
Acaa2	623.537	1034.32	730.065	939.991	700.746	854.069	1060.69	508.793	882.97	606.299	618.108	795.48	582.229	907.946	867.737	845.179	808.53	765.128	913.218	657.593
Acaca	19.1998	10.0527	13.4052	12.789	16.8974	10.208	19.0663	12.8184	15.4588	12.8609	19.451	17.377	18.9514	14.3592	15.1854	10.4666	9.0744	9.3422	16.5288	11.4199
Acacb	145.37	154.142	187.672	152.402	148.101	167.865	104.363	178.472	119.124	70.7349	125.351	194.043	193.725	136.965	187.648	101.177	98.0036	101.83	118.801	162.733
Acad10	5.4857	3.3509	3.0935	3.1972	2.9819	4.5369	8.0279	4.9302	12.7308	4.5932	5.403	6.7577	4.2114	3.3137	2.1693	6.9777	6.3521	5.6053	7.2314	2.855
Acad11	48.4566	52.4977	44.3401	50.0902	43.7345	46.5031	62.2163	47.3296	91.8434	28.4777	33.4989	55.9925	45.2728	58.5415	49.8949	55.8219	60.7985	41.1058	48.5535	51.3893
Acad12	13.7141	17.8716	16.4986	18.1177	16.8974	12.4764	24.0837	15.7765	15.4588	10.105	14.0479	16.4116	10.5286	17.6729	18.4394	16.5721	15.4265	15.8818	16.5288	15.2265
Acad8	21.9426	31.2752	24.748	29.841	33.7948	26.0871	21.0733	27.6089	27.2802	26.6404	22.6928	23.1693	24.2157	33.1367	32.5401	29.6554	24.5009	23.3555	30.9916	23.7914
Acad9	14.6284	17.8716	17.5298	15.9862	18.8853	18.1476	13.0453	15.7765	14.5495	11.0236	14.0479	14.4808	16.8457	16.5684	20.6088	16.5721	13.6116	13.0791	14.4627	17.1298
Acadl	615.308	796.401	754.813	969.832	753.426	774.674	525.828	717.832	521.962	474.934	525.176	650.672	527.481	769.876	860.145	706.496	707.804	665.166	643.591	715.644
Acadm	415.082	555.135	509.396	568.044	539.723	567.111	355.235	497.947	426.481	320.603	332.827	529.033	501.159	493.737	581.384	458.786	441.016	407.321	456.609	482.489
Acads	85.0277	142.972	81.4621	123.627	132.197	86.2009	101.352	59.162	120.033	33.9895	58.3529	78.1964	62.1185	108.247	113.891	92.455	145.191	88.7511	72.3137	113.247
Acadsb	10.9713	29.0413	24.748	13.8547	15.9034	14.7449	27.0942	18.7346	14.5495	5.5118	39.9825	14.4808	11.5814	15.4638	17.3547	13.9555	15.4265	11.2107	22.7271	12.3715
Acadvl	586.965	898.045	747.595	910.15	786.227	816.64	600.086	611.341	610.168	542.913	567.32	692.183	596.969	759.935	829.774	750.979	670.599	709.074	724.17	682.336
Acap1	0.9143	1.117	1.0312	3.1972	0.994	1.1342	2.007	1.9721	0.9093	2.7559	4.3224	0.9654	1.0529	1.1046	1.0847	0.8722	1.8149	0.9342	2.0661	0.9517
Acap2	10.057	8.9358	9.2805	11.7232	10.9336	11.3422	10.0349	11.8324	10.0027	13.7795	11.8867	13.5154	13.6871	8.8365	10.8467	8.7222	8.167	12.1449	11.3636	10.4682
Acap3	8.2285	7.8188	7.2182	9.5917	7.9517	5.6711	4.014	7.8883	5.456	6.4304	7.5643	7.7231	7.37	4.4182	5.4234	7.85	7.2595	7.4738	8.2644	5.7099
Acat1	189.255	241.266	230.981	280.292	274.334	268.811	164.572	210.025	175.503	137.795	168.575	192.112	161.087	244.107	271.168	225.904	232.305	204.595	202.478	224.59
Acat2	9.1428	6.7018	6.187	7.4602	8.9457	7.9396	19.0663	8.8743	17.2775	7.3491	9.7255	8.6885	14.74	12.1501	4.3387	8.7222	11.7967	6.5396	12.3966	6.6616
Acat3	9.1428	1.117	2.0623	1.0657	1.9879	1.1342	29.1012	3.9441	29.0989	1.8373	3.2418	0.9654	1.0529	26.5094	3.254	10.4666	16.3339	0.9342	1.0331	12.3715
Acbd3	14.6284	13.4037	15.4675	11.7232	13.9155	11.3422	12.0419	15.7765	13.6401	12.8609	11.8867	11.5847	13.6871	14.3592	14.1007	13.0833	14.5191	13.0791	12.3966	14.2748
Acbd4	17.3713	13.4037	13.4052	11.7232	17.8914	19.2818	20.0698	12.8184	15.4588	17.4541	19.451	22.2039	18.9514	12.1501	16.2701	14.8277	11.7967	12.1449	13.4297	18.0814
Acbd5	8.2285	5.5849	7.2182	8.526	8.9457	5.6711	11.0384	8.8743	12.7308	6.4304	6.4837	6.7577	9.4757	8.8365	6.508	9.5944	10.8893	8.408	10.3305	6.6616
Acbd6	11.8856	14.5206	13.4052	12.789	10.9336	6.8053	14.0488	11.8324	11.8214	7.3491	10.8061	13.5154	10.5286	7.7319	14.1007	10.4666	9.9819	12.1449	13.4297	9.5165
Acbd7	0	0	0	0	0.994	0	1.0035	0	0	1.8373	0	0	0	1.1046	1.0847	0.8722	0	0	1.0331	0
Accs	1.8286	2.2339	2.0623	2.1315	1.9879	2.2684	2.007	2.9581	1.8187	2.7559	3.2418	1.9308	2.1057	2.2091	1.0847	1.7444	2.7223	1.8684	3.0992	1.9033
Acd	7.3142	5.5849	5.1558	7.4602	5.9638	6.8053	7.0244	6.9022	9.0934	9.1863	8.6449	8.6885	7.37	4.4182	5.4234	6.1055	7.2595	6.5396	8.2644	5.7099
Ace	45.7138	45.7959	52.5894	58.6162	47.7103	21.5502	20.0698	25.6369	32.7363	38.5827	46.4662	26.0655	32.6385	27.6139	23.8628	45.3553	49.9093	51.3822	28.9255	47.5827
Ace2	0.9143	1.117	1.0312	1.0657	0.994	1.1342	0	0	0.9093	0.9186	1.0806	0.9654	0	1.1046	1.0847	0.8722	0.9074	0	1.0331	0
Acer2	15.5427	15.6376	23.7168	25.578	19.8793	34.0267	36.1256	20.7067	28.1896	33.9895	17.2897	29.927	44.2199	16.5684	34.7095	18.3166	21.7786	20.5529	19.628	30.4529
Acer3	1.8286	1.117	1.0312	1.0657	1.9879	1.1342	2.007	1.9721	1.8187	2.7559	2.1612	1.9308	2.1057	2.2091	2.1693	1.7444	0.9074	1.8684	2.0661	1.9033
Ache	6.3999	11.1697	10.3117	6.3945	7.9517	6.8053	7.0244	11.8324	5.456	6.4304	4.3224	7.7231	10.5286	11.0456	9.762	6.9777	6.3521	8.408	9.2975	6.6616
Acin1	40.2282	32.3922	41.2466	33.0382	34.7888	38.5636	44.1535	45.3575	30.9176	33.9895	36.7407	43.4425	44.2199	29.823	42.3022	34.8887	30.853	35.5004	36.1568	38.0662
Ackr1	1.8286	2.2339	19.5921	7.4602	1.9879	2.2684	19.0663	1.9721	18.1868	20.21	1.0806	5.7923	23.1628	8.8365	18.4394	0.8722	10.8893	10.2764	3.0992	16.1781
Ackr2	1.8286	5.5849	7.2182	3.1972	0.994	1.1342	1.0035	0.986	1.8187	3.6745	1.0806	0.9654	4.2114	3.3137	1.0847	3.4889	4.5372	4.6711	4.1322	0.9517
Ackr3	61.2565	72.6032	69.0881	59.682	62.6198	44.2347	66.2302	49.3017	34.5549	114.829	58.3529	52.131	113.708	70.6916	113.891	35.7609	36.2976	44.8427	47.5204	79.939
Ackr4	8.2285	8.9358	9.2805	12.789	12.9216	2.2684	2.007	1.9721	2.728	1.8373	8.6449	3.8616	3.1586	1.1046	2.1693	9.5944	11.7967	8.408	8.2644	2.855
Acly	60.3422	37.977	40.2155	39.4327	53.6741	32.8925	48.1674	33.5251	42.739	50.5249	45.3856	47.304	62.1185	39.764	39.0482	47.972	41.7423	26.1582	52.6857	36.1629
Acmsd	0	0	0	0	0	0	1.0035	0	0.9093	0	0	0	0	1.1046	0	0	0.9074	0	0	0
Acnat1	2.7428	0	0	0	0	0	3.0105	0	8.1841	0	0	0	0	0	0	2.6167	3.6298	0	0	0
Acnat2	2.7428	0	0	0	0	0	17.0593	0.986	25.4615	0	0	0	0	1.1046	0	13.9555	6.3521	0	0	0
Aco1	22.8569	22.3394	21.6545	22.3807	20.8733	21.5502	39.136	22.6788	50.9231	18.3727	20.5316	21.2385	23.1628	37.5549	20.6088	28.7832	34.4828	16.816	22.7271	27.598
Aco2	1322.96	1758.11	1582.84	1686.02	1499.89	1615.13	1038.61	1367.63	1087.57	851.574	953.097	1386.3	1144.45	1598.29	1781.03	1325.77	1330.31	1327.53	1251.03	1466.5
Acod1	0.9143	1.117	2.0623	0	0	0	8.0279	0.986	1.8187	3.6745	5.403	0	1.0529	2.2091	4.3387	0	0	0.9342	0	2.855
Acot1	4.5714	15.6376	11.3428	11.7232	6.9578	9.0738	18.0628	9.8603	11.8214	6.4304	10.8061	8.6885	5.2643	7.7319	15.1854	11.3388	12.7042	9.3422	9.2975	10.4682
Acot11	6.3999	8.9358	8.2493	7.4602	8.9457	5.6711	4.014	6.9022	5.456	4.5932	5.403	8.6885	6.3171	4.4182	6.508	6.1055	7.2595	7.4738	6.1983	6.6616
Acot12	2.7428	0	0	0	0	0	8.0279	0.986	10.0027	0	0	0	0	4.4182	2.1693	3.4889	6.3521	0	0	2.855
Acot13	248.683	327.273	292.851	321.856	282.286	372.025	333.158	304.684	230.972	311.417	269.072	305.063	252.685	299.335	346.01	277.365	308.53	325.109	328.511	275.028
Acot2	13.7141	24.5734	23.7168	24.5122	19.8793	14.7449	12.0419	13.8045	15.4588	10.105	17.2897	14.4808	11.5814	13.2547	24.9474	17.4443	19.9637	14.9476	20.661	13.3232
Acot3	0.9143	0	0	0	0	0	5.0174	0	3.6374	0	0	0	0	0	0	0	0.9074	0	0	0
Acot4	1.8286	1.117	1.0312	1.0657	0.994	1.1342	3.0105	0.986	4.5467	0.9186	1.0806	2.8962	0	2.2091	1.0847	2.6167	0.9074	0	2.0661	0.9517
Acot6	3.6571	4.4679	4.1247	4.263	2.9819	3.4027	2.007	3.9441	3.6374	3.6745	3.2418	3.8616	3.1586	3.3137	2.1693	2.6167	3.6298	4.6711	3.0992	2.855
Acot7	32.9139	40.211	35.0596	31.9725	33.7948	37.4293	34.1186	23.6648	26.3709	26.6404	28.0958	28.9616	28.4271	32.0322	34.7095	31.3998	32.6679	36.4347	28.9255	35.2112
Acot8	11.8856	13.4037	12.374	13.8547	10.9336	11.3422	12.0419	10.8464	19.0962	13.7795	10.8061	13.5154	12.6343	12.1501	11.9314	12.211	15.4265	12.1449	14.4627	11.4199
Acot9	22.8569	26.8073	26.8103	27.7095	33.7948	27.2213	28.0977	29.581	18.1868	32.1522	29.1764	19.3078	22.11	26.5094	29.2861	29.6554	29.9456	29.8951	23.7602	31.4046
Acox1	218.512	191.002	186.641	182.243	171.956	172.402	442.538	190.304	649.269	129.528	108.061	170.874	137.924	382.177	436.038	218.927	336.661	183.107	162.189	321.659
Acox2	6.3999	1.117	1.0312	1.0657	0.994	1.1342	18.0628	0.986	27.2802	0	1.0806	0	1.0529	12.1501	3.254	10.4666	15.4265	0.9342	4.1322	0.9517
Acox3	15.5427	17.8716	17.5298	20.2492	20.8733	26.0871	15.0523	17.7486	23.6429	13.7795	21.6122	18.3424	15.7928	18.7775	18.4394	20.061	21.7786	14.0133	16.5288	19.9847
Acoxl	0.9143	2.2339	2.0623	1.0657	1.9879	2.2684	1.0035	0	0.9093	0.9186	0	1.9308	1.0529	1.1046	2.1693	1.7444	1.8149	0.9342	1.0331	1.9033
Acp1	21.9426	25.6904	27.8415	24.5122	28.825	29.4898	29.1012	32.5391	26.3709	26.6404	25.9346	27.0309	22.11	34.2413	29.2861	25.2943	26.3158	25.224	29.9585	24.743
Acp2	8.2285	6.7018	11.3428	8.526	12.9216	7.9396	10.0349	8.8743	10.0027	10.105	10.8061	8.6885	9.4757	9.941	5.4234	9.5944	10.8893	10.2764	8.2644	10.4682
Acp5	27.4283	14.5206	19.5921	24.5122	24.8491	17.0133	41.143	12.8184	48.1951	26.6404	35.6601	17.377	29.48	44.1823	18.4394	20.061	30.853	10.2764	21.6941	26.6463
Acp6	19.1998	17.8716	13.4052	15.9862	15.9034	21.5502	24.0837	18.7346	19.0962	14.6982	18.3703	24.1347	17.8985	17.6729	15.1854	14.8277	17.2414	15.8818	20.661	15.2265
Acpp	0	0	0	0	0	0	1.0035	0	2.728	0	0	0	0	1.1046	1.0847	0.8722	0.9074	0	1.0331	0
Acr	0	1.117	1.0312	1.0657	2.9819	2.2684	1.0035	0.986	1.8187	3.6745	3.2418	2.8962	3.1586	1.1046	3.254	0.8722	0	0.9342	1.0331	0.9517
Acrbp	3.6571	3.3509	1.0312	2.1315	1.9879	5.6711	8.0279	2.9581	2.728	2.7559	3.2418	4.8269	6.3171	1.1046	2.1693	2.6167	3.6298	2.8027	2.0661	3.8066
Acsf2	16.457	10.0527	10.3117	14.9205	10.9336	12.4764	30.1046	11.8324	48.1951	10.105	7.5643	21.2385	21.0571	27.6139	21.6934	13.0833	19.9637	3.7369	14.4627	16.1781
Acsf3	18.2855	20.1055	14.4363	21.315	15.9034	14.7449	21.0733	11.8324	22.7335	10.105	15.1285	14.4808	11.5814	18.7775	20.6088	19.1888	17.2414	16.816	19.628	14.2748
Acsl1	158.17	178.715	268.103	254.714	226.624	224.576	145.506	177.486	160.953	102.887	159.93	252.932	184.25	146.906	276.591	156.999	184.21	130.791	224.172	150.361
Acsl3	5.4857	4.4679	4.1247	5.3287	4.9698	4.5369	4.014	5.9162	6.3654	2.7559	5.403	4.8269	4.2114	7.7319	4.3387	3.4889	5.4446	4.6711	5.1653	3.8066
Acsl4	8.2285	7.8188	9.2805	7.4602	7.9517	9.0738	12.0419	9.8603	9.0934	8.2677	10.8061	7.7231	8.4228	12.1501	10.8467	6.9777	7.2595	7.4738	8.2644	9.5165
Acsl5	24.6855	12.2867	14.4363	15.9862	12.9216	13.6107	50.1744	11.8324	50.0137	21.1286	19.451	9.6539	15.7928	36.4504	10.8467	31.3998	37.2051	14.0133	13.4297	29.5013
Acsl6	0.9143	2.2339	1.0312	1.0657	0.994	2.2684	3.0105	2.9581	0.9093	1.8373	2.1612	0.9654	2.1057	3.3137	3.254	0.8722	0.9074	1.8684	2.0661	0.9517
Acsm1	8.2285	0	0	0	0	1.1342	40.1395	2.9581	47.2857	0	0	0	0	30.9276	6.508	19.1888	23.5935	0.9342	0	2.855
Acsm3	3.6571	1.117	1.0312	1.0657	1.9879	1.1342	6.0209	1.9721	8.1841	1.8373	1.0806	2.8962	1.0529	4.4182	2.1693	5.2333	4.5372	0.9342	4.1322	0.9517
Acsm5	5.4857	3.3509	4.1247	2.1315	2.9819	4.5369	10.0349	2.9581	16.3681	2.7559	2.1612	2.8962	3.1586	9.941	5.4234	9.5944	6.3521	2.8027	7.2314	2.855
Acss1	71.3136	99.4105	94.8672	98.049	95.4207	82.7982	49.1709	81.8408	64.5632	41.3386	84.2875	107.158	103.18	58.5415	100.874	58.4386	57.1688	50.448	92.9747	61.8575
Acss2	63.0851	59.1995	51.5583	65.0107	64.6078	56.7111	71.2477	54.2318	60.0165	33.0708	47.5468	58.8887	52.6428	64.0643	55.3183	62.7996	56.2613	54.1849	54.7518	59.9542
Acss3	1.8286	1.117	1.0312	2.1315	1.9879	2.2684	4.014	1.9721	6.3654	2.7559	1.0806	2.8962	4.2114	2.2091	2.1693	2.6167	2.7223	1.8684	3.0992	1.9033
Acta1	34581.6	43219	40241.2	41286.1	23987.4	38236.9	33774.4	37934.7	20371.1	25131.1	28897.6	32500.8	21790.9	40440	36352.8	31452.2	34107.1	39980	39668.2	27563.7
Acta2	107.885	112.814	88.6802	92.7202	90.4509	60.1138	74.2581	41.4134	62.7445	67.0603	54.0304	67.5772	91.5984	62.9597	66.165	93.3273	85.2995	101.83	64.0492	93.2621
Actb	394.053	330.624	287.695	367.684	336.954	302.837	401.395	336.237	330.091	580.577	667.816	278.997	336.914	353.458	309.131	324.465	348.457	331.649	442.146	293.11
Actc1	72.2278	89.3578	30.935	58.6162	83.4931	44.2347	14.0488	49.3017	27.2802	16.5354	12.9673	29.927	34.7442	69.5871	33.6248	47.972	52.6316	93.4222	69.2145	27.598
Actg1	310.854	297.115	249.542	202.492	233.582	204.16	359.249	195.235	217.332	268.241	215.041	226.866	228.47	396.536	251.644	237.243	178.766	284.938	217.974	287.4
Actg2	4.5714	3.3509	1.0312	1.0657	2.9819	2.2684	8.0279	0.986	1.8187	1.8373	2.1612	0.9654	4.2114	1.1046	2.1693	4.3611	2.7223	3.7369	1.0331	3.8066
Actl6a	21.9426	21.2225	24.748	23.4465	23.8552	24.9529	20.0698	22.6788	20.0055	23.8845	25.9346	23.1693	24.2157	18.7775	23.8628	20.9332	21.7786	21.4871	20.661	24.743
Actn1	30.1711	23.4564	32.9973	17.052	16.8974	13.6107	32.1116	14.7905	20.0055	30.3149	22.6928	10.6193	28.4271	16.5684	23.8628	25.2943	28.1307	28.0267	17.5619	28.5496
Actn2	1364.1	1417.44	1343.61	1601.82	1204.69	1077.51	941.272	1466.23	813.86	747.769	1023.34	1095.72	795.959	1176.35	1363.43	1201.92	1280.4	1410.68	1404.95	970.687
Actn3	693.021	838.846	884.74	391.13	513.88	1059.36	768.672	841.086	521.052	737.664	760.749	676.737	390.609	1146.53	835.197	696.029	510.889	743.641	576.443	853.634
Actn4	74.9707	64.7844	60.8388	65.0107	59.6379	34.0267	46.1605	34.5112	62.7445	45.0131	46.4662	42.4771	64.2242	38.6595	54.2336	69.7774	60.7985	51.3822	44.4212	62.8092
Actr10	20.1141	27.9243	25.7791	24.5122	22.8612	26.0871	27.0942	22.6788	23.6429	25.7218	21.6122	23.1693	24.2157	25.4048	26.0321	24.4221	24.5009	24.2898	25.8263	22.8397
Actr1a	54.8566	61.4335	56.7141	56.4847	51.6862	49.9058	71.2477	76.9106	54.5604	41.3386	58.3529	57.9233	57.907	53.0187	50.9796	59.3108	61.706	50.448	52.6857	61.8575
Actr1b	118.856	132.92	129.927	124.693	110.33	116.825	101.352	139.031	106.393	83.5958	100.497	109.089	107.391	129.233	136.669	108.155	106.171	121.449	110.537	120.86
Actr2	28.3426	29.0413	29.9038	27.7095	37.7707	30.624	32.1116	37.4693	36.3736	43.1758	44.305	28.9616	32.6385	26.5094	28.2015	34.8887	33.5753	33.632	28.9255	37.1145
Actr3	72.2278	48.0298	65.9946	46.893	49.6983	40.832	86.3	42.3994	71.8379	73.4908	99.416	42.4771	52.6428	46.3914	78.0964	56.6941	41.7423	59.7902	48.5535	70.4224
Actr3b	8.2285	13.4037	9.2805	15.9862	13.9155	13.6107	7.0244	10.8464	10.0027	9.1863	8.6449	13.5154	9.4757	15.4638	16.2701	7.85	9.9819	8.408	13.4297	8.5649
Actr5	3.6571	4.4679	4.1247	3.1972	4.9698	4.5369	6.0209	3.9441	4.5467	5.5118	4.3224	6.7577	5.2643	3.3137	4.3387	3.4889	3.6298	3.7369	4.1322	4.7583
Actr6	6.3999	8.9358	8.2493	8.526	7.9517	4.5369	5.0174	5.9162	4.5467	6.4304	6.4837	6.7577	6.3171	4.4182	5.4234	7.85	6.3521	8.408	7.2314	5.7099
Actr8	14.6284	16.7546	13.4052	15.9862	12.9216	20.416	16.0558	19.7207	18.1868	15.6168	12.9673	18.3424	17.8985	15.4638	21.6934	13.9555	12.7042	15.8818	18.5949	14.2748
Acvr1	15.5427	13.4037	12.374	13.8547	11.9276	10.208	11.0384	10.8464	11.8214	7.3491	11.8867	13.5154	14.74	12.1501	9.762	12.211	9.9819	8.408	13.4297	10.4682
Acvr1b	20.1141	15.6376	21.6545	18.1177	15.9034	24.9529	26.0907	25.6369	28.1896	22.9659	22.6928	20.2731	23.1628	29.823	30.3708	13.0833	14.5191	23.3555	19.628	23.7914
Acvr2a	7.3142	6.7018	7.2182	7.4602	8.9457	7.9396	6.0209	8.8743	8.1841	7.3491	6.4837	9.6539	9.4757	7.7319	7.5927	6.1055	5.4446	8.408	6.1983	8.5649
Acvr2b	3.6571	1.117	3.0935	2.1315	2.9819	3.4027	5.0174	1.9721	3.6374	2.7559	3.2418	2.8962	3.1586	4.4182	2.1693	3.4889	0.9074	2.8027	2.0661	3.8066
Acvrl1	17.3713	24.5734	18.561	9.5917	19.8793	9.0738	12.0419	4.9302	5.456	17.4541	12.9673	8.6885	11.5814	6.6273	7.5927	23.5499	19.0563	16.816	9.2975	19.0331
Acy1	12.7999	15.6376	12.374	12.789	10.9336	18.1476	25.0872	14.7905	20.9148	16.5354	14.0479	25.1001	13.6871	15.4638	15.1854	13.9555	15.4265	11.2107	18.5949	12.3715
Acy3	4.5714	4.4679	3.0935	4.263	4.9698	3.4027	7.0244	3.9441	9.0934	4.5932	3.2418	5.7923	4.2114	6.6273	4.3387	6.1055	5.4446	3.7369	4.1322	5.7099
Acyp1	12.7999	18.9885	15.4675	21.315	19.8793	19.2818	21.0733	17.7486	16.3681	19.2913	17.2897	14.4808	15.7928	20.9866	22.7781	13.9555	19.0563	20.5529	18.5949	18.0814
Acyp2	124.342	134.037	122.709	128.956	139.155	159.925	133.464	123.254	90.0247	141.47	98.3354	122.604	118.973	146.906	167.039	136.938	107.986	130.791	129.131	128.473
Ada	3.6571	2.2339	3.0935	1.0657	1.9879	3.4027	6.0209	3.9441	3.6374	4.5932	3.2418	3.8616	6.3171	3.3137	5.4234	1.7444	1.8149	1.8684	4.1322	1.9033
Adal	9.1428	12.2867	9.2805	7.4602	10.9336	4.5369	9.0314	6.9022	4.5467	3.6745	6.4837	5.7923	5.2643	6.6273	8.6774	8.7222	6.3521	12.1449	6.1983	9.5165
Adam10	12.7999	10.0527	12.374	19.1835	18.8853	11.3422	11.0384	19.7207	15.4588	18.3727	19.451	7.7231	20.0043	12.1501	14.1007	17.4443	15.4265	14.0133	12.3966	17.1298
Adam11	2.7428	1.117	2.0623	2.1315	1.9879	2.2684	5.0174	1.9721	4.5467	2.7559	2.1612	3.8616	2.1057	5.5228	2.1693	1.7444	2.7223	2.8027	3.0992	1.9033
Adam15	43.8853	43.5619	48.4648	38.367	36.7767	26.0871	25.0872	23.6648	28.1896	38.5827	33.4989	27.9963	46.3256	22.0911	29.2861	37.5053	38.1125	42.04	38.2229	31.4046
Adam17	17.3713	20.1055	19.5921	18.1177	18.8853	10.208	12.0419	15.7765	13.6401	11.9423	17.2897	8.6885	15.7928	16.5684	14.1007	15.6999	17.2414	16.816	13.4297	18.0814
Adam19	3.6571	3.3509	3.0935	4.263	2.9819	1.1342	2.007	1.9721	1.8187	2.7559	4.3224	1.9308	2.1057	2.2091	1.0847	2.6167	2.7223	3.7369	2.0661	3.8066
Adam1a	2.7428	2.2339	3.0935	2.1315	8.9457	2.2684	1.0035	0.986	1.8187	1.8373	2.1612	2.8962	3.1586	0	1.0847	3.4889	3.6298	2.8027	4.1322	0.9517
Adam22	0.9143	1.117	0	1.0657	0.994	1.1342	1.0035	0.986	0.9093	0.9186	1.0806	0.9654	1.0529	1.1046	1.0847	0.8722	0.9074	0.9342	1.0331	0.9517
Adam23	0.9143	1.117	1.0312	1.0657	0.994	1.1342	1.0035	0	0.9093	0	1.0806	0.9654	1.0529	1.1046	0	0.8722	0.9074	0.9342	1.0331	0.9517
Adam33	3.6571	3.3509	2.0623	6.3945	5.9638	4.5369	3.0105	4.9302	1.8187	5.5118	4.3224	6.7577	4.2114	2.2091	2.1693	5.2333	3.6298	4.6711	3.0992	4.7583
Adam8	3.6571	3.3509	5.1558	2.1315	2.9819	3.4027	7.0244	4.9302	5.456	11.9423	11.8867	2.8962	3.1586	9.941	5.4234	2.6167	2.7223	3.7369	3.0992	6.6616
Adam9	23.7712	15.6376	36.0908	25.578	26.8371	13.6107	26.0907	29.581	33.6456	35.8268	39.9825	22.2039	18.9514	49.7051	23.8628	17.4443	23.5935	20.5529	20.661	32.3562
Adamts1	78.6278	54.7316	48.4648	56.4847	47.7103	19.2818	63.2198	34.5112	28.1896	32.1522	35.6601	34.754	66.3299	69.5871	85.6891	28.7832	22.686	32.6978	57.8509	32.3562
Adamts10	19.1998	14.5206	13.4052	24.5122	23.8552	17.0133	11.0384	16.7626	10.9121	17.4541	16.2091	22.2039	16.8457	12.1501	9.762	20.061	16.3339	18.6844	19.628	14.2748
Adamts12	1.8286	1.117	2.0623	2.1315	1.9879	1.1342	1.0035	0.986	0.9093	0.9186	1.0806	0.9654	1.0529	1.1046	1.0847	0.8722	1.8149	1.8684	2.0661	0.9517
Adamts14	1.8286	1.117	1.0312	1.0657	0.994	0	1.0035	0.986	0.9093	0.9186	1.0806	0.9654	1.0529	1.1046	1.0847	0	0.9074	0.9342	1.0331	0.9517
Adamts15	4.5714	4.4679	7.2182	3.1972	1.9879	2.2684	2.007	1.9721	1.8187	6.4304	7.5643	1.9308	2.1057	3.3137	2.1693	3.4889	3.6298	5.6053	2.0661	4.7583
Adamts2	18.2855	14.5206	16.4986	15.9862	16.8974	7.9396	9.0314	7.8883	10.9121	9.1863	10.8061	11.5847	9.4757	13.2547	7.5927	13.9555	12.7042	18.6844	10.3305	15.2265
Adamts20	3.6571	3.3509	3.0935	3.1972	3.9759	2.2684	1.0035	2.9581	1.8187	1.8373	2.1612	1.9308	3.1586	5.5228	2.1693	1.7444	1.8149	2.8027	3.0992	1.9033
Adamts3	1.8286	1.117	1.0312	1.0657	0.994	0	0	0	0	0	0	0.9654	1.0529	1.1046	0	0	0.9074	1.8684	0	0.9517
Adamts4	10.9713	7.8188	8.2493	1.0657	0.994	2.2684	59.2058	8.8743	7.2747	13.7795	3.2418	2.8962	8.4228	35.3458	42.3022	1.7444	1.8149	4.6711	3.0992	18.0814
Adamts5	4.5714	5.5849	5.1558	5.3287	4.9698	3.4027	4.014	5.9162	5.456	7.3491	8.6449	5.7923	5.2643	4.4182	4.3387	4.3611	4.5372	5.6053	4.1322	5.7099
Adamts6	0.9143	1.117	1.0312	1.0657	0.994	1.1342	0	0	0	0.9186	1.0806	0.9654	1.0529	0	1.0847	0.8722	0.9074	0.9342	1.0331	0.9517
Adamts7	1.8286	1.117	1.0312	1.0657	1.9879	2.2684	2.007	2.9581	2.728	1.8373	3.2418	2.8962	2.1057	1.1046	1.0847	1.7444	1.8149	1.8684	1.0331	2.855
Adamts8	8.2285	6.7018	6.187	17.052	4.9698	3.4027	4.014	8.8743	6.3654	2.7559	5.403	2.8962	5.2643	7.7319	8.6774	2.6167	8.167	14.0133	4.1322	9.5165
Adamts9	16.457	21.2225	20.6233	8.526	8.9457	10.208	45.157	12.8184	12.7308	20.21	12.9673	13.5154	28.4271	20.9866	37.9635	6.1055	7.2595	15.8818	11.3636	22.8397
Adamtsl1	3.6571	2.2339	3.0935	3.1972	2.9819	1.1342	2.007	1.9721	2.728	2.7559	3.2418	2.8962	3.1586	2.2091	2.1693	2.6167	2.7223	2.8027	2.0661	2.855
Adamtsl2	10.9713	11.1697	10.3117	8.526	4.9698	2.2684	4.014	0.986	3.6374	4.5932	3.2418	2.8962	2.1057	5.5228	7.5927	5.2333	5.4446	14.9476	3.0992	8.5649
Adamtsl3	3.6571	3.3509	3.0935	4.263	3.9759	2.2684	2.007	2.9581	2.728	1.8373	1.0806	2.8962	3.1586	3.3137	3.254	4.3611	2.7223	1.8684	2.0661	3.8066
Adamtsl4	33.8282	31.2752	44.3401	40.4985	65.6017	37.4293	24.0837	45.3575	34.5549	32.1522	36.7407	52.131	47.3785	24.3003	30.3708	32.272	42.6497	42.9742	47.5204	30.4529
Adamtsl5	46.6281	54.7316	54.6518	63.945	53.6741	43.1005	33.1151	46.3436	34.5549	33.9895	42.1437	52.131	52.6428	35.3458	36.8788	52.333	41.7423	49.5138	42.3551	48.5344
Adap1	3.6571	2.2339	2.0623	3.1972	3.9759	2.2684	3.0105	2.9581	2.728	8.2677	7.5643	3.8616	3.1586	2.2091	2.1693	2.6167	2.7223	3.7369	2.0661	4.7583
Adap2	6.3999	5.5849	6.187	8.526	6.9578	6.8053	6.0209	5.9162	9.0934	6.4304	4.3224	8.6885	6.3171	6.6273	6.508	6.1055	6.3521	5.6053	6.1983	6.6616
Adap2os	0.9143	1.117	1.0312	1.0657	0.994	1.1342	1.0035	0	1.8187	0.9186	0	0.9654	1.0529	1.1046	1.0847	0.8722	0.9074	0.9342	1.0331	0.9517
Adar	7.3142	5.5849	7.2182	6.3945	7.9517	6.8053	9.0314	5.9162	11.8214	10.105	7.5643	7.7231	10.5286	4.4182	8.6774	6.1055	7.2595	10.2764	6.1983	9.5165
Adarb1	10.9713	8.9358	14.4363	8.526	11.9276	5.6711	5.0174	8.8743	6.3654	18.3727	3.2418	8.6885	11.5814	8.8365	9.762	11.3388	11.7967	13.0791	6.1983	12.3715
Adat1	1.8286	2.2339	2.0623	2.1315	1.9879	2.2684	3.0105	2.9581	2.728	3.6745	2.1612	3.8616	2.1057	2.2091	2.1693	3.4889	2.7223	1.8684	2.0661	2.855
Adat2	2.7428	3.3509	3.0935	1.0657	2.9819	2.2684	2.007	2.9581	3.6374	2.7559	2.1612	1.9308	2.1057	4.4182	3.254	2.6167	2.7223	1.8684	3.0992	2.855
Adat3	0.9143	0	2.0623	1.0657	0.994	0	1.0035	0	1.8187	0.9186	0	0.9654	0	0	0	1.7444	1.8149	0.9342	0	0.9517
Adck1	21.9426	29.0413	23.7168	23.4465	20.8733	28.3556	17.0593	19.7207	20.0055	19.2913	20.5316	22.2039	17.8985	23.1957	23.8628	24.4221	22.686	21.4871	20.661	24.743
Adck2	9.1428	6.7018	7.2182	6.3945	4.9698	3.4027	3.0105	3.9441	7.2747	4.5932	5.403	5.7923	4.2114	4.4182	3.254	6.9777	6.3521	5.6053	7.2314	3.8066
Adck5	5.4857	4.4679	5.1558	6.3945	5.9638	6.8053	6.0209	5.9162	7.2747	6.4304	7.5643	4.8269	5.2643	6.6273	4.3387	6.1055	5.4446	6.5396	5.1653	6.6616
Adcy1	0.9143	1.117	1.0312	1.0657	0.994	1.1342	1.0035	0.986	0.9093	0.9186	0	0.9654	1.0529	1.1046	1.0847	0.8722	0.9074	0.9342	1.0331	0.9517
Adcy2	40.2282	45.7959	41.2466	46.893	39.7586	43.1005	26.0907	38.4553	29.0989	19.2913	24.854	31.8578	29.48	48.6005	53.1489	35.7609	29.9456	38.3031	30.9916	41.8728
Adcy3	1.8286	2.2339	2.0623	2.1315	2.9819	1.1342	1.0035	0.986	1.8187	1.8373	2.1612	1.9308	2.1057	2.2091	1.0847	1.7444	1.8149	1.8684	2.0661	1.9033
Adcy4	17.3713	22.3394	23.7168	14.9205	12.9216	13.6107	21.0733	18.7346	16.3681	20.21	20.5316	17.377	26.3214	12.1501	18.4394	15.6999	14.5191	19.6187	15.4958	20.9364
Adcy5	3.6571	3.3509	4.1247	3.1972	2.9819	2.2684	2.007	1.9721	2.728	3.6745	2.1612	2.8962	4.2114	2.2091	4.3387	1.7444	2.7223	2.8027	2.0661	3.8066
Adcy6	35.6568	34.6261	46.4024	38.367	40.7526	36.2951	20.0698	33.5251	26.3709	26.6404	33.4989	49.2348	43.1671	24.3003	30.3708	29.6554	26.3158	31.7635	40.289	27.598
Adcy7	10.057	10.0527	8.2493	10.6575	10.9336	3.4027	2.007	3.9441	3.6374	5.5118	9.7255	5.7923	3.1586	3.3137	3.254	6.9777	9.0744	12.1449	9.2975	3.8066
Adcy9	8.2285	8.9358	8.2493	8.526	9.9397	7.9396	6.0209	9.8603	10.0027	3.6745	5.403	6.7577	9.4757	13.2547	8.6774	6.1055	8.167	6.5396	7.2314	9.5165
Adcyap1r1	1.8286	2.2339	3.0935	0	0.994	1.1342	0	0.986	2.728	1.8373	2.1612	3.8616	0	1.1046	1.0847	0.8722	0.9074	0.9342	1.0331	1.9033
Add1	32.9139	31.2752	26.8103	33.0382	25.8431	18.1476	12.0419	25.6369	41.8297	11.9423	19.451	27.0309	34.7442	16.5684	16.2701	34.0165	32.6679	19.6187	20.661	29.5013
Add3	25.5997	25.6904	19.5921	23.4465	21.8672	17.0133	15.0523	19.7207	14.5495	24.8031	24.854	21.2385	22.11	16.5684	14.1007	23.5499	19.9637	21.4871	24.7933	17.1298
Adgra2	8.2285	4.4679	6.187	7.4602	8.9457	3.4027	3.0105	1.9721	6.3654	3.6745	8.6449	3.8616	2.1057	6.6273	4.3387	4.3611	4.5372	8.408	4.1322	6.6616
Adgra3	12.7999	13.4037	12.374	12.789	11.9276	9.0738	10.0349	9.8603	12.7308	7.3491	8.6449	11.5847	12.6343	14.3592	11.9314	9.5944	11.7967	8.408	10.3305	12.3715
Adgrb2	0.9143	1.117	0	1.0657	1.9879	0	0	0.986	0	0	1.0806	0.9654	0	0	0	0.8722	0.9074	0.9342	0	0.9517
Adgrd1	21.0284	14.5206	18.561	13.8547	15.9034	6.8053	11.0384	8.8743	10.9121	17.4541	18.3703	10.6193	11.5814	12.1501	7.5927	18.3166	15.4265	16.816	11.3636	16.1781
Adgre1	8.2285	3.3509	5.1558	6.3945	4.9698	2.2684	4.014	4.9302	5.456	20.21	19.451	3.8616	2.1057	5.5228	4.3387	6.1055	8.167	5.6053	4.1322	9.5165
Adgre5	51.1995	42.4449	37.122	37.3012	35.7828	26.0871	20.0698	24.6508	25.4615	34.9081	38.9019	37.6501	33.6914	19.882	22.7781	35.7609	39.02	35.5004	26.8594	39.9695
Adgrf4	0.9143	1.117	1.0312	0	0.994	1.1342	0	0.986	0.9093	0.9186	1.0806	0.9654	1.0529	0	1.0847	0.8722	0.9074	0.9342	0	0.9517
Adgrf5	64.9136	67.0183	81.4621	89.523	93.4328	68.0533	56.1953	60.148	37.283	56.0367	48.6274	78.1964	94.757	43.0777	74.8423	68.9052	62.6134	61.6586	61.9831	70.4224
Adgrg1	53.028	53.6147	67.0258	50.0902	38.7647	48.7716	44.1535	36.4832	30.9176	56.0367	43.2243	46.3386	62.1185	27.6139	49.8949	45.3553	49.0018	54.1849	50.6196	42.8244
Adgrg2	1.8286	1.117	1.0312	1.0657	1.9879	1.1342	1.0035	0.986	0.9093	0.9186	2.1612	1.9308	1.0529	1.1046	1.0847	0.8722	0.9074	1.8684	1.0331	0.9517
Adgrg3	8.2285	11.1697	12.374	6.3945	4.9698	5.6711	7.0244	7.8883	7.2747	9.1863	10.8061	6.7577	10.5286	5.5228	5.4234	6.9777	7.2595	9.3422	6.1983	9.5165
Adgrg6	1.8286	1.117	2.0623	1.0657	0.994	1.1342	1.0035	1.9721	0.9093	1.8373	1.0806	0.9654	2.1057	1.1046	1.0847	1.7444	1.8149	1.8684	2.0661	0.9517
Adgrl1	7.3142	5.5849	7.2182	5.3287	8.9457	7.9396	4.014	6.9022	7.2747	0.9186	5.403	4.8269	4.2114	3.3137	4.3387	7.85	4.5372	12.1449	8.2644	3.8066
Adgrl2	9.1428	7.8188	7.2182	8.526	8.9457	6.8053	7.0244	6.9022	12.7308	5.5118	7.5643	9.6539	10.5286	8.8365	8.6774	6.9777	4.5372	7.4738	8.2644	7.6132
Adgrl4	26.514	29.0413	50.5271	38.367	41.7466	32.8925	16.0558	26.6229	20.9148	33.0708	23.7734	30.8924	36.8499	16.5684	32.5401	43.6109	33.5753	30.8293	35.1238	26.6463
Adh1	192.912	84.8899	111.366	134.284	130.209	199.623	650.26	186.36	688.371	179.134	171.817	139.981	200.042	447.346	124.737	348.887	480.036	53.2507	360.535	119.908
Adh4	8.2285	0	0	0	0	0	25.0872	0.986	40.011	0	0	0	0	8.8365	0	4.3611	7.2595	0	0	0
Adh5	33.8282	36.8601	29.9038	33.0382	33.7948	39.6978	68.2372	39.4413	70.0192	33.9895	31.3377	34.754	29.48	62.9597	39.0482	46.2275	48.0944	34.5662	43.3882	37.1145
Adh6-ps1	0	0	0	0	0	0	1.0035	0	0.9093	0	0	0	0	1.1046	0	0.8722	1.8149	0	0	0
Adhfe1	21.9426	27.9243	28.8726	25.578	24.8491	28.3556	39.136	22.6788	46.3764	20.21	21.6122	29.927	32.6385	44.1823	34.7095	20.061	23.5935	20.5529	33.0577	22.8397
Adi1	34.7425	44.6789	39.1843	33.0382	29.819	37.4293	47.1639	25.6369	68.2006	19.2913	25.9346	28.9616	26.3214	64.0643	43.3869	40.122	31.7604	36.4347	45.4543	28.5496
Adig	35.6568	58.0825	49.4959	58.6162	36.7767	51.04	37.1291	32.5391	38.1923	44.0945	52.9498	52.131	41.0614	47.4959	59.6569	36.6331	33.5753	27.0924	38.2229	49.486
Adipoq	65.8279	45.7959	51.5583	91.6545	72.5595	65.7849	75.2616	30.567	92.7528	97.3753	119.948	60.8194	116.867	53.0187	65.0803	35.7609	65.3358	43.9084	87.8094	49.486
Adipor1	134.399	151.908	144.363	139.613	116.294	136.107	113.394	131.142	118.214	90.9448	106.98	137.085	136.871	136.965	150.769	120.366	110.708	108.37	136.363	118.005
Adipor2	91.4276	82.6559	83.5244	69.2737	76.5353	74.8587	88.307	72.9665	121.852	61.5485	75.6426	74.3349	75.8056	76.2144	85.6891	86.3495	90.7441	78.4746	81.6111	81.8423
Adk	38.3996	43.5619	35.0596	42.63	41.7466	53.3085	69.2407	41.4134	90.9341	24.8031	29.1764	35.7194	37.9028	69.5871	50.9796	49.7164	62.6134	36.4347	36.1568	56.1476
Adm	13.7141	12.2867	12.374	8.526	8.9457	14.7449	29.1012	12.8184	14.5495	18.3727	14.0479	18.3424	15.7928	16.5684	18.4394	6.9777	6.3521	19.6187	11.3636	18.0814
Adnp	20.1141	13.4037	10.3117	14.9205	17.8914	0	19.0663	24.6508	19.0962	17.4541	30.257	27.9963	0	0	22.7781	15.6999	21.7786	26.1582	4.1322	23.7914
Adnp2	7.3142	6.7018	4.1247	5.3287	4.9698	4.5369	5.0174	5.9162	5.456	4.5932	5.403	4.8269	5.2643	4.4182	5.4234	6.1055	5.4446	5.6053	6.1983	4.7583
Ado	15.5427	16.7546	16.4986	14.9205	14.9095	14.7449	12.0419	13.8045	13.6401	10.105	11.8867	13.5154	13.6871	16.5684	14.1007	13.9555	12.7042	14.9476	13.4297	15.2265
Adora1	2.7428	2.2339	2.0623	3.1972	1.9879	2.2684	5.0174	0.986	7.2747	2.7559	5.403	3.8616	4.2114	3.3137	2.1693	2.6167	2.7223	0.9342	2.0661	3.8066
Adora2a	3.6571	5.5849	6.187	6.3945	5.9638	5.6711	5.0174	4.9302	8.1841	8.2677	4.3224	8.6885	9.4757	4.4182	6.508	5.2333	5.4446	5.6053	5.1653	6.6616
Adora2b	3.6571	2.2339	4.1247	1.0657	0.994	2.2684	6.0209	2.9581	3.6374	5.5118	2.1612	0.9654	2.1057	3.3137	4.3387	1.7444	4.5372	5.6053	2.0661	4.7583
Adpgk	9.1428	7.8188	10.3117	9.5917	7.9517	7.9396	9.0314	7.8883	10.9121	11.9423	14.0479	8.6885	7.37	8.8365	8.6774	9.5944	7.2595	9.3422	10.3305	8.5649
Adprh	28.3426	32.3922	27.8415	29.841	29.819	29.4898	21.0733	22.6788	21.8242	30.3149	25.9346	23.1693	22.11	27.6139	28.2015	27.0387	30.853	30.8293	30.9916	23.7914
Adprhl1	33.8282	34.6261	32.9973	41.5642	32.8009	23.8187	20.0698	25.6369	21.8242	14.6982	27.0152	25.1001	18.9514	20.9866	30.3708	28.7832	29.0381	37.3689	25.8263	28.5496
Adprm	6.3999	8.9358	7.2182	8.526	5.9638	9.0738	8.0279	8.8743	11.8214	9.1863	8.6449	8.6885	7.37	6.6273	7.5927	8.7222	8.167	11.2107	7.2314	9.5165
Adprs	16.457	20.1055	20.6233	18.1177	19.8793	23.8187	26.0907	17.7486	25.4615	28.4777	30.257	27.0309	24.2157	16.5684	18.4394	20.9332	16.3339	18.6844	24.7933	18.0814
Adra1b	1.8286	0	0	0	0	0	4.014	0	6.3654	0	0	0	0	4.4182	1.0847	1.7444	2.7223	0.9342	2.0661	0
Adra1d	2.7428	1.117	1.0312	1.0657	0.994	1.1342	1.0035	0.986	0.9093	0.9186	0	0.9654	1.0529	2.2091	1.0847	0.8722	0.9074	0.9342	1.0331	0.9517
Adra2b	0.9143	1.117	1.0312	1.0657	0.994	1.1342	1.0035	0.986	2.728	1.8373	1.0806	0.9654	2.1057	1.1046	1.0847	2.6167	1.8149	1.8684	1.0331	1.9033
Adrb2	19.1998	12.2867	9.2805	19.1835	15.9034	17.0133	22.0767	22.6788	14.5495	11.9423	14.0479	13.5154	24.2157	27.6139	14.1007	13.9555	10.8893	14.9476	19.628	13.3232
Adrb3	7.3142	3.3509	3.0935	4.263	2.9819	5.6711	6.0209	2.9581	2.728	6.4304	6.4837	4.8269	7.37	2.2091	3.254	1.7444	4.5372	3.7369	3.0992	5.7099
Adrm1	32.9139	34.6261	31.9661	34.104	32.8009	46.5031	40.1395	38.4553	43.6484	33.9895	39.9825	37.6501	31.5857	43.0777	46.6409	27.911	33.5753	32.6978	40.289	33.3079
Adsl	43.8853	58.0825	54.6518	53.2875	44.7285	51.04	28.0977	42.3994	33.6456	36.7454	31.3377	51.1656	34.7442	46.3914	49.8949	46.2275	47.1869	43.9084	52.6857	37.1145
Adss	17.3713	15.6376	24.748	18.1177	20.8733	19.2818	24.0837	20.7067	25.4615	27.559	29.1764	25.1001	28.4271	16.5684	18.4394	19.1888	16.3339	18.6844	20.661	21.888
Adssl1	762.506	1030.97	898.145	754.551	730.565	1034.41	826.874	873.625	641.085	768.897	717.524	855.334	678.039	923.41	938.241	777.146	803.085	859.484	912.185	746.097
Adtrp	2.7428	0	1.0312	1.0657	0.994	1.1342	10.0349	0.986	11.8214	0.9186	0	0.9654	0	6.6273	2.1693	3.4889	9.0744	0	4.1322	0
Aebp1	63.9993	44.6789	48.4648	53.2875	59.6379	41.9662	51.1779	43.3855	51.8324	65.2231	73.4814	51.1656	49.4842	46.3914	40.1329	46.2275	49.0018	59.7902	45.4543	59.0026
Aebp2	10.9713	10.0527	9.2805	11.7232	9.9397	9.0738	11.0384	13.8045	11.8214	8.2677	12.9673	9.6539	9.4757	12.1501	9.762	10.4666	9.9819	10.2764	10.3305	11.4199
Aen	12.7999	14.5206	18.561	12.789	14.9095	15.8791	3.0105	18.7346	11.8214	11.9423	18.3703	13.5154	10.5286	15.4638	5.4234	16.5721	9.0744	17.7502	18.5949	9.5165
AF357399	2.7428	2.2339	1.0312	2.1315	1.9879	2.2684	8.0279	1.9721	3.6374	2.7559	4.3224	1.9308	1.0529	6.6273	3.254	2.6167	1.8149	1.8684	4.1322	0
Afap1	6.3999	5.5849	6.187	6.3945	6.9578	3.4027	4.014	3.9441	3.6374	4.5932	4.3224	3.8616	6.3171	4.4182	3.254	5.2333	4.5372	6.5396	6.1983	3.8066
Afap1l1	44.7995	53.6147	52.5894	42.63	47.7103	64.6507	39.136	73.9525	37.283	45.9317	47.5468	55.9925	74.7527	36.4504	41.2175	49.7164	42.6497	51.3822	58.884	40.9211
Afap1l2	6.3999	4.4679	5.1558	4.263	5.9638	3.4027	3.0105	2.9581	2.728	4.5932	4.3224	2.8962	4.2114	6.6273	2.1693	5.2333	3.6298	4.6711	3.0992	4.7583
Afdn	10.9713	8.9358	16.4986	17.052	16.8974	22.6844	7.0244	14.7905	17.2775	15.6168	9.7255	16.4116	25.2685	9.941	14.1007	19.1888	10.8893	13.0791	11.3636	18.0814
Aff1	21.0284	21.2225	27.8415	15.9862	15.9034	21.5502	29.1012	28.595	19.0962	20.21	18.3703	16.4116	21.0571	34.2413	26.0321	17.4443	21.7786	21.4871	18.5949	24.743
Aff3	1.8286	1.117	1.0312	1.0657	1.9879	0	1.0035	0.986	0.9093	0.9186	1.0806	1.9308	1.0529	1.1046	1.0847	1.7444	0.9074	0.9342	1.0331	0.9517
Aff4	19.1998	18.9885	19.5921	17.052	20.8733	14.7449	14.0488	20.7067	19.0962	12.8609	15.1285	16.4116	17.8985	23.1957	23.8628	15.6999	13.6116	14.9476	15.4958	19.0331
Afg1l	17.3713	23.4564	21.6545	21.315	22.8612	17.0133	8.0279	13.8045	13.6401	13.7795	9.7255	14.4808	14.74	19.882	15.1854	20.061	21.7786	18.6844	18.5949	15.2265
Afg3l1	21.0284	25.6904	19.5921	21.315	21.8672	18.1476	29.1012	19.7207	35.4643	17.4541	20.5316	21.2385	16.8457	24.3003	24.9474	23.5499	25.4083	22.4213	22.7271	22.8397
Afg3l2	46.6281	54.7316	60.8388	54.3532	58.644	51.04	46.1605	58.176	50.0137	36.7454	43.2243	51.1656	49.4842	59.6461	61.8263	47.0997	49.9093	46.7111	51.6526	51.3893
Afm	3.6571	0	0	0	0	0	20.0698	0	18.1868	0	0	0	0	15.4638	4.3387	8.7222	9.9819	0	0	0
Afmid	3.6571	2.2339	2.0623	2.1315	1.9879	2.2684	9.0314	1.9721	11.8214	1.8373	3.2418	11.5847	3.1586	3.3137	2.1693	1.7444	4.5372	1.8684	2.0661	4.7583
Aftph	10.9713	12.2867	10.3117	9.5917	10.9336	11.3422	12.0419	13.8045	12.7308	11.0236	14.0479	11.5847	11.5814	11.0456	10.8467	10.4666	9.9819	12.1449	11.3636	11.4199
Aga	8.2285	12.2867	12.374	11.7232	13.9155	9.0738	10.0349	7.8883	10.9121	7.3491	7.5643	11.5847	8.4228	12.1501	10.8467	9.5944	11.7967	9.3422	10.3305	9.5165
Agap1	7.3142	6.7018	7.2182	4.263	3.9759	2.2684	5.0174	2.9581	2.728	1.8373	2.1612	5.7923	5.2643	4.4182	2.1693	3.4889	4.5372	6.5396	3.0992	5.7099
Agap2	3.6571	3.3509	6.187	5.3287	5.9638	6.8053	4.014	3.9441	3.6374	7.3491	4.3224	5.7923	4.2114	4.4182	4.3387	6.1055	6.3521	6.5396	6.1983	3.8066
Agap3	31.9997	32.3922	31.9661	34.104	29.819	35.1609	38.1325	40.4274	33.6456	36.7454	36.7407	37.6501	46.3256	33.1367	35.7942	27.0387	27.2232	31.7635	38.2229	31.4046
Agbl1	1.8286	2.2339	2.0623	2.1315	1.9879	2.2684	1.0035	2.9581	1.8187	0.9186	1.0806	1.9308	1.0529	2.2091	3.254	0.8722	0.9074	1.8684	2.0661	0.9517
Agbl3	0.9143	0	1.0312	1.0657	0.994	1.1342	1.0035	0.986	0.9093	0.9186	1.0806	0.9654	1.0529	0	0	0.8722	0.9074	0.9342	1.0331	0.9517
Agbl5	2.7428	3.3509	2.0623	4.263	2.9819	2.2684	2.007	1.9721	2.728	1.8373	2.1612	1.9308	4.2114	1.1046	2.1693	2.6167	2.7223	2.8027	3.0992	1.9033
Ager	1.8286	1.117	0	1.0657	0.994	4.5369	2.007	2.9581	1.8187	12.8609	2.1612	8.6885	9.4757	3.3137	2.1693	0	0	0.9342	1.0331	2.855
Agfg1	10.9713	10.0527	10.3117	9.5917	9.9397	9.0738	8.0279	9.8603	9.0934	10.105	11.8867	8.6885	11.5814	8.8365	8.6774	9.5944	9.9819	8.408	9.2975	10.4682
Agfg2	9.1428	11.1697	13.4052	10.6575	6.9578	17.0133	12.0419	9.8603	17.2775	15.6168	15.1285	11.5847	16.8457	5.5228	13.0161	12.211	9.0744	12.1449	14.4627	9.5165
Aggf1	21.0284	18.9885	21.6545	21.315	22.8612	20.416	18.0628	20.7067	22.7335	18.3727	20.5316	20.2731	23.1628	18.7775	20.6088	20.9332	19.9637	18.6844	22.7271	19.0331
Agk	7.3142	7.8188	7.2182	8.526	6.9578	6.8053	6.0209	5.9162	6.3654	5.5118	6.4837	7.7231	8.4228	7.7319	7.5927	6.1055	4.5372	5.6053	7.2314	5.7099
Agl	46.6281	52.4977	48.4648	75.6682	69.5776	58.9796	27.0942	47.3296	42.739	38.5827	55.111	45.3732	37.9028	58.5415	48.8102	75.8829	37.2051	39.2373	40.289	59.0026
Agmat	7.3142	1.117	0	0	0	0	44.1535	0.986	48.1951	0	0	0	0	23.1957	3.254	15.6999	19.0563	0	0	0
Agmo	5.4857	2.2339	2.0623	3.1972	3.9759	5.6711	11.0384	6.9022	11.8214	5.5118	3.2418	10.6193	10.5286	4.4182	7.5927	3.4889	4.5372	2.8027	7.2314	3.8066
Ago1	6.3999	5.5849	5.1558	6.3945	6.9578	5.6711	5.0174	6.9022	8.1841	5.5118	6.4837	7.7231	8.4228	5.5228	5.4234	6.1055	5.4446	5.6053	7.2314	5.7099
Ago2	12.7999	12.2867	13.4052	10.6575	11.9276	9.0738	9.0314	11.8324	10.9121	6.4304	8.6449	10.6193	10.5286	13.2547	9.762	10.4666	10.8893	11.2107	9.2975	12.3715
Ago3	2.7428	2.2339	3.0935	2.1315	2.9819	3.4027	3.0105	3.9441	3.6374	3.6745	2.1612	2.8962	3.1586	2.2091	2.1693	3.4889	2.7223	2.8027	3.0992	2.855
Ago4	4.5714	4.4679	5.1558	4.263	4.9698	4.5369	3.0105	4.9302	4.5467	2.7559	4.3224	5.7923	5.2643	4.4182	5.4234	3.4889	3.6298	3.7369	4.1322	4.7583
Agpat1	56.6851	69.2523	63.9323	41.5642	52.6802	54.4427	49.1709	39.4413	41.8297	43.1758	51.8692	54.0617	38.9557	60.7506	43.3869	47.972	56.2613	48.5795	58.884	43.7761
Agpat2	53.9423	48.0298	45.3713	55.419	51.6862	34.0267	76.2651	43.3855	89.1154	29.3963	54.0304	60.8194	53.6956	51.9142	47.7256	40.122	73.5027	27.0924	64.0492	39.9695
Agpat3	83.1991	92.7087	89.7114	91.6545	75.5414	69.1876	64.2232	56.2039	74.5659	45.0131	52.9498	70.4733	76.8584	67.378	87.8584	81.9884	72.5953	69.1324	64.0492	81.8423
Agpat4	10.057	10.0527	5.1558	7.4602	5.9638	4.5369	8.0279	4.9302	5.456	9.1863	8.6449	6.7577	8.4228	4.4182	4.3387	6.1055	7.2595	9.3422	8.2644	4.7583
Agpat5	6.3999	7.8188	7.2182	7.4602	6.9578	5.6711	5.0174	6.9022	5.456	5.5118	6.4837	5.7923	5.2643	6.6273	6.508	6.1055	6.3521	7.4738	6.1983	6.6616
Agps	8.2285	8.9358	9.2805	9.5917	9.9397	7.9396	8.0279	8.8743	7.2747	8.2677	8.6449	7.7231	9.4757	8.8365	11.9314	6.9777	6.3521	9.3422	8.2644	9.5165
Agrn	15.5427	12.2867	11.3428	15.9862	15.9034	12.4764	19.0663	14.7905	14.5495	22.0472	15.1285	16.4116	18.9514	11.0456	10.8467	14.8277	14.5191	20.5529	18.5949	12.3715
Agrp	0.9143	1.117	1.0312	1.0657	0.994	1.1342	2.007	2.9581	0.9093	0	1.0806	0.9654	1.0529	1.1046	1.0847	0.8722	0.9074	2.8027	1.0331	0.9517
Agt	74.0564	62.5504	61.8699	34.104	22.8612	29.4898	151.527	22.6788	165.5	32.1522	46.4662	24.1347	11.5814	96.0965	50.9796	94.1995	94.3739	76.6062	32.0246	88.5039
Agtpbp1	7.3142	10.0527	9.2805	8.526	9.9397	9.0738	7.0244	9.8603	6.3654	6.4304	7.5643	7.7231	7.37	9.941	8.6774	8.7222	8.167	8.408	8.2644	8.5649
Agtr1a	4.5714	3.3509	6.187	7.4602	6.9578	5.6711	9.0314	6.9022	18.1868	7.3491	7.5643	5.7923	6.3171	9.941	7.5927	9.5944	9.0744	1.8684	10.3305	4.7583
Agtrap	11.8856	11.1697	14.4363	14.9205	12.9216	12.4764	9.0314	11.8324	10.9121	15.6168	15.1285	14.4808	11.5814	9.941	10.8467	13.9555	11.7967	11.2107	12.3966	12.3715
Agxt	7.3142	0	1.0312	1.0657	0	1.1342	34.1186	0.986	44.5577	0.9186	0	0	0	26.5094	2.1693	13.9555	24.5009	0	15.4958	0
Agxt2	7.3142	0	0	0	0	0	36.1256	0.986	48.1951	0	0	0	0	20.9866	2.1693	13.9555	18.1488	0	0	0
Ahctf1	6.3999	7.8188	8.2493	6.3945	8.9457	7.9396	8.0279	14.7905	12.7308	7.3491	11.8867	8.6885	13.6871	6.6273	8.6774	6.1055	9.0744	6.5396	10.3305	6.6616
Ahcy	86.8563	49.1468	50.5271	49.0245	49.6983	47.6373	258.9	53.2458	341.912	50.5249	55.111	28.9616	34.7442	241.898	68.3343	136.938	186.933	45.7769	44.4212	141.797
Ahcyl1	30.1711	31.2752	34.0285	34.104	35.7828	36.2951	45.157	33.5251	44.5577	36.7454	34.5795	44.4078	43.1671	34.2413	32.5401	33.1443	33.5753	30.8293	40.289	32.3562
Ahcyl2	2.7428	3.3509	3.0935	3.1972	2.9819	2.2684	2.007	2.9581	3.6374	0.9186	3.2418	2.8962	3.1586	2.2091	3.254	2.6167	1.8149	1.8684	2.0661	2.855
Ahdc1	3.6571	4.4679	3.0935	2.1315	2.9819	2.2684	2.007	2.9581	0.9093	1.8373	3.2418	1.9308	6.3171	4.4182	1.0847	1.7444	1.8149	1.8684	2.0661	3.8066
Ahi1	1.8286	2.2339	2.0623	2.1315	1.9879	1.1342	1.0035	0.986	1.8187	1.8373	2.1612	1.9308	2.1057	1.1046	1.0847	1.7444	0.9074	1.8684	1.0331	1.9033
Ahnak	65.8279	44.6789	60.8388	44.7615	62.6198	34.0267	29.1012	60.148	29.0989	68.8976	49.708	37.6501	42.1142	30.9276	37.9635	64.5441	62.6134	67.264	37.1899	61.8575
Ahr	3.6571	3.3509	5.1558	3.1972	4.9698	3.4027	7.0244	3.9441	10.0027	3.6745	3.2418	3.8616	5.2643	6.6273	2.1693	6.9777	3.6298	3.7369	3.0992	5.7099
Ahsa1	99.6561	134.037	97.9607	67.1422	79.5172	97.5431	83.2895	84.7989	76.3846	77.1653	72.4008	74.3349	73.6999	111.56	104.129	87.2217	94.3739	90.6195	103.305	76.1323
Ahsa2	17.3713	22.3394	17.5298	18.1177	16.8974	17.0133	21.0733	21.6927	17.2775	14.6982	20.5316	18.3424	17.8985	22.0911	22.7781	13.9555	16.3339	15.8818	17.5619	19.0331
Ahsg	234.055	21.2225	40.2155	15.9862	18.8853	23.8187	640.225	42.3994	729.291	15.6168	11.8867	13.5154	12.6343	515.828	121.483	293.065	405.626	11.2107	121.9	49.486
AI182371	10.9713	1.117	2.0623	2.1315	0.994	2.2684	32.1116	3.9441	31.8269	0.9186	1.0806	1.9308	1.0529	26.5094	6.508	13.9555	17.2414	0	3.0992	4.7583
AI413582	4.5714	6.7018	4.1247	5.3287	3.9759	7.9396	5.0174	5.9162	5.456	8.2677	8.6449	6.7577	7.37	6.6273	3.254	3.4889	5.4446	4.6711	4.1322	6.6616
AI429214	0	1.117	1.0312	2.1315	0.994	1.1342	0	0.986	0.9093	0.9186	1.0806	0.9654	1.0529	0	0	0.8722	1.8149	0.9342	1.0331	0.9517
AI463229	0	0	1.0312	0	0	1.1342	2.007	0	0.9093	0.9186	0	0	0	1.1046	0	0.8722	0.9074	0.9342	1.0331	0
AI467606	4.5714	3.3509	2.0623	3.1972	2.9819	1.1342	1.0035	2.9581	1.8187	9.1863	6.4837	1.9308	1.0529	2.2091	1.0847	4.3611	5.4446	2.8027	4.1322	1.9033
AI480526	6.3999	6.7018	4.1247	6.3945	14.9095	15.8791	6.0209	15.7765	9.0934	9.1863	8.6449	16.4116	14.74	6.6273	3.254	10.4666	9.0744	6.5396	12.3966	5.7099
AI506816	23.7712	2.2339	38.1531	2.1315	19.8793	2.2684	2.007	18.7346	1.8187	0	15.1285	0	0	12.1501	3.254	9.5944	25.4083	14.0133	2.0661	16.1781
AI597479	14.6284	15.6376	14.4363	14.9205	16.8974	13.6107	10.0349	14.7905	12.7308	10.105	10.8061	13.5154	13.6871	13.2547	13.0161	13.9555	12.7042	15.8818	12.3966	14.2748
AI661453	1.8286	0	0	1.0657	0.994	0	1.0035	0	3.6374	0.9186	1.0806	0.9654	0	1.1046	0	1.7444	2.7223	0.9342	0	1.9033
AI662270	1.8286	1.117	1.0312	0	0.994	1.1342	2.007	1.9721	2.728	8.2677	7.5643	0.9654	1.0529	1.1046	0	1.7444	3.6298	1.8684	1.0331	3.8066
AI837181	33.8282	39.094	38.1531	38.367	31.8069	39.6978	34.1186	35.4972	40.011	34.9081	38.9019	40.5463	35.7971	34.2413	39.0482	33.1443	33.5753	32.6978	38.2229	35.2112
AI838599	0.9143	1.117	0	1.0657	1.9879	2.2684	1.0035	1.9721	0.9093	1.8373	2.1612	1.9308	2.1057	0	0	0.8722	0.9074	0.9342	1.0331	1.9033
AI839979	1.8286	1.117	2.0623	1.0657	3.9759	1.1342	2.007	0.986	0.9093	1.8373	1.0806	0.9654	1.0529	3.3137	1.0847	2.6167	1.8149	1.8684	1.0331	1.9033
AI854703	1.8286	1.117	1.0312	2.1315	0.994	3.4027	1.0035	1.9721	1.8187	0.9186	1.0806	1.9308	1.0529	1.1046	1.0847	1.7444	1.8149	1.8684	2.0661	0.9517
AI987944	4.5714	3.3509	4.1247	5.3287	4.9698	4.5369	5.0174	6.9022	4.5467	5.5118	4.3224	3.8616	5.2643	4.4182	4.3387	4.3611	6.3521	5.6053	5.1653	3.8066
Aida	9.1428	11.1697	10.3117	11.7232	9.9397	11.3422	9.0314	11.8324	5.456	10.105	11.8867	6.7577	11.5814	8.8365	8.6774	10.4666	11.7967	10.2764	10.3305	9.5165
Aif1	0.9143	2.2339	1.0312	2.1315	1.9879	2.2684	3.0105	2.9581	4.5467	5.5118	5.403	1.9308	2.1057	3.3137	1.0847	2.6167	3.6298	2.8027	2.0661	3.8066
Aif1l	3.6571	3.3509	2.0623	4.263	2.9819	2.2684	1.0035	1.9721	0.9093	1.8373	1.0806	2.8962	3.1586	2.2091	2.1693	2.6167	1.8149	3.7369	2.0661	2.855
Aifm1	34.7425	40.211	36.0908	41.5642	47.7103	41.9662	43.15	40.4274	35.4643	23.8845	30.257	39.5809	35.7971	40.8686	43.3869	38.3776	37.2051	37.3689	42.3551	33.3079
Aifm2	50.2852	83.7729	69.0881	65.0107	64.6078	51.04	47.1639	39.4413	52.7418	51.4435	45.3856	74.3349	57.907	45.2868	68.3343	58.4386	49.9093	51.3822	49.5865	64.7125
Aig1	6.3999	8.9358	8.2493	9.5917	5.9638	7.9396	7.0244	6.9022	5.456	5.5118	6.4837	6.7577	6.3171	7.7319	8.6774	6.1055	6.3521	8.408	6.1983	7.6132
Aim2	0.9143	1.117	1.0312	1.0657	1.9879	2.2684	2.007	1.9721	0.9093	2.7559	3.2418	1.9308	1.0529	1.1046	2.1693	0.8722	1.8149	0.9342	1.0331	1.9033
Aimp1	22.8569	26.8073	27.8415	30.9067	28.825	37.4293	28.0977	35.4972	24.5522	33.0708	27.0152	29.927	21.0571	30.9276	34.7095	29.6554	29.0381	30.8293	34.0907	24.743
Aimp2	69.485	82.6559	74.2439	68.208	59.6379	62.3822	76.2651	46.3436	35.4643	64.3044	55.111	55.0271	42.1142	74.0053	61.8263	68.0329	67.1506	77.5404	76.4459	51.3893
Aip	66.7422	86.0068	68.0569	74.6025	60.6319	68.0533	52.1814	47.3296	59.1071	58.7926	59.4335	61.7848	54.7485	60.7506	63.9956	68.0329	68.9655	64.4613	66.1153	60.9059
Airn	9.1428	7.8188	9.2805	1.0657	7.9517	9.0738	12.0419	12.8184	8.1841	8.2677	11.8867	3.8616	6.3171	9.941	3.254	11.3388	8.167	10.2764	5.1653	10.4682
Ajuba	6.3999	7.8188	5.1558	6.3945	6.9578	4.5369	3.0105	2.9581	4.5467	5.5118	5.403	4.8269	5.2643	3.3137	3.254	6.9777	6.3521	5.6053	4.1322	6.6616
Ak1	736.907	942.724	855.867	837.679	708.697	801.895	580.016	648.81	477.404	470.341	532.74	641.018	521.163	915.678	823.266	664.63	678.766	766.996	818.177	582.412
AK157302	1.8286	2.2339	1.0312	2.1315	0.994	1.1342	1.0035	0.986	0.9093	0.9186	1.0806	0.9654	1.0529	2.2091	2.1693	1.7444	1.8149	0.9342	1.0331	1.9033
Ak2	43.8853	40.211	38.1531	39.4327	39.7586	44.2347	87.3035	37.4693	79.1126	45.0131	48.6274	34.754	38.9557	72.9008	33.6248	50.5886	63.5209	42.04	59.917	37.1145
Ak3	84.1134	88.2408	78.3686	79.9312	79.5172	97.5431	135.471	89.729	179.14	62.4672	62.6753	83.9888	75.8056	134.756	85.6891	108.155	107.078	97.1591	77.4789	112.295
Ak4	8.2285	11.1697	9.2805	5.3287	7.9517	5.6711	10.0349	4.9302	14.5495	3.6745	4.3224	4.8269	7.37	14.3592	6.508	7.85	9.0744	7.4738	6.1983	9.5165
Ak6	69.485	81.539	77.3374	76.734	71.5655	94.1405	93.3244	87.757	75.4753	84.5144	78.8844	80.1272	69.4885	86.1554	103.044	77.6273	70.7804	77.5404	89.8755	73.2774
Akap1	86.8563	106.112	95.8984	94.8517	78.5233	68.0533	51.1779	58.176	72.7473	40.4199	50.7886	92.6773	75.8056	71.7962	91.1124	93.3273	51.7241	61.6586	88.8425	59.0026
Akap10	7.3142	5.5849	5.1558	6.3945	6.9578	4.5369	7.0244	6.9022	6.3654	5.5118	6.4837	5.7923	6.3171	5.5228	7.5927	6.1055	6.3521	5.6053	6.1983	6.6616
Akap11	4.5714	3.3509	4.1247	5.3287	4.9698	3.4027	4.014	5.9162	3.6374	4.5932	4.3224	2.8962	4.2114	5.5228	4.3387	4.3611	3.6298	4.6711	4.1322	4.7583
Akap12	53.9423	37.977	34.0285	19.1835	16.8974	13.6107	125.436	19.7207	16.3681	24.8031	19.451	15.4462	49.4842	60.7506	96.5358	11.3388	11.7967	29.8951	17.5619	49.486
Akap13	18.2855	15.6376	16.4986	17.052	17.8914	14.7449	12.0419	15.7765	15.4588	12.8609	18.3703	18.3424	18.9514	16.5684	17.3547	12.211	11.7967	13.0791	17.5619	14.2748
Akap17b	0.9143	1.117	1.0312	1.0657	0.994	2.2684	2.007	1.9721	1.8187	1.8373	1.0806	1.9308	2.1057	1.1046	2.1693	1.7444	1.8149	0.9342	2.0661	1.9033
Akap6	8.2285	8.9358	8.2493	8.526	8.9457	6.8053	4.014	7.8883	4.5467	2.7559	3.2418	5.7923	6.3171	9.941	8.6774	6.1055	6.3521	7.4738	8.2644	4.7583
Akap7	10.9713	12.2867	11.3428	13.8547	11.9276	12.4764	11.0384	14.7905	10.9121	11.9423	12.9673	12.55	11.5814	9.941	11.9314	10.4666	12.7042	12.1449	11.3636	12.3715
Akap8	17.3713	22.3394	30.935	20.2492	23.8552	43.1005	23.0802	36.4832	20.9148	32.1522	28.0958	39.5809	29.48	15.4638	21.6934	23.5499	31.7604	24.2898	30.9916	21.888
Akap8l	15.5427	16.7546	18.561	15.9862	16.8974	24.9529	26.0907	27.6089	18.1868	22.9659	24.854	27.9963	23.1628	13.2547	20.6088	17.4443	17.2414	17.7502	23.7602	17.1298
Akap9	10.057	8.9358	9.2805	10.6575	10.9336	14.7449	11.0384	16.7626	10.0027	9.1863	10.8061	14.4808	15.7928	12.1501	13.0161	7.85	9.0744	7.4738	10.3305	12.3715
Akip1	10.057	10.0527	13.4052	9.5917	10.9336	12.4764	19.0663	13.8045	13.6401	14.6982	17.2897	12.55	10.5286	14.3592	9.762	14.8277	11.7967	9.3422	14.4627	10.4682
Akirin1	25.5997	25.6904	25.7791	25.578	27.831	27.2213	23.0802	26.6229	27.2802	26.6404	25.9346	24.1347	27.3742	30.9276	33.6248	22.6776	22.686	20.5529	25.8263	26.6463
Akirin2	51.1995	63.6674	52.5894	51.156	49.6983	57.8453	50.1744	61.1341	45.467	40.4199	49.708	53.0963	47.3785	51.9142	52.0642	48.8442	52.6316	53.2507	48.5535	55.196
Akna	2.7428	2.2339	3.0935	3.1972	2.9819	2.2684	3.0105	2.9581	2.728	4.5932	5.403	2.8962	2.1057	2.2091	3.254	2.6167	2.7223	1.8684	3.0992	2.855
Akr1a1	171.884	167.546	160.862	164.125	160.029	158.791	218.76	145.933	239.157	162.598	171.817	153.497	153.717	198.82	165.955	172.699	192.377	166.292	160.123	187.476
Akr1b10	54.8566	73.7202	58.7764	71.4052	70.5716	72.5902	43.15	59.162	38.1923	45.9317	41.0631	57.9233	45.2728	83.9463	67.2496	58.4386	56.2613	56.0533	61.9831	53.2926
Akr1b3	58.5137	77.0711	69.0881	78.8655	63.6138	63.5165	55.1918	60.148	40.011	53.2808	54.0304	54.0617	46.3256	71.7962	68.3343	62.7996	65.3358	65.3955	54.7518	69.4708
Akr1b7	0	0	0	0	0	0	2.007	0	1.8187	0	0	0	0	1.1046	0	5.2333	1.8149	0	0	0
Akr1b8	7.3142	3.3509	8.2493	6.3945	8.9457	9.0738	7.0244	6.9022	7.2747	13.7795	12.9673	7.7231	7.37	4.4182	4.3387	9.5944	8.167	7.4738	6.1983	9.5165
Akr1c12	2.7428	0	0	1.0657	0	0	19.0663	0.986	22.7335	0	0	0	0	14.3592	2.1693	9.5944	10.8893	0	0	0
Akr1c13	5.4857	1.117	2.0623	1.0657	1.9879	1.1342	16.0558	2.9581	18.1868	3.6745	3.2418	1.9308	1.0529	8.8365	2.1693	9.5944	11.7967	0.9342	7.2314	0.9517
Akr1c14	3.6571	1.117	1.0312	2.1315	1.9879	1.1342	13.0453	1.9721	16.3681	1.8373	1.0806	0.9654	1.0529	14.3592	2.1693	6.1055	7.2595	1.8684	6.1983	0.9517
Akr1c19	0.9143	0	0	0	0	0	3.0105	0	3.6374	0	0	0	0	2.2091	0	0.8722	1.8149	0	0	0.9517
Akr1c20	6.3999	0	0	0	0	0	19.0663	0.986	29.0989	0	0	0	0	15.4638	1.0847	6.1055	6.3521	0	0	0
Akr1c6	22.8569	1.117	2.0623	0	0	1.1342	123.429	3.9441	104.574	0	0	0	1.0529	163.474	17.3547	73.2663	85.2995	0.9342	0	0
Akr1d1	3.6571	0	1.0312	0	0	0	11.0384	0.986	15.4588	0	0	0	0	13.2547	3.254	3.4889	5.4446	0	0	0
Akr1e1	6.3999	7.8188	6.187	7.4602	8.9457	6.8053	6.0209	8.8743	10.0027	9.1863	6.4837	6.7577	6.3171	9.941	8.6774	8.7222	8.167	7.4738	9.2975	6.6616
Akr7a5	43.8853	44.6789	40.2155	42.63	36.7767	47.6373	79.2756	36.4832	70.0192	43.1758	38.9019	45.3732	31.5857	62.9597	48.8102	49.7164	53.539	47.6453	56.8179	39.0178
Akt1	104.228	113.931	117.553	99.1147	103.372	105.483	78.2721	100.575	90.9341	100.131	95.0936	100.4	126.343	110.456	137.753	77.6273	81.6697	82.2115	100.206	101.827
Akt1s1	58.5137	80.422	76.3062	60.7477	66.5957	90.7378	73.2546	69.0223	64.5632	67.0603	68.0783	63.7156	61.0656	74.0053	91.1124	61.9274	70.7804	68.1982	65.0823	76.1323
Akt2	127.999	94.9426	147.457	135.35	109.336	64.6507	106.37	116.352	107.302	84.5144	106.98	102.331	112.656	167.893	71.5883	100.305	100.726	104.633	92.9747	123.715
Akt3	9.1428	7.8188	9.2805	9.5917	10.9336	7.9396	9.0314	10.8464	3.6374	8.2677	6.4837	8.6885	10.5286	5.5228	7.5927	12.211	8.167	8.408	7.2314	10.4682
Aktip	22.8569	22.3394	19.5921	26.6437	25.8431	22.6844	18.0628	25.6369	16.3681	18.3727	19.451	20.2731	16.8457	22.0911	26.0321	20.9332	22.686	24.2898	24.7933	19.0331
Alad	44.7995	51.3807	44.3401	53.2875	44.7285	54.4427	91.3174	50.2877	77.294	46.8504	43.2243	64.681	49.4842	86.1554	55.3183	47.972	52.6316	41.1058	58.884	50.4377
Alas1	85.0277	87.1238	80.4309	82.0627	73.5535	64.6507	136.474	57.1899	257.343	48.6876	51.8692	61.7848	48.4313	185.566	95.4511	103.794	125.227	80.3431	63.0162	120.86
Alas2	32.9139	15.6376	23.7168	17.052	37.7707	6.8053	26.0907	10.8464	36.3736	29.3963	19.451	12.55	21.0571	25.4048	7.5927	34.0165	27.2232	35.5004	33.0577	14.2748
Alb	2306.72	134.037	301.1	136.416	146.113	162.194	7504.08	398.358	8545.07	111.155	77.8038	100.4	95.8098	6155.7	866.653	3363.27	4648.82	62.5929	2855.36	135.135
Albfm1	2.7428	0	0	0	0	0	9.0314	0	9.0934	0	0	0	0	9.941	1.0847	4.3611	4.5372	0	0	0
Alcam	1.8286	0	1.0312	1.0657	0.994	1.1342	2.007	0.986	1.8187	2.7559	1.0806	0.9654	1.0529	2.2091	1.0847	2.6167	1.8149	0.9342	2.0661	0.9517
Aldh16a1	7.3142	7.8188	6.187	7.4602	7.9517	7.9396	11.0384	7.8883	11.8214	7.3491	11.8867	7.7231	8.4228	8.8365	6.508	7.85	7.2595	5.6053	9.2975	7.6132
Aldh18a1	5.4857	7.8188	8.2493	6.3945	4.9698	2.2684	4.014	1.9721	3.6374	6.4304	6.4837	2.8962	3.1586	4.4182	2.1693	6.1055	6.3521	7.4738	3.0992	6.6616
Aldh1a1	209.369	191.002	189.734	199.295	201.775	240.455	427.486	209.039	573.794	197.506	185.865	199.835	136.871	425.254	264.66	321.848	313.067	198.055	331.61	182.718
Aldh1a2	21.9426	11.1697	12.374	13.8547	16.8974	6.8053	11.0384	8.8743	15.4588	26.6404	30.257	11.5847	13.6871	8.8365	6.508	13.0833	18.1488	13.0791	10.3305	19.0331
Aldh1a3	2.7428	2.2339	5.1558	3.1972	2.9819	5.6711	8.0279	3.9441	7.2747	10.105	8.6449	3.8616	1.0529	11.0456	5.4234	4.3611	2.7223	4.6711	3.0992	6.6616
Aldh1a7	14.6284	4.4679	4.1247	4.263	5.9638	5.6711	45.157	5.9162	55.4698	7.3491	4.3224	3.8616	8.4228	37.5549	6.508	20.9332	36.2976	3.7369	14.4627	7.6132
Aldh1b1	2.7428	2.2339	2.0623	2.1315	1.9879	2.2684	6.0209	1.9721	10.0027	1.8373	3.2418	1.9308	4.2114	6.6273	2.1693	3.4889	2.7223	0.9342	4.1322	1.9033
Aldh1l1	41.1424	14.5206	16.4986	20.2492	15.9034	20.416	131.457	19.7207	150.951	20.21	12.9673	26.0655	41.0614	123.71	21.6934	46.2275	83.4846	4.6711	16.5288	65.6641
Aldh1l2	1.8286	2.2339	2.0623	2.1315	1.9879	1.1342	1.0035	1.9721	0.9093	1.8373	1.0806	0.9654	1.0529	1.1046	2.1693	1.7444	1.8149	2.8027	1.0331	1.9033
Aldh2	170.055	158.61	163.955	159.862	165.992	179.207	278.97	176.5	334.637	147.9	141.56	183.424	157.928	252.944	188.733	204.971	237.75	142.002	159.09	221.736
Aldh3a1	0	0	0	0	0	0	1.0035	0.986	0.9093	0.9186	1.0806	1.9308	1.0529	1.1046	0	0	0	0	0	0.9517
Aldh3a2	31.9997	17.8716	19.5921	21.315	18.8853	19.2818	56.1953	21.6927	71.8379	20.21	27.0152	33.7886	25.2685	17.6729	13.0161	38.3776	50.8167	19.6187	30.9916	23.7914
Aldh3b1	3.6571	2.2339	3.0935	4.263	3.9759	3.4027	4.014	3.9441	3.6374	10.105	9.7255	4.8269	4.2114	2.2091	3.254	4.3611	4.5372	2.8027	3.0992	4.7583
Aldh3b2	0.9143	1.117	1.0312	2.1315	1.9879	1.1342	2.007	0.986	1.8187	1.8373	1.0806	0.9654	1.0529	1.1046	1.0847	1.7444	0.9074	1.8684	1.0331	0.9517
Aldh4a1	63.9993	45.7959	44.3401	42.63	56.656	45.3689	79.2756	59.162	110.94	29.3963	32.4183	57.9233	38.9557	90.5737	71.5883	63.6719	54.4465	42.04	64.0492	46.6311
Aldh5a1	8.2285	8.9358	6.187	6.3945	6.9578	7.9396	10.0349	5.9162	12.7308	5.5118	5.403	8.6885	6.3171	8.8365	7.5927	7.85	9.0744	7.4738	9.2975	6.6616
Aldh6a1	57.5994	119.516	108.272	122.561	117.288	131.57	124.433	128.184	187.324	74.4094	105.9	171.839	147.4	118.188	151.854	83.7329	82.5771	70.0666	94.0077	135.135
Aldh7a1	23.7712	17.8716	17.5298	19.1835	16.8974	15.8791	40.1395	16.7626	55.4698	13.7795	12.9673	18.3424	14.74	38.6595	18.4394	27.911	35.3902	14.9476	22.7271	20.9364
Aldh8a1	5.4857	0	1.0312	0	0.994	0	15.0523	0.986	23.6429	0	1.0806	0.9654	2.1057	12.1501	1.0847	9.5944	12.7042	0	3.0992	0.9517
Aldh9a1	46.6281	35.7431	36.0908	41.5642	37.7707	38.5636	78.2721	33.5251	90.9341	36.7454	27.0152	63.7156	66.3299	28.7185	53.1489	44.4831	49.9093	36.4347	56.8179	35.2112
Aldoa	4719.49	6443.81	6108.62	4576.33	4377.42	7412.14	5263.3	5638.14	3820.14	4962.46	5385.75	4979.47	3588.13	6527.93	5920.14	4969.89	4679.67	6039.74	6146.66	4492.76
Aldob	180.112	12.2867	23.7168	13.8547	9.9397	11.3422	481.674	29.581	634.72	10.105	4.3224	15.4462	10.5286	314.799	52.0642	333.187	327.586	4.6711	85.7433	30.4529
Aldoc	1.8286	1.117	1.0312	1.0657	0.994	1.1342	2.007	1.9721	2.728	0.9186	1.0806	1.9308	1.0529	2.2091	1.0847	0.8722	1.8149	0.9342	2.0661	0.9517
Alg1	17.3713	18.9885	20.6233	23.4465	20.8733	20.416	23.0802	18.7346	27.2802	25.7218	25.9346	24.1347	21.0571	17.6729	19.5241	20.061	21.7786	20.5529	22.7271	19.9847
Alg10b	8.2285	10.0527	9.2805	9.5917	11.9276	7.9396	9.0314	11.8324	10.0027	7.3491	9.7255	11.5847	12.6343	9.941	10.8467	7.85	7.2595	7.4738	10.3305	8.5649
Alg11	3.6571	3.3509	4.1247	3.1972	3.9759	3.4027	5.0174	4.9302	5.456	4.5932	3.2418	3.8616	3.1586	4.4182	4.3387	4.3611	4.5372	4.6711	3.0992	4.7583
Alg12	7.3142	7.8188	6.187	5.3287	5.9638	5.6711	6.0209	4.9302	10.9121	10.105	8.6449	6.7577	6.3171	5.5228	4.3387	6.9777	8.167	8.408	5.1653	8.5649
Alg13	2.7428	3.3509	3.0935	3.1972	2.9819	2.2684	4.014	3.9441	3.6374	2.7559	3.2418	3.8616	4.2114	3.3137	3.254	2.6167	2.7223	2.8027	3.0992	2.855
Alg14	8.2285	6.7018	9.2805	6.3945	4.9698	3.4027	6.0209	6.9022	6.3654	4.5932	5.403	4.8269	5.2643	6.6273	5.4234	6.9777	7.2595	6.5396	6.1983	5.7099
Alg2	7.3142	11.1697	6.187	5.3287	4.9698	4.5369	5.0174	5.9162	13.6401	7.3491	3.2418	6.7577	7.37	7.7319	6.508	6.9777	10.8893	7.4738	5.1653	8.5649
Alg3	10.057	14.5206	12.374	9.5917	8.9457	7.9396	13.0453	5.9162	17.2775	8.2677	9.7255	6.7577	7.37	12.1501	9.762	12.211	13.6116	11.2107	8.2644	12.3715
Alg5	8.2285	8.9358	10.3117	8.526	9.9397	10.208	13.0453	9.8603	13.6401	11.0236	11.8867	10.6193	9.4757	9.941	9.762	11.3388	11.7967	8.408	10.3305	9.5165
Alg6	3.6571	2.2339	3.0935	4.263	4.9698	3.4027	2.007	2.9581	2.728	2.7559	3.2418	2.8962	2.1057	3.3137	4.3387	3.4889	3.6298	1.8684	4.1322	1.9033
Alg8	4.5714	3.3509	5.1558	3.1972	2.9819	3.4027	4.014	1.9721	6.3654	6.4304	4.3224	2.8962	3.1586	3.3137	3.254	5.2333	5.4446	5.6053	5.1653	2.855
Alg9	9.1428	7.8188	7.2182	6.3945	5.9638	3.4027	6.0209	3.9441	9.0934	4.5932	8.6449	4.8269	4.2114	6.6273	5.4234	7.85	5.4446	6.5396	5.1653	7.6132
Alkal2	3.6571	4.4679	4.1247	2.1315	1.9879	4.5369	4.014	2.9581	1.8187	4.5932	2.1612	2.8962	3.1586	6.6273	4.3387	1.7444	2.7223	4.6711	3.0992	2.855
Alkbh1	5.4857	4.4679	7.2182	4.263	5.9638	4.5369	5.0174	5.9162	5.456	6.4304	4.3224	5.7923	5.2643	7.7319	6.508	4.3611	4.5372	6.5396	5.1653	6.6616
Alkbh2	4.5714	4.4679	5.1558	3.1972	2.9819	3.4027	6.0209	3.9441	5.456	4.5932	3.2418	3.8616	4.2114	6.6273	4.3387	5.2333	4.5372	2.8027	5.1653	3.8066
Alkbh3	50.2852	55.8486	55.6829	53.2875	48.7043	55.5769	46.1605	49.3017	43.6484	45.9317	50.7886	55.0271	54.7485	46.3914	50.9796	45.3553	42.6497	51.3822	47.5204	52.341
Alkbh3os1	0.9143	1.117	1.0312	1.0657	0.994	1.1342	1.0035	0.986	0	0.9186	1.0806	0.9654	1.0529	0	1.0847	0.8722	0.9074	0.9342	1.0331	0.9517
Alkbh4	4.5714	7.8188	5.1558	4.263	6.9578	5.6711	2.007	4.9302	2.728	5.5118	6.4837	3.8616	6.3171	3.3137	3.254	4.3611	6.3521	5.6053	4.1322	4.7583
Alkbh5	39.3139	45.7959	42.2778	38.367	42.7405	37.4293	30.1046	38.4553	40.011	22.0472	29.1764	35.7194	35.7971	48.6005	45.5562	37.5053	31.7604	32.6978	42.3551	32.3562
Alkbh6	21.0284	25.6904	22.6856	27.7095	18.8853	23.8187	19.0663	16.7626	20.9148	20.21	20.5316	21.2385	25.2685	18.7775	20.6088	20.061	19.9637	25.224	20.661	21.888
Alkbh7	36.5711	59.1995	52.5894	58.6162	49.6983	46.5031	50.1744	42.3994	33.6456	47.769	37.8213	51.1656	37.9028	47.4959	54.2336	45.3553	51.7241	48.5795	54.7518	40.9211
Alkbh8	1.8286	3.3509	2.0623	3.1972	1.9879	1.1342	3.0105	2.9581	1.8187	2.7559	3.2418	3.8616	2.1057	2.2091	3.254	1.7444	1.8149	0.9342	3.0992	1.9033
Alox12	0.9143	2.2339	1.0312	2.1315	2.9819	1.1342	1.0035	0.986	0.9093	0.9186	2.1612	0.9654	2.1057	1.1046	1.0847	1.7444	0.9074	0.9342	2.0661	0.9517
Alox15	31.0854	4.4679	6.187	10.6575	9.9397	14.7449	2.007	32.5391	8.1841	236.089	229.089	18.3424	9.4757	6.6273	6.508	7.85	24.5009	2.8027	5.1653	68.5191
Alox5	2.7428	1.117	2.0623	2.1315	1.9879	1.1342	1.0035	0.986	1.8187	4.5932	3.2418	0.9654	1.0529	1.1046	2.1693	2.6167	1.8149	2.8027	1.0331	2.855
Alox5ap	20.1141	17.8716	19.5921	18.1177	21.8672	21.5502	19.0663	20.7067	20.0055	62.4672	56.1917	13.5154	10.5286	30.9276	21.6934	23.5499	22.686	18.6844	15.4958	32.3562
Alpk1	1.8286	1.117	2.0623	1.0657	0.994	1.1342	4.014	1.9721	0.9093	4.5932	4.3224	1.9308	1.0529	1.1046	1.0847	1.7444	2.7223	3.7369	1.0331	2.855
Alpk2	32.9139	37.977	53.6206	21.315	16.8974	13.6107	15.0523	14.7905	13.6401	11.0236	19.451	11.5847	7.37	25.4048	36.8788	27.0387	19.0563	30.8293	14.4627	30.4529
Alpk3	105.142	101.644	102.085	104.444	101.385	70.3218	57.1988	81.8408	68.2006	44.0945	76.7232	114.881	77.9113	54.1233	92.1971	80.244	60.7985	96.2249	68.1814	96.1171
Alpl	86.8563	123.984	57.7453	33.0382	33.7948	28.3556	36.1256	14.7905	25.4615	22.0472	16.2091	25.1001	25.2685	91.6782	69.419	25.2943	29.9456	83.1458	54.7518	27.598
Als2	8.2285	7.8188	7.2182	6.3945	6.9578	5.6711	7.0244	7.8883	11.8214	1.8373	4.3224	4.8269	9.4757	6.6273	5.4234	10.4666	5.4446	8.408	5.1653	8.5649
Als2cl	12.7999	14.5206	14.4363	14.9205	15.9034	12.4764	21.0733	13.8045	19.0962	14.6982	15.1285	15.4462	18.9514	14.3592	11.9314	14.8277	13.6116	16.816	17.5619	13.3232
Alx1	0.9143	0	1.0312	1.0657	0	2.2684	1.0035	0.986	0.9093	0	1.0806	0	0	2.2091	0	0.8722	0	1.8684	1.0331	0
Alyref	13.7141	16.7546	16.4986	13.8547	14.9095	14.7449	15.0523	12.8184	11.8214	12.8609	12.9673	14.4808	14.74	14.3592	18.4394	13.0833	13.6116	13.0791	15.4958	13.3232
Alyref2	2.7428	2.2339	3.0935	2.1315	3.9759	2.2684	3.0105	1.9721	2.728	4.5932	4.3224	2.8962	3.1586	2.2091	2.1693	3.4889	3.6298	2.8027	2.0661	3.8066
Amacr	18.2855	25.6904	19.5921	22.3807	20.8733	19.2818	27.0942	13.8045	37.283	11.9423	15.1285	16.4116	15.7928	27.6139	20.6088	23.5499	25.4083	21.4871	25.8263	17.1298
Ambp	142.627	10.0527	20.6233	12.789	11.9276	15.8791	814.832	47.3296	942.986	15.6168	8.6449	8.6885	6.3171	810.745	103.044	313.998	376.588	4.6711	35.1238	113.247
Ambra1	19.1998	15.6376	14.4363	17.052	16.8974	21.5502	22.0767	21.6927	18.1868	21.1286	20.5316	23.1693	26.3214	16.5684	19.5241	14.8277	14.5191	15.8818	16.5288	20.9364
Amd1	27.4283	34.6261	39.1843	26.6437	31.8069	18.1476	15.0523	18.7346	17.2775	21.1286	33.4989	14.4808	15.7928	27.6139	22.7781	28.7832	28.1307	27.0924	19.628	30.4529
Amdhd1	3.6571	0	1.0312	0	0	0	14.0488	0.986	20.9148	0	0	0.9654	1.0529	13.2547	3.254	6.1055	9.9819	0	3.0992	0
Amdhd2	9.1428	10.0527	8.2493	10.6575	6.9578	9.0738	15.0523	8.8743	13.6401	11.9423	9.7255	9.6539	8.4228	7.7319	9.762	10.4666	10.8893	13.0791	8.2644	11.4199
Amer1	4.5714	3.3509	4.1247	6.3945	4.9698	5.6711	6.0209	6.9022	3.6374	8.2677	7.5643	8.6885	8.4228	4.4182	5.4234	3.4889	3.6298	3.7369	4.1322	6.6616
Amfr	95.0847	110.58	104.148	99.1147	93.4328	87.3351	90.3139	82.8268	127.308	60.6299	84.2875	77.231	85.2813	110.456	109.552	94.1995	98.0036	86.8826	85.7433	101.827
Amhr2	2.7428	2.2339	2.0623	2.1315	2.9819	3.4027	2.007	0.986	1.8187	1.8373	2.1612	2.8962	3.1586	1.1046	1.0847	1.7444	1.8149	2.8027	3.0992	1.9033
Amigo1	3.6571	3.3509	3.0935	10.6575	3.9759	2.2684	1.0035	2.9581	2.728	1.8373	2.1612	1.9308	2.1057	4.4182	2.1693	4.3611	2.7223	7.4738	2.0661	4.7583
Amigo2	6.3999	5.5849	6.187	6.3945	6.9578	2.2684	7.0244	5.9162	6.3654	14.6982	11.8867	4.8269	5.2643	3.3137	3.254	7.85	8.167	8.408	4.1322	9.5165
Amigo3	7.3142	8.9358	7.2182	5.3287	6.9578	6.8053	6.0209	5.9162	3.6374	3.6745	4.3224	6.7577	6.3171	5.5228	5.4234	5.2333	7.2595	6.5396	6.1983	5.7099
Ammecr1	1.8286	1.117	1.0312	2.1315	1.9879	1.1342	1.0035	2.9581	0.9093	0.9186	2.1612	1.9308	1.0529	1.1046	1.0847	1.7444	1.8149	0.9342	1.0331	1.9033
Ammecr1l	17.3713	15.6376	13.4052	12.789	13.9155	11.3422	16.0558	12.8184	20.0055	10.105	12.9673	18.3424	15.7928	12.1501	16.2701	14.8277	10.8893	12.1449	14.4627	14.2748
Amot	24.6855	27.9243	28.8726	30.9067	29.819	18.1476	12.0419	18.7346	18.1868	11.9423	17.2897	20.2731	14.74	22.0911	20.6088	33.1443	20.8711	20.5529	16.5288	25.6947
Amotl1	83.1991	94.9426	97.9607	92.7202	81.5052	45.3689	32.1116	56.2039	42.739	25.7218	61.5947	71.4387	71.5942	82.8418	83.5197	73.2663	14.5191	62.5929	83.6772	42.8244
Amotl2	33.8282	25.6904	22.6856	26.6437	27.831	15.8791	21.0733	11.8324	24.5522	16.5354	20.5316	19.3078	18.9514	15.4638	23.8628	24.4221	30.853	22.4213	22.7271	20.9364
Ampd1	206.626	214.459	203.14	211.018	180.902	183.744	151.527	196.221	123.67	122.178	140.479	159.289	152.664	259.571	191.987	172.699	159.71	177.502	205.577	151.313
Ampd2	9.1428	6.7018	6.187	6.3945	5.9638	6.8053	10.0349	7.8883	11.8214	10.105	10.8061	9.6539	11.5814	8.8365	9.762	5.2333	6.3521	4.6711	6.1983	9.5165
Ampd3	10.057	8.9358	13.4052	11.7232	6.9578	9.0738	14.0488	13.8045	10.9121	23.8845	25.9346	8.6885	15.7928	8.8365	16.2701	6.9777	9.9819	10.2764	9.2975	15.2265
Amph	0.9143	0	0	1.0657	0.994	1.1342	1.0035	0.986	0.9093	0.9186	1.0806	0.9654	1.0529	0	0	0.8722	0.9074	0	1.0331	0.9517
Amt	7.3142	3.3509	4.1247	2.1315	3.9759	4.5369	10.0349	4.9302	13.6401	3.6745	4.3224	7.7231	6.3171	4.4182	1.0847	7.85	7.2595	4.6711	3.0992	7.6132
Amy1	70.3993	77.0711	77.3374	85.26	95.4207	96.4089	113.394	80.8547	111.849	71.6535	95.0936	103.296	96.8627	97.201	99.7898	76.7551	72.5953	56.9875	92.9747	80.8906
Amz2	45.7138	51.3807	44.3401	47.9587	40.7526	43.1005	41.143	39.4413	32.7363	32.1522	41.0631	39.5809	34.7442	44.1823	44.4715	40.122	39.02	45.7769	46.4873	37.1145
Anapc1	16.457	16.7546	18.561	17.052	18.8853	13.6107	12.0419	15.7765	15.4588	11.9423	16.2091	16.4116	18.9514	12.1501	15.1854	14.8277	13.6116	14.9476	14.4627	17.1298
Anapc10	1.8286	1.117	2.0623	2.1315	0.994	2.2684	2.007	1.9721	1.8187	1.8373	1.0806	1.9308	2.1057	2.2091	2.1693	1.7444	2.7223	1.8684	2.0661	1.9033
Anapc11	21.0284	22.3394	18.561	20.2492	21.8672	21.5502	21.0733	17.7486	17.2775	23.8845	19.451	22.2039	16.8457	19.882	21.6934	19.1888	20.8711	22.4213	21.6941	19.9847
Anapc13	59.428	69.2523	60.8388	61.8135	63.6138	75.9929	83.2895	59.162	53.6511	73.4908	69.159	70.4733	51.5899	61.8552	68.3343	64.5441	67.1506	67.264	74.3798	57.0993
Anapc15	6.3999	5.5849	6.187	7.4602	5.9638	5.6711	7.0244	5.9162	4.5467	5.5118	7.5643	4.8269	6.3171	5.5228	6.508	6.1055	5.4446	7.4738	7.2314	4.7583
Anapc16	13.7141	17.8716	19.5921	19.1835	17.8914	22.6844	22.0767	17.7486	22.7335	27.559	20.5316	19.3078	16.8457	14.3592	20.6088	20.9332	22.686	23.3555	23.7602	16.1781
Anapc2	39.3139	36.8601	36.0908	43.6957	32.8009	32.8925	36.1256	36.4832	38.1923	39.5013	37.8213	42.4771	44.2199	33.1367	33.6248	33.1443	33.5753	34.5662	38.2229	36.1629
Anapc4	14.6284	15.6376	15.4675	18.1177	19.8793	21.5502	16.0558	21.6927	15.4588	19.2913	24.854	20.2731	16.8457	14.3592	15.1854	16.5721	16.3339	16.816	20.661	15.2265
Anapc5	138.97	146.323	154.675	123.627	104.366	140.644	125.436	121.282	92.7528	125.853	132.915	126.466	100.021	129.233	123.653	135.194	127.042	125.186	133.264	119.908
Anapc7	14.6284	17.8716	17.5298	15.9862	14.9095	21.5502	18.0628	17.7486	19.0962	17.4541	16.2091	19.3078	15.7928	19.882	19.5241	14.8277	15.4265	18.6844	16.5288	19.0331
Ang	13.7141	8.9358	12.374	13.8547	12.9216	7.9396	35.1221	7.8883	50.0137	13.7795	9.7255	9.6539	8.4228	26.5094	9.762	27.0387	31.7604	10.2764	20.661	10.4682
Angel1	3.6571	5.5849	4.1247	5.3287	3.9759	4.5369	3.0105	4.9302	3.6374	1.8373	3.2418	3.8616	3.1586	4.4182	4.3387	5.2333	3.6298	3.7369	5.1653	2.855
Angel2	17.3713	17.8716	16.4986	23.4465	21.8672	22.6844	17.0593	16.7626	20.9148	22.0472	18.3703	21.2385	23.1628	14.3592	18.4394	18.3166	19.9637	20.5529	19.628	19.0331
Angpt1	6.3999	6.7018	5.1558	6.3945	6.9578	6.8053	5.0174	6.9022	4.5467	3.6745	5.403	5.7923	5.2643	6.6273	7.5927	4.3611	6.3521	5.6053	6.1983	4.7583
Angpt2	7.3142	7.8188	7.2182	5.3287	3.9759	11.3422	11.0384	10.8464	6.3654	8.2677	10.8061	9.6539	11.5814	5.5228	5.4234	6.1055	9.0744	5.6053	6.1983	9.5165
Angptl1	15.5427	15.6376	13.4052	17.052	16.8974	4.5369	3.0105	4.9302	4.5467	3.6745	3.2418	6.7577	7.37	9.941	3.254	12.211	12.7042	19.6187	13.4297	4.7583
Angptl2	41.1424	42.4449	40.2155	43.6957	38.7647	32.8925	29.1012	42.3994	24.5522	22.0472	23.7734	38.6155	32.6385	50.8096	37.9635	27.911	31.7604	38.3031	41.3221	29.5013
Angptl3	11.8856	1.117	2.0623	1.0657	0.994	1.1342	55.1918	2.9581	45.467	0.9186	2.1612	1.9308	1.0529	49.7051	9.762	15.6999	19.9637	0	2.0661	6.6616
Angptl4	31.9997	31.2752	60.8388	20.2492	16.8974	13.6107	67.2337	26.6229	45.467	41.3386	44.305	18.3424	11.5814	33.1367	63.9956	21.8054	41.7423	42.9742	22.7271	47.5827
Angptl6	4.5714	5.5849	3.0935	4.263	4.9698	5.6711	8.0279	3.9441	6.3654	3.6745	4.3224	4.8269	4.2114	5.5228	5.4234	5.2333	6.3521	5.6053	4.1322	5.7099
Angptl7	46.6281	34.6261	55.6829	51.156	62.6198	15.8791	17.0593	10.8464	30.9176	10.105	43.2243	35.7194	31.5857	14.3592	6.508	32.272	31.7604	57.9218	18.5949	46.6311
Angptl8	5.4857	1.117	2.0623	2.1315	2.9819	2.2684	9.0314	0.986	14.5495	1.8373	3.2418	0.9654	1.0529	14.3592	1.0847	5.2333	4.5372	1.8684	3.0992	1.9033
Ank	107.885	128.452	126.833	122.561	122.258	120.228	79.2756	106.492	86.3874	69.8162	75.6426	121.639	98.9684	118.188	144.261	95.0717	88.9292	99.0275	121.9	90.4072
Ank1	38.3996	34.6261	40.2155	38.367	33.7948	23.8187	19.0663	21.6927	16.3681	12.8609	14.0479	23.1693	17.8985	43.0777	31.4555	28.7832	25.4083	34.5662	35.1238	19.9847
Ank2	6.3999	5.5849	7.2182	8.526	6.9578	5.6711	4.014	6.9022	5.456	3.6745	3.2418	7.7231	8.4228	6.6273	6.508	5.2333	5.4446	5.6053	7.2314	4.7583
Ank3	14.6284	12.2867	18.561	19.1835	19.8793	15.8791	11.0384	18.7346	13.6401	10.105	10.8061	18.3424	11.5814	16.5684	17.3547	16.5721	15.4265	13.0791	17.5619	12.3715
Ankef1	0.9143	1.117	1.0312	2.1315	0.994	1.1342	1.0035	0	0.9093	1.8373	2.1612	1.9308	1.0529	1.1046	1.0847	0	0.9074	0.9342	1.0331	0.9517
Ankfy1	5.4857	4.4679	8.2493	3.1972	3.9759	3.4027	4.014	1.9721	4.5467	1.8373	2.1612	3.8616	4.2114	2.2091	3.254	6.9777	5.4446	4.6711	3.0992	5.7099
Ankhd1	7.3142	5.5849	7.2182	7.4602	6.9578	5.6711	6.0209	9.8603	9.0934	6.4304	6.4837	7.7231	7.37	5.5228	7.5927	7.85	7.2595	8.408	6.1983	7.6132
Ankib1	6.3999	6.7018	7.2182	7.4602	7.9517	5.6711	6.0209	5.9162	9.0934	6.4304	8.6449	6.7577	7.37	5.5228	5.4234	5.2333	6.3521	7.4738	6.1983	7.6132
Ankle2	9.1428	10.0527	11.3428	8.526	7.9517	11.3422	9.0314	14.7905	13.6401	7.3491	12.9673	13.5154	10.5286	9.941	8.6774	9.5944	8.167	7.4738	11.3636	8.5649
Ankmy2	2.7428	2.2339	3.0935	5.3287	4.9698	4.5369	4.014	5.9162	4.5467	3.6745	5.403	5.7923	5.2643	2.2091	3.254	4.3611	3.6298	3.7369	5.1653	2.855
Ankra2	8.2285	7.8188	8.2493	9.5917	10.9336	10.208	7.0244	9.8603	8.1841	8.2677	7.5643	10.6193	11.5814	7.7319	9.762	9.5944	7.2595	7.4738	8.2644	9.5165
Ankrd1	21.0284	21.2225	38.1531	20.2492	13.9155	27.2213	16.0558	96.6313	64.5632	57.874	105.9	15.4462	31.5857	70.6916	33.6248	23.5499	14.5191	17.7502	53.7187	19.0331
Ankrd10	26.514	30.1582	37.122	31.9725	30.8129	45.3689	48.1674	55.2179	36.3736	44.0945	69.159	31.8578	40.0085	37.5549	33.6248	27.0387	29.9456	38.3031	32.0246	44.7278
Ankrd11	42.0567	29.0413	37.122	35.1697	38.7647	47.6373	37.1291	56.2039	38.1923	28.4777	41.0631	49.2348	54.7485	37.5549	45.5562	27.911	27.2232	28.9609	35.1238	40.9211
Ankrd12	2.7428	2.2339	2.0623	3.1972	2.9819	3.4027	2.007	3.9441	2.728	3.6745	3.2418	3.8616	4.2114	2.2091	2.1693	2.6167	2.7223	2.8027	3.0992	1.9033
Ankrd13a	28.3426	24.5734	27.8415	27.7095	14.9095	29.4898	24.0837	29.581	33.6456	39.5013	33.4989	36.6847	43.1671	22.0911	34.7095	18.3166	19.9637	19.6187	22.7271	33.3079
Ankrd13b	14.6284	18.9885	14.4363	15.9862	14.9095	18.1476	13.0453	16.7626	10.0027	11.0236	17.2897	17.377	13.6871	12.1501	13.0161	12.211	14.5191	16.816	17.5619	12.3715
Ankrd13c	7.3142	6.7018	5.1558	4.263	10.9336	6.8053	8.0279	7.8883	8.1841	8.2677	6.4837	5.7923	6.3171	6.6273	11.9314	6.1055	9.9819	5.6053	8.2644	5.7099
Ankrd13d	1.8286	1.117	1.0312	1.0657	0.994	0	1.0035	0.986	0	0.9186	1.0806	0.9654	1.0529	0	0	0.8722	0.9074	0.9342	1.0331	0.9517
Ankrd16	5.4857	6.7018	7.2182	6.3945	7.9517	12.4764	9.0314	10.8464	6.3654	9.1863	7.5643	11.5847	7.37	6.6273	5.4234	9.5944	9.0744	7.4738	7.2314	9.5165
Ankrd17	14.6284	14.5206	14.4363	13.8547	15.9034	17.0133	13.0453	20.7067	16.3681	10.105	11.8867	16.4116	14.74	15.4638	19.5241	13.9555	12.7042	14.0133	13.4297	16.1781
Ankrd2	687.536	813.156	823.901	1119.04	678.879	443.481	642.232	804.603	678.368	1004.99	1016.85	502.967	471.679	907.946	1009.83	660.269	819.419	764.194	626.03	907.878
Ankrd23	2310.38	2165.81	1832.38	2675.03	1080.44	1466.55	1278.44	1375.52	1201.24	941.601	1053.59	1125.64	1059.17	2084.3	2337.47	1686.87	1799.46	1637.69	1253.09	1933.76
Ankrd24	2.7428	3.3509	3.0935	3.1972	2.9819	2.2684	3.0105	1.9721	1.8187	1.8373	2.1612	2.8962	3.1586	2.2091	2.1693	2.6167	2.7223	2.8027	3.0992	2.855
Ankrd26	0.9143	1.117	1.0312	1.0657	0.994	1.1342	1.0035	1.9721	1.8187	0.9186	2.1612	1.9308	1.0529	1.1046	1.0847	1.7444	0.9074	0.9342	1.0331	0.9517
Ankrd27	16.457	21.2225	13.4052	18.1177	13.9155	11.3422	10.0349	15.7765	18.1868	11.0236	17.2897	19.3078	14.74	11.0456	11.9314	13.0833	15.4265	14.0133	17.5619	12.3715
Ankrd28	24.6855	23.4564	26.8103	28.7752	27.831	28.3556	25.0872	31.5531	23.6429	18.3727	27.0152	27.0309	32.6385	32.0322	28.2015	19.1888	19.0563	20.5529	26.8594	23.7914
Ankrd29	0.9143	1.117	1.0312	1.0657	0.994	0	0	0.986	0.9093	0.9186	0	0.9654	1.0529	0	1.0847	0.8722	0.9074	0.9342	0	0.9517
Ankrd33b	13.7141	33.5092	31.9661	10.6575	15.9034	17.0133	10.0349	10.8464	14.5495	12.8609	11.8867	11.5847	11.5814	32.0322	31.4555	12.211	11.7967	15.8818	21.6941	11.4199
Ankrd35	0.9143	1.117	1.0312	1.0657	0.994	1.1342	0	0.986	0.9093	0.9186	1.0806	0.9654	1.0529	0	1.0847	0.8722	0.9074	0.9342	1.0331	0.9517
Ankrd37	4.5714	8.9358	4.1247	6.3945	8.9457	3.4027	4.014	0.986	3.6374	6.4304	4.3224	2.8962	5.2643	2.2091	2.1693	7.85	9.0744	6.5396	7.2314	2.855
Ankrd39	6.3999	5.5849	5.1558	5.3287	4.9698	5.6711	5.0174	6.9022	4.5467	5.5118	5.403	6.7577	4.2114	5.5228	6.508	5.2333	5.4446	6.5396	6.1983	5.7099
Ankrd40	117.027	137.388	134.052	134.284	121.264	106.617	87.3035	102.547	96.3901	73.4908	83.2069	101.366	96.8627	129.233	129.076	104.666	107.078	120.515	104.338	115.15
Ankrd44	4.5714	3.3509	4.1247	4.263	3.9759	2.2684	2.007	2.9581	3.6374	3.6745	4.3224	2.8962	3.1586	2.2091	2.1693	4.3611	3.6298	3.7369	4.1322	2.855
Ankrd46	15.5427	21.2225	18.561	20.2492	18.8853	17.0133	17.0593	17.7486	18.1868	22.0472	16.2091	21.2385	23.1628	16.5684	18.4394	17.4443	17.2414	17.7502	20.661	16.1781
Ankrd49	3.6571	4.4679	5.1558	5.3287	5.9638	3.4027	5.0174	4.9302	2.728	6.4304	5.403	3.8616	5.2643	3.3137	5.4234	6.1055	5.4446	4.6711	4.1322	5.7099
Ankrd50	5.4857	4.4679	5.1558	6.3945	5.9638	4.5369	4.014	3.9441	5.456	3.6745	5.403	4.8269	6.3171	3.3137	4.3387	5.2333	5.4446	4.6711	6.1983	3.8066
Ankrd52	39.3139	40.211	43.309	34.104	36.7767	20.416	16.0558	24.6508	22.7335	13.7795	11.8867	42.4771	25.2685	29.823	40.1329	23.5499	22.686	32.6978	21.6941	35.2112
Ankrd54	5.4857	6.7018	5.1558	4.263	4.9698	5.6711	8.0279	5.9162	8.1841	7.3491	5.403	6.7577	7.37	4.4182	5.4234	6.1055	6.3521	6.5396	6.1983	5.7099
Ankrd6	1.8286	2.2339	3.0935	2.1315	1.9879	2.2684	3.0105	2.9581	1.8187	1.8373	2.1612	1.9308	2.1057	2.2091	1.0847	2.6167	2.7223	1.8684	2.0661	1.9033
Ankrd61	0	0	1.0312	0	0.994	1.1342	1.0035	0.986	0.9093	1.8373	1.0806	0.9654	1.0529	1.1046	1.0847	0.8722	0	0.9342	1.0331	0
Ankrd9	49.3709	67.0183	85.5867	65.0107	75.5414	95.2747	57.1988	81.8408	57.2885	117.585	83.2069	68.5426	55.8013	57.437	77.0117	64.5441	61.706	127.988	92.9747	57.0993
Anks1	12.7999	13.4037	15.4675	13.8547	11.9276	11.3422	12.0419	7.8883	10.0027	5.5118	6.4837	13.5154	12.6343	11.0456	14.1007	10.4666	11.7967	10.2764	9.2975	13.3232
Anks3	13.7141	14.5206	16.4986	15.9862	15.9034	20.416	17.0593	17.7486	15.4588	19.2913	18.3703	20.2731	20.0043	13.2547	15.1854	16.5721	13.6116	14.9476	16.5288	17.1298
Anks4b	1.8286	0	0	0	0	0	4.014	0	5.456	0	0	0	0	2.2091	0	0.8722	1.8149	0	0	0
Anks6	1.8286	2.2339	2.0623	2.1315	1.9879	1.1342	1.0035	0.986	0.9093	0.9186	2.1612	1.9308	1.0529	1.1046	1.0847	1.7444	0.9074	1.8684	2.0661	0.9517
Ankzf1	11.8856	10.0527	8.2493	13.8547	11.9276	18.1476	17.0593	18.7346	16.3681	16.5354	15.1285	18.3424	20.0043	7.7319	13.0161	13.0833	13.6116	14.0133	17.5619	11.4199
Anln	1.8286	1.117	1.0312	2.1315	0.994	1.1342	1.0035	0.986	0.9093	0.9186	1.0806	1.9308	2.1057	1.1046	1.0847	0.8722	0.9074	0.9342	1.0331	0.9517
Ano1	10.057	6.7018	7.2182	8.526	9.9397	7.9396	8.0279	6.9022	6.3654	10.105	8.6449	8.6885	11.5814	9.941	8.6774	6.1055	6.3521	4.6711	7.2314	8.5649
Ano10	23.7712	31.2752	29.9038	27.7095	39.7586	29.4898	33.1151	33.5251	41.8297	32.1522	29.1764	32.8232	33.6914	27.6139	43.3869	32.272	23.5935	33.632	35.1238	28.5496
Ano4	0.9143	1.117	1.0312	2.1315	0.994	1.1342	1.0035	1.9721	0	0.9186	0	0.9654	2.1057	1.1046	1.0847	0.8722	0.9074	0.9342	1.0331	0.9517
Ano5	21.0284	25.6904	22.6856	22.3807	26.8371	26.0871	13.0453	21.6927	14.5495	11.9423	24.854	19.3078	20.0043	25.4048	20.6088	23.5499	19.9637	10.2764	18.5949	21.888
Ano6	22.8569	16.7546	18.561	35.1697	20.8733	26.0871	21.0733	14.7905	26.3709	11.0236	29.1764	22.2039	26.3214	19.882	21.6934	25.2943	13.6116	12.1449	17.5619	24.743
Ano8	13.7141	14.5206	15.4675	15.9862	14.9095	13.6107	11.0384	11.8324	9.0934	11.0236	14.0479	12.55	10.5286	13.2547	11.9314	13.0833	13.6116	14.0133	14.4627	11.4199
Anp32a	42.971	49.1468	41.2466	55.419	63.6138	53.3085	43.15	53.2458	35.4643	45.0131	46.4662	42.4771	49.4842	50.8096	39.0482	57.5663	50.8167	42.04	51.6526	43.7761
Anp32b	95.0847	96.0596	96.9296	94.8517	94.4267	115.691	134.467	121.282	103.665	127.69	157.769	113.916	97.9156	98.3056	99.7898	95.9439	100.726	94.3564	116.735	98.0204
Anp32e	40.2282	44.6789	31.9661	35.1697	27.831	27.2213	25.0872	33.5251	33.6456	22.9659	32.4183	31.8578	32.6385	38.6595	42.3022	18.3166	32.6679	26.1582	29.9585	33.3079
Anpep	14.6284	12.2867	11.3428	12.789	11.9276	6.8053	25.0872	7.8883	35.4643	8.2677	9.7255	13.5154	9.4757	25.4048	5.4234	18.3166	18.1488	13.0791	9.2975	18.0814
Antkmt	15.5427	20.1055	20.6233	19.1835	18.8853	13.6107	23.0802	20.7067	20.0055	22.0472	21.6122	19.3078	16.8457	16.5684	18.4394	20.9332	17.2414	21.4871	20.661	17.1298
Antxr1	10.057	7.8188	7.2182	9.5917	8.9457	4.5369	5.0174	4.9302	6.3654	4.5932	5.403	5.7923	6.3171	7.7319	4.3387	6.9777	8.167	10.2764	6.1983	7.6132
Antxr2	7.3142	5.5849	5.1558	6.3945	5.9638	3.4027	5.0174	3.9441	7.2747	3.6745	3.2418	5.7923	4.2114	6.6273	4.3387	6.1055	5.4446	5.6053	4.1322	6.6616
Anxa1	48.4566	50.2637	46.4024	47.9587	64.6078	36.2951	38.1325	30.567	39.1017	73.4908	58.3529	36.6847	45.2728	33.1367	33.6248	61.9274	58.9837	46.7111	37.1899	57.0993
Anxa11	31.9997	35.7431	37.122	35.1697	31.8069	30.624	26.0907	38.4553	32.7363	16.5354	22.6928	28.9616	38.9557	39.764	33.6248	33.1443	28.1307	24.2898	28.9255	33.3079
Anxa2	149.027	140.738	140.238	114.035	145.119	46.5031	65.2267	37.4693	69.1099	94.6194	117.786	57.9233	66.3299	69.5871	55.3183	138.683	147.005	122.383	66.1153	128.473
Anxa3	43.8853	41.328	43.309	41.5642	49.6983	28.3556	30.1046	42.3994	27.2802	61.5485	49.708	40.5463	40.0085	25.4048	28.2015	50.5886	42.6497	46.7111	45.4543	35.2112
Anxa4	19.1998	22.3394	16.4986	23.4465	23.8552	22.6844	29.1012	31.5531	31.8269	31.2336	30.257	20.2731	18.9514	22.0911	21.6934	24.4221	31.7604	28.0267	29.9585	20.9364
Anxa5	134.399	129.569	105.179	110.838	99.3966	51.04	90.3139	53.2458	106.393	70.7349	83.2069	66.6118	81.0699	90.5737	67.2496	115.133	120.69	110.238	99.173	83.7456
Anxa6	245.026	264.722	243.355	242.991	236.564	250.663	222.774	252.424	221.879	170.866	232.331	200.801	240.051	291.603	261.406	213.693	209.619	211.134	240.701	227.445
Anxa7	42.0567	41.328	64.9634	49.0245	42.7405	47.6373	75.2616	55.2179	60.9258	50.5249	60.5141	36.6847	67.3827	70.6916	43.3869	39.2498	52.6316	49.5138	46.4873	59.0026
Anxa8	14.6284	14.5206	18.561	10.6575	17.8914	7.9396	13.0453	17.7486	22.7335	44.0945	28.0958	12.55	15.7928	9.941	8.6774	25.2943	29.9456	13.0791	12.3966	24.743
Anxa9	2.7428	1.117	1.0312	3.1972	1.9879	1.1342	2.007	1.9721	0.9093	3.6745	3.2418	1.9308	1.0529	1.1046	1.0847	2.6167	2.7223	2.8027	3.0992	0.9517
Aoah	0.9143	1.117	1.0312	1.0657	1.9879	0	2.007	0	2.728	0	3.2418	0	1.0529	2.2091	0	0	0.9074	0.9342	0	1.9033
Aoc2	3.6571	2.2339	2.0623	2.1315	1.9879	2.2684	3.0105	1.9721	1.8187	2.7559	2.1612	3.8616	4.2114	3.3137	2.1693	1.7444	1.8149	1.8684	2.0661	2.855
Aoc3	19.1998	12.2867	12.374	20.2492	16.8974	12.4764	13.0453	7.8883	15.4588	16.5354	16.2091	18.3424	24.2157	8.8365	15.1854	10.4666	12.7042	11.2107	17.5619	11.4199
Aopep	38.3996	45.7959	45.3713	49.0245	40.7526	44.2347	40.1395	39.4413	30.9176	34.9081	50.7886	32.8232	41.0614	40.8686	44.4715	37.5053	31.7604	43.9084	38.2229	43.7761
Aox1	17.3713	15.6376	19.5921	19.1835	19.8793	31.7582	30.1046	36.4832	38.1923	33.0708	28.0958	44.4078	38.9557	25.4048	22.7781	17.4443	17.2414	14.9476	33.0577	19.0331
Aox3	1.8286	0	0	1.0657	0.994	1.1342	2.007	0.986	3.6374	0.9186	0	0.9654	1.0529	3.3137	1.0847	0.8722	2.7223	0	0	1.9033
Ap1ar	10.057	5.5849	12.374	11.7232	4.9698	10.208	11.0384	4.9302	13.6401	8.2677	8.6449	7.7231	7.37	18.7775	7.5927	6.9777	5.4446	11.2107	7.2314	11.4199
Ap1b1	35.6568	40.211	39.1843	38.367	31.8069	31.7582	28.0977	29.581	37.283	23.8845	31.3377	32.8232	28.4271	41.9732	34.7095	29.6554	33.5753	31.7635	30.9916	36.1629
Ap1g1	21.9426	21.2225	25.7791	15.9862	19.8793	11.3422	14.0488	19.7207	23.6429	11.0236	12.9673	24.1347	25.2685	12.1501	22.7781	15.6999	16.3339	15.8818	15.4958	20.9364
Ap1g2	8.2285	7.8188	7.2182	11.7232	9.9397	10.208	11.0384	10.8464	9.0934	15.6168	14.0479	10.6193	11.5814	6.6273	7.5927	10.4666	11.7967	8.408	11.3636	8.5649
Ap1m1	45.7138	51.3807	43.309	46.893	41.7466	30.624	35.1221	28.595	31.8269	45.0131	47.5468	35.7194	33.6914	28.7185	39.0482	40.122	44.4646	43.9084	34.0907	45.6794
Ap1s1	28.3426	33.5092	26.8103	38.367	30.8129	21.5502	38.1325	21.6927	40.9203	37.664	37.8213	26.0655	27.3742	30.9276	23.8628	34.8887	37.2051	31.7635	35.1238	27.598
Ap1s2	29.2568	33.5092	32.9973	31.9725	33.7948	35.1609	25.0872	41.4134	24.5522	31.2336	29.1764	28.9616	24.2157	35.3458	35.7942	32.272	31.7604	33.632	28.9255	35.2112
Ap2a1	40.2282	44.6789	46.4024	43.6957	41.7466	39.6978	38.1325	43.3855	42.739	31.2336	38.9019	39.5809	46.3256	39.764	43.3869	35.7609	38.1125	41.1058	43.3882	38.0662
Ap2a2	40.2282	44.6789	40.2155	38.367	35.7828	35.1609	36.1256	35.4972	44.5577	38.5827	43.2243	35.7194	35.7971	41.9732	39.0482	37.5053	36.2976	36.4347	37.1899	40.9211
Ap2b1	28.3426	26.8073	22.6856	18.1177	24.8491	12.4764	21.0733	15.7765	26.3709	25.7218	21.6122	19.3078	23.1628	13.2547	21.6934	24.4221	25.4083	25.224	18.5949	25.6947
Ap2m1	73.1421	99.4105	73.2128	55.419	59.6379	73.7245	79.2756	66.0642	89.1154	64.3044	61.5947	61.7848	74.7527	75.1099	70.5037	74.1385	76.225	78.4746	82.6442	63.7608
Ap2m1-ps	0.9143	1.117	1.0312	1.0657	0.994	1.1342	2.007	0.986	0.9093	0.9186	1.0806	0.9654	1.0529	1.1046	1.0847	0.8722	0.9074	0.9342	1.0331	0.9517
Ap2s1	69.485	73.7202	79.3997	54.3532	67.5897	75.9929	82.286	67.0503	96.3901	77.1653	99.416	61.7848	76.8584	67.378	69.419	73.2663	73.5027	66.3298	77.4789	69.4708
Ap3b1	11.8856	10.0527	11.3428	12.789	10.9336	11.3422	10.0349	13.8045	16.3681	10.105	14.0479	9.6539	11.5814	11.0456	11.9314	13.0833	11.7967	9.3422	13.4297	10.4682
Ap3d1	40.2282	41.328	36.0908	30.9067	31.8069	30.624	32.1116	31.5531	40.011	35.8268	39.9825	38.6155	38.9557	27.6139	34.7095	30.5276	32.6679	34.5662	39.256	31.4046
Ap3m1	28.3426	21.2225	22.6856	26.6437	15.9034	24.9529	14.0488	27.6089	23.6429	24.8031	22.6928	20.2731	20.0043	20.9866	17.3547	25.2943	26.3158	27.0924	19.628	25.6947
Ap3m2	3.6571	2.2339	3.0935	5.3287	2.9819	4.5369	3.0105	3.9441	2.728	5.5118	5.403	3.8616	4.2114	2.2091	2.1693	3.4889	3.6298	3.7369	4.1322	2.855
Ap3s1	20.1141	18.9885	19.5921	21.315	21.8672	21.5502	27.0942	17.7486	28.1896	22.0472	29.1764	20.2731	28.4271	20.9866	18.4394	16.5721	19.0563	21.4871	23.7602	19.0331
Ap3s1-ps2	0	0	0	0	1.9879	0	1.0035	0	0	0	1.0806	0.9654	2.1057	0	1.0847	0	0.9074	0	1.0331	0
Ap3s2	10.057	12.2867	13.4052	12.789	11.9276	11.3422	10.0349	12.8184	13.6401	9.1863	12.9673	10.6193	10.5286	13.2547	13.0161	11.3388	11.7967	11.2107	11.3636	12.3715
Ap4b1	19.1998	8.9358	20.6233	19.1835	14.9095	13.6107	14.0488	21.6927	12.7308	12.8609	23.7734	13.5154	16.8457	11.0456	13.0161	13.9555	16.3339	16.816	13.4297	19.0331
Ap4e1	7.3142	4.4679	6.187	5.3287	8.9457	5.6711	7.0244	8.8743	7.2747	10.105	10.8061	5.7923	6.3171	5.5228	5.4234	6.9777	7.2595	9.3422	7.2314	7.6132
Ap4m1	12.7999	14.5206	13.4052	15.9862	15.9034	21.5502	16.0558	20.7067	19.0962	21.1286	18.3703	24.1347	20.0043	13.2547	20.6088	14.8277	12.7042	14.0133	20.661	14.2748
Ap4s1	54.8566	73.7202	61.8699	75.6682	77.5293	86.2009	70.2442	73.9525	53.6511	78.0839	85.3681	66.6118	48.4313	75.1099	80.2657	68.0329	64.4283	71.9351	81.6111	60.9059
Ap5b1	0.9143	2.2339	2.0623	2.1315	1.9879	1.1342	1.0035	0.986	1.8187	0.9186	2.1612	0.9654	1.0529	1.1046	1.0847	0.8722	1.8149	0.9342	2.0661	0.9517
Ap5m1	2.7428	4.4679	4.1247	4.263	4.9698	4.5369	2.007	2.9581	3.6374	3.6745	4.3224	4.8269	3.1586	3.3137	4.3387	3.4889	1.8149	2.8027	4.1322	2.855
Ap5s1	11.8856	20.1055	34.0285	23.4465	32.8009	22.6844	18.0628	21.6927	25.4615	7.3491	10.8061	27.9963	21.0571	20.9866	14.1007	15.6999	29.0381	26.1582	15.4958	27.598
Ap5z1	4.5714	4.4679	3.0935	4.263	3.9759	4.5369	6.0209	4.9302	5.456	6.4304	6.4837	5.7923	5.2643	3.3137	3.254	3.4889	4.5372	4.6711	5.1653	4.7583
Apaf1	2.7428	4.4679	5.1558	3.1972	0.994	3.4027	6.0209	3.9441	1.8187	3.6745	2.1612	3.8616	6.3171	4.4182	4.3387	0.8722	2.7223	3.7369	2.0661	4.7583
Apba1	1.8286	1.117	2.0623	2.1315	1.9879	1.1342	1.0035	0.986	0.9093	0.9186	1.0806	0.9654	1.0529	1.1046	1.0847	1.7444	1.8149	1.8684	1.0331	0.9517
Apba3	33.8282	54.7316	47.4336	39.4327	41.7466	38.5636	35.1221	38.4553	34.5549	33.9895	44.305	34.754	30.5328	41.9732	44.4715	34.0165	39.02	42.04	36.1568	42.8244
Apbb1	7.3142	7.8188	8.2493	8.526	7.9517	7.9396	5.0174	7.8883	6.3654	5.5118	6.4837	6.7577	6.3171	6.6273	6.508	7.85	7.2595	8.408	6.1983	7.6132
Apbb1ip	4.5714	3.3509	3.0935	4.263	3.9759	2.2684	2.007	2.9581	3.6374	9.1863	9.7255	3.8616	3.1586	2.2091	2.1693	2.6167	3.6298	3.7369	3.0992	5.7099
Apbb2	10.9713	7.8188	9.2805	10.6575	9.9397	11.3422	9.0314	10.8464	5.456	9.1863	9.7255	12.55	15.7928	8.8365	8.6774	6.9777	8.167	7.4738	8.2644	11.4199
Apbb3	14.6284	15.6376	16.4986	12.789	14.9095	13.6107	14.0488	14.7905	10.9121	19.2913	14.0479	14.4808	14.74	12.1501	15.1854	14.8277	11.7967	20.5529	17.5619	12.3715
Apc	4.5714	3.3509	3.0935	6.3945	6.9578	5.6711	7.0244	5.9162	4.5467	5.5118	6.4837	6.7577	5.2643	4.4182	6.508	6.1055	3.6298	2.8027	7.2314	3.8066
Apc-ps1	0	0	1.0312	1.0657	0.994	1.1342	0	1.9721	0.9093	0.9186	1.0806	0	0	1.1046	1.0847	1.7444	0.9074	0.9342	1.0331	0
Apcdd1	0.9143	1.117	1.0312	2.1315	1.9879	1.1342	1.0035	0.986	0.9093	0.9186	2.1612	1.9308	1.0529	1.1046	1.0847	1.7444	0.9074	0.9342	2.0661	0.9517
Apcs	21.9426	4.4679	5.1558	0	2.9819	9.0738	275.959	24.6508	226.426	4.5932	1.0806	1.9308	1.0529	181.147	28.2015	125.599	110.708	0.9342	52.6857	1.9033
Apeh	18.2855	15.6376	19.5921	17.052	18.8853	18.1476	19.0663	16.7626	21.8242	17.4541	18.3703	18.3424	15.7928	17.6729	18.4394	17.4443	19.0563	18.6844	16.5288	19.9847
Apex1	16.457	21.2225	23.7168	18.1177	19.8793	17.0133	39.136	19.7207	26.3709	22.0472	18.3703	14.4808	18.9514	32.0322	29.2861	19.1888	23.5935	23.3555	18.5949	25.6947
Apex2	2.7428	3.3509	1.0312	2.1315	2.9819	3.4027	2.007	2.9581	1.8187	1.8373	3.2418	2.8962	2.1057	2.2091	3.254	2.6167	2.7223	1.8684	2.0661	2.855
Aph1a	24.6855	30.1582	27.8415	27.7095	32.8009	24.9529	22.0767	19.7207	29.0989	21.1286	20.5316	23.1693	26.3214	26.5094	29.2861	26.1665	24.5009	28.0267	27.8924	24.743
Aph1b	2.7428	2.2339	1.0312	2.1315	2.9819	2.2684	1.0035	1.9721	1.8187	2.7559	2.1612	2.8962	3.1586	1.1046	1.0847	2.6167	1.8149	0.9342	2.0661	1.9033
Aph1c	0	0	0	1.0657	0.994	1.1342	0	0.986	0	0.9186	0	0.9654	0	0	0	0.8722	0	0	1.0331	0
Api5	25.5997	26.8073	23.7168	24.5122	27.831	27.2213	29.1012	26.6229	30.9176	28.4777	23.7734	26.0655	35.7971	29.823	28.2015	23.5499	24.5009	23.3555	27.8924	25.6947
Apip	38.3996	50.2637	53.6206	43.6957	28.825	62.3822	43.15	41.4134	32.7363	53.2808	36.7407	44.4078	29.48	49.7051	45.5562	50.5886	50.8167	44.8427	53.7187	36.1629
Aplf	2.7428	2.2339	2.0623	2.1315	1.9879	3.4027	2.007	3.9441	2.728	2.7559	3.2418	1.9308	2.1057	2.2091	2.1693	3.4889	2.7223	1.8684	3.0992	1.9033
Apln	6.3999	8.9358	6.187	8.526	3.9759	4.5369	2.007	1.9721	2.728	2.7559	4.3224	7.7231	3.1586	2.2091	3.254	4.3611	5.4446	6.5396	3.0992	5.7099
Aplnr	4.5714	6.7018	7.2182	5.3287	10.9336	4.5369	1.0035	3.9441	4.5467	2.7559	3.2418	7.7231	6.3171	1.1046	2.1693	6.1055	7.2595	6.5396	6.1983	2.855
Aplp1	4.5714	4.4679	4.1247	3.1972	4.9698	2.2684	4.014	3.9441	2.728	4.5932	6.4837	3.8616	5.2643	3.3137	3.254	2.6167	4.5372	2.8027	4.1322	3.8066
Aplp2	136.227	109.463	107.241	141.745	128.222	108.885	160.558	119.31	179.14	108.399	108.061	155.428	175.827	119.292	131.245	118.622	107.986	110.238	134.297	122.763
Apmap	34.7425	35.7431	36.0908	41.5642	34.7888	32.8925	35.1221	25.6369	38.1923	31.2336	30.257	29.927	36.8499	34.2413	40.1329	30.5276	35.3902	35.5004	33.0577	36.1629
Apoa1	464.452	20.1055	49.4959	19.1835	18.8853	31.7582	1496.2	71.9804	933.893	18.3727	11.8867	15.4462	15.7928	956.546	162.701	540.775	713.249	10.2764	122.933	109.44
Apoa2	608.908	51.3807	114.459	52.2217	45.7224	74.8587	2958.28	154.807	2994.46	48.6876	20.5316	34.754	34.7442	2046.74	430.615	1283.03	1643.38	32.6978	89.8755	583.364
Apoa4	164.57	4.4679	6.187	3.1972	1.9879	2.2684	238.83	8.8743	154.588	2.7559	3.2418	0.9654	2.1057	66.2734	26.0321	157.871	173.321	3.7369	56.8179	2.855
Apoa5	30.1711	2.2339	5.1558	3.1972	2.9819	3.4027	123.429	8.8743	89.1154	1.8373	2.1612	1.9308	2.1057	65.1689	17.3547	50.5886	67.1506	1.8684	37.1899	1.9033
Apob	6.3999	1.117	2.0623	1.0657	0.994	1.1342	24.0837	0.986	34.5549	0.9186	0	0	1.0529	24.3003	13.0161	8.7222	11.7967	0.9342	7.2314	0.9517
Apobec1	4.5714	5.5849	6.187	6.3945	7.9517	6.8053	8.0279	7.8883	7.2747	12.8609	11.8867	7.7231	6.3171	12.1501	5.4234	4.3611	7.2595	4.6711	7.2314	6.6616
Apobec2	558.623	729.383	578.484	500.902	660.987	690.741	433.507	535.416	351.915	537.401	539.224	527.102	394.821	455.077	737.577	556.475	570.78	597.902	658.054	460.601
Apobec3	7.3142	4.4679	7.2182	7.4602	6.9578	7.9396	7.0244	7.8883	8.1841	11.0236	9.7255	8.6885	11.5814	4.4182	7.5927	5.2333	6.3521	7.4738	9.2975	5.7099
Apobr	2.7428	1.117	2.0623	2.1315	1.9879	2.2684	2.007	1.9721	1.8187	6.4304	6.4837	1.9308	2.1057	2.2091	1.0847	1.7444	2.7223	1.8684	2.0661	2.855
Apoc1	204.798	37.977	63.9323	45.8272	36.7767	54.4427	1068.71	79.8687	872.967	43.1758	33.4989	27.9963	38.9557	638.434	160.531	430.875	602.541	17.7502	242.767	62.8092
Apoc2	31.9997	2.2339	4.1247	3.1972	2.9819	3.4027	101.352	5.9162	127.308	4.5932	7.5643	0	3.1586	64.0643	11.9314	50.5886	78.0399	4.6711	25.8263	2.855
Apoc2l	1.8286	0	0	0	0	0	6.0209	0	5.456	0.9186	0	2.8962	0	3.3137	0	1.7444	1.8149	0	0	0
Apoc3	110.627	11.1697	20.6233	9.5917	13.9155	17.0133	682.372	32.5391	503.775	10.105	6.4837	8.6885	8.4228	365.608	74.8423	284.343	337.568	4.6711	38.2229	63.7608
Apoc4	13.7141	1.117	2.0623	1.0657	0.994	2.2684	75.2616	2.9581	64.5632	1.8373	1.0806	0.9654	1.0529	47.4959	7.5927	28.7832	39.02	0	25.8263	0.9517
Apod	22.8569	22.3394	32.9973	24.5122	15.9034	28.3556	28.0977	25.6369	24.5522	43.1758	39.9825	24.1347	42.1142	16.5684	23.8628	20.061	20.8711	31.7635	21.6941	32.3562
Apoe	688.45	247.968	381.531	376.21	255.449	345.938	2381.28	325.391	2337.91	301.312	399.825	253.897	262.161	1786.07	335.163	1187.96	1463.7	178.436	1112.6	271.221
Apof	19.1998	1.117	2.0623	1.0657	0.994	0	91.3174	3.9441	115.486	0	0	0	0	75.1099	6.508	39.2498	53.539	0	43.3882	0
Apoh	78.6278	7.8188	12.374	4.263	6.9578	7.9396	338.175	20.7067	345.55	6.4304	4.3224	2.8962	5.2643	277.244	42.3022	152.638	160.617	3.7369	5.1653	102.779
Apol10b	3.6571	3.3509	4.1247	3.1972	3.9759	4.5369	11.0384	8.8743	5.456	8.2677	4.3224	3.8616	10.5286	6.6273	10.8467	2.6167	3.6298	3.7369	7.2314	3.8066
Apol11a	0	0	0	0	0	0	0	0	0	2.7559	0	0	0	0	0	0	0	2.8027	0	0.9517
Apol11b	0.9143	0	1.0312	0	0.994	0	0	0	1.8187	3.6745	0	0	0	0	0	0.8722	0	4.6711	0	1.9033
Apol6	52.1138	78.188	92.8049	84.1942	72.5595	48.7716	34.1186	16.7626	31.8269	41.3386	30.257	36.6847	28.4271	57.437	68.3343	79.3718	87.1143	39.2373	72.3137	34.2596
Apol7a	2.7428	0	1.0312	1.0657	0.994	1.1342	2.007	0.986	2.728	1.8373	1.0806	0.9654	1.0529	1.1046	0	2.6167	1.8149	0.9342	1.0331	0.9517
Apol8	0	0	0	0	0	0	0	0	0	0	1.0806	1.9308	6.3171	5.5228	10.8467	0	0	0	0	0
Apol9a	0.9143	1.117	1.0312	1.0657	0.994	1.1342	2.007	0.986	3.6374	4.5932	1.0806	0.9654	1.0529	2.2091	1.0847	1.7444	2.7223	4.6711	3.0992	0.9517
Apol9b	4.5714	2.2339	2.0623	2.1315	1.9879	2.2684	8.0279	2.9581	10.0027	7.3491	2.1612	1.9308	2.1057	7.7319	2.1693	2.6167	7.2595	7.4738	2.0661	5.7099
Apold1	33.8282	18.9885	13.4052	22.3807	10.9336	9.0738	29.1012	7.8883	6.3654	19.2913	10.8061	10.6193	28.4271	27.6139	37.9635	8.7222	6.3521	11.2107	10.3305	22.8397
Apom	5.4857	0	1.0312	0	0	0	30.1046	0.986	18.1868	0	1.0806	0.9654	0	12.1501	6.508	15.6999	9.9819	0	6.1983	0
Apon	15.5427	1.117	3.0935	2.1315	0.994	2.2684	55.1918	2.9581	79.1126	0.9186	2.1612	0.9654	1.0529	46.3914	4.3387	34.0165	38.1125	0.9342	22.7271	0.9517
Apoo	80.4563	116.165	126.833	112.969	141.143	168.999	119.415	150.863	82.75	124.016	86.4487	106.193	89.4927	157.952	144.261	131.705	121.597	128.923	139.462	103.73
Apoo-ps	1.8286	1.117	1.0312	3.1972	2.9819	4.5369	2.007	1.9721	0.9093	3.6745	0	3.8616	1.0529	2.2091	3.254	3.4889	2.7223	1.8684	3.0992	1.9033
Apool	21.0284	26.8073	26.8103	27.7095	31.8069	35.1609	22.0767	31.5531	19.0962	26.6404	19.451	24.1347	23.1628	32.0322	30.3708	27.911	28.1307	27.0924	30.9916	22.8397
App	61.2565	46.9128	56.7141	59.682	54.6681	31.7582	37.1291	35.4972	40.9203	50.5249	28.0958	42.4771	55.8013	43.0777	56.4029	55.8219	41.7423	52.3164	39.256	55.196
Appbp2	10.057	10.0527	12.374	12.789	11.9276	9.0738	10.0349	9.8603	11.8214	10.105	10.8061	10.6193	11.5814	8.8365	10.8467	10.4666	10.8893	10.2764	10.3305	11.4199
Appl1	7.3142	7.8188	8.2493	8.526	8.9457	9.0738	6.0209	9.8603	6.3654	8.2677	6.4837	7.7231	7.37	8.8365	7.5927	8.7222	8.167	8.408	8.2644	7.6132
Appl2	15.5427	23.4564	17.5298	22.3807	17.8914	24.9529	21.0733	28.595	20.9148	17.4541	21.6122	27.0309	24.2157	16.5684	19.5241	19.1888	17.2414	19.6187	23.7602	18.0814
Aprt	42.971	53.6147	43.309	46.893	38.7647	49.9058	52.1814	44.3715	52.7418	63.3858	65.9171	46.3386	46.3256	40.8686	43.3869	52.333	47.1869	45.7769	55.7848	41.8728
Aptx	4.5714	4.4679	4.1247	5.3287	5.9638	4.5369	4.014	4.9302	3.6374	3.6745	4.3224	3.8616	3.1586	4.4182	5.4234	4.3611	4.5372	4.6711	5.1653	3.8066
Aqp1	767.078	681.353	981.67	746.025	793.184	1078.65	840.923	587.676	595.618	1275.98	632.156	934.496	1375.03	502.573	994.644	826.862	779.492	670.771	669.418	1001.14
Aqp11	0.9143	1.117	1.0312	1.0657	0.994	1.1342	2.007	0.986	1.8187	0.9186	1.0806	0.9654	1.0529	2.2091	1.0847	0.8722	1.8149	0.9342	1.0331	0.9517
Aqp2	0	0	1.0312	1.0657	0	2.2684	2.007	0.986	0	0.9186	0	0.9654	2.1057	1.1046	1.0847	0.8722	0.9074	0.9342	1.0331	0.9517
Aqp4	10.9713	21.2225	12.374	3.1972	7.9517	4.5369	5.0174	4.9302	4.5467	2.7559	5.403	8.6885	7.37	15.4638	1.0847	7.85	6.3521	10.2764	10.3305	3.8066
Aqp5	1.8286	1.117	1.0312	0	0.994	0	0	0	0	2.7559	2.1612	0.9654	1.0529	0	0	2.6167	1.8149	0	1.0331	0.9517
Aqp7	15.5427	17.8716	19.5921	33.0382	28.825	6.8053	4.014	5.9162	6.3654	6.4304	10.8061	9.6539	10.5286	3.3137	7.5927	27.0387	21.7786	19.6187	7.2314	19.9847
Aqp8	10.9713	1.117	1.0312	1.0657	0.994	1.1342	36.1256	2.9581	22.7335	0.9186	1.0806	0.9654	1.0529	44.1823	3.254	5.2333	9.0744	0	0	8.5649
Aqp9	7.3142	1.117	1.0312	0	0.994	1.1342	18.0628	2.9581	26.3709	1.8373	1.0806	0	1.0529	13.2547	1.0847	13.0833	14.5191	0.9342	1.0331	6.6616
Aqr	11.8856	11.1697	13.4052	12.789	12.9216	9.0738	11.0384	10.8464	12.7308	10.105	11.8867	11.5847	13.6871	9.941	11.9314	12.211	10.8893	9.3422	10.3305	12.3715
Ar	1.8286	1.117	1.0312	1.0657	0.994	1.1342	1.0035	0.986	0.9093	0.9186	1.0806	0.9654	1.0529	2.2091	1.0847	0.8722	0.9074	1.8684	1.0331	0.9517
Araf	43.8853	50.2637	42.2778	47.9587	48.7043	53.3085	48.1674	49.3017	47.2857	43.1758	46.4662	54.0617	49.4842	47.4959	41.2175	44.4831	42.6497	47.6453	44.4212	50.4377
Arap1	21.9426	20.1055	18.561	21.315	18.8853	12.4764	22.0767	13.8045	18.1868	20.21	24.854	14.4808	14.74	20.9866	17.3547	16.5721	18.1488	21.4871	17.5619	19.0331
Arap2	0.9143	1.117	1.0312	1.0657	0.994	1.1342	2.007	0.986	1.8187	0.9186	1.0806	0.9654	2.1057	1.1046	1.0847	0.8722	1.8149	0.9342	1.0331	1.9033
Arap3	24.6855	21.2225	26.8103	19.1835	24.8491	32.8925	31.1081	27.6089	18.1868	35.8268	22.6928	34.754	33.6914	16.5684	23.8628	27.911	20.8711	27.0924	32.0246	20.9364
Arc	3.6571	2.2339	2.0623	2.1315	1.9879	3.4027	2.007	2.9581	1.8187	1.8373	3.2418	1.9308	1.0529	2.2091	2.1693	2.6167	1.8149	2.8027	3.0992	1.9033
Arcn1	53.028	51.3807	54.6518	52.2217	56.656	46.5031	57.1988	51.2737	73.6566	45.9317	48.6274	46.3386	54.7485	61.8552	56.4029	54.9497	54.4465	49.5138	50.6196	57.0993
Arel1	10.9713	11.1697	11.3428	11.7232	11.9276	9.0738	13.0453	11.8324	28.1896	8.2677	12.9673	13.5154	12.6343	14.3592	14.1007	14.8277	4.5372	13.0791	9.2975	15.2265
Arf1	235.883	284.828	272.228	239.794	225.63	230.247	241.841	216.927	288.261	237.008	223.686	216.247	257.95	277.244	302.623	220.671	232.305	227.016	234.503	258.85
Arf2	21.9426	26.8073	24.748	20.2492	26.8371	18.1476	15.0523	16.7626	15.4588	22.9659	25.9346	20.2731	17.8985	16.5684	16.2701	22.6776	21.7786	22.4213	18.5949	22.8397
Arf3	19.1998	15.6376	16.4986	15.9862	15.9034	12.4764	18.0628	13.8045	19.0962	18.3727	17.2897	15.4462	15.7928	17.6729	11.9314	16.5721	16.3339	18.6844	15.4958	18.0814
Arf4	75.8849	77.0711	70.1193	63.945	65.6017	39.6978	90.3139	52.2598	85.478	65.2231	74.562	44.4078	61.0656	82.8418	66.165	72.394	79.8548	58.856	58.884	78.0357
Arf5	124.342	137.388	127.865	132.153	114.306	136.107	152.53	122.268	130.945	137.795	149.124	122.604	125.29	145.802	141.007	105.538	134.301	118.646	140.495	121.812
Arf6	41.1424	45.7959	46.4024	35.1697	35.7828	32.8925	39.136	32.5391	36.3736	37.664	38.9019	30.8924	46.3256	47.4959	45.5562	34.0165	34.4828	28.0267	42.3551	34.2596
Arfgap1	10.9713	11.1697	12.374	15.9862	14.9095	5.6711	11.0384	14.7905	15.4588	6.4304	7.5643	11.5847	11.5814	8.8365	19.5241	12.211	9.9819	14.0133	9.2975	14.2748
Arfgap2	62.1708	91.5917	75.2751	83.1285	75.5414	71.456	47.1639	59.162	60.9258	45.9317	62.6753	55.0271	52.6428	67.378	69.419	75.8829	67.1506	73.8035	57.8509	74.229
Arfgap3	11.8856	12.2867	11.3428	10.6575	7.9517	7.9396	13.0453	11.8324	17.2775	10.105	8.6449	12.55	12.6343	8.8365	10.8467	11.3388	12.7042	11.2107	10.3305	12.3715
Arfgef1	21.9426	25.6904	25.7791	25.578	27.831	26.0871	18.0628	29.581	24.5522	18.3727	21.6122	24.1347	20.0043	28.7185	30.3708	22.6776	20.8711	22.4213	21.6941	26.6463
Arfgef2	20.1141	23.4564	22.6856	20.2492	19.8793	19.2818	16.0558	20.7067	21.8242	12.8609	17.2897	22.2039	21.0571	17.6729	23.8628	18.3166	15.4265	19.6187	18.5949	20.9364
Arfip1	15.5427	13.4037	13.4052	22.3807	16.8974	11.3422	12.0419	13.8045	15.4588	12.8609	17.2897	16.4116	14.74	9.941	14.1007	14.8277	15.4265	13.0791	12.3966	16.1781
Arfip2	8.2285	7.8188	7.2182	8.526	9.9397	10.208	11.0384	8.8743	9.0934	13.7795	8.6449	12.55	11.5814	6.6273	8.6774	9.5944	9.0744	8.408	8.2644	11.4199
Arfrp1	23.7712	36.8601	35.0596	29.841	26.8371	35.1609	35.1221	34.5112	25.4615	37.664	33.4989	29.927	28.4271	25.4048	30.3708	32.272	33.5753	36.4347	36.1568	26.6463
Arg1	59.428	5.5849	14.4363	7.4602	6.9578	7.9396	213.743	16.7626	300.992	14.6982	22.6928	3.8616	5.2643	166.788	27.1168	103.794	169.691	2.8027	83.6772	5.7099
Arg2	0.9143	0	1.0312	0	0.994	1.1342	3.0105	0	0.9093	0.9186	2.1612	0	0	1.1046	2.1693	0.8722	0.9074	0.9342	1.0331	0
Arglu1	38.3996	40.211	41.2466	51.156	48.7043	58.9796	40.1395	53.2458	39.1017	55.1181	55.111	61.7848	58.9599	36.4504	49.8949	38.3776	34.4828	37.3689	40.289	52.341
Arhgap1	13.7141	7.8188	16.4986	9.5917	10.9336	9.0738	7.0244	5.9162	10.0027	11.0236	9.7255	6.7577	15.7928	8.8365	6.508	11.3388	12.7042	10.2764	11.3636	8.5649
Arhgap10	41.1424	45.7959	49.4959	41.5642	33.7948	46.5031	33.1151	41.4134	27.2802	29.3963	33.4989	31.8578	30.5328	45.2868	43.3869	39.2498	37.2051	42.9742	34.0907	42.8244
Arhgap11a	0.9143	1.117	1.0312	1.0657	0.994	1.1342	1.0035	0.986	0.9093	0.9186	1.0806	0.9654	1.0529	1.1046	1.0847	0.8722	0.9074	0.9342	1.0331	0.9517
Arhgap12	8.2285	5.5849	9.2805	6.3945	8.9457	7.9396	7.0244	10.8464	5.456	8.2677	10.8061	11.5847	6.3171	8.8365	7.5927	6.1055	5.4446	5.6053	9.2975	6.6616
Arhgap15	0	1.117	0	0	0.994	1.1342	1.0035	0.986	0.9093	1.8373	2.1612	0.9654	0	1.1046	0	0	0.9074	0.9342	0	0.9517
Arhgap17	14.6284	7.8188	10.3117	10.6575	11.9276	12.4764	13.0453	23.6648	10.9121	10.105	8.6449	17.377	18.9514	9.941	9.762	11.3388	9.9819	13.0791	10.3305	15.2265
Arhgap18	9.1428	5.5849	4.1247	9.5917	12.9216	7.9396	7.0244	10.8464	7.2747	9.1863	9.7255	12.55	11.5814	6.6273	5.4234	9.5944	6.3521	5.6053	6.1983	10.4682
Arhgap19	5.4857	5.5849	5.1558	2.1315	6.9578	3.4027	4.014	5.9162	5.456	4.5932	4.3224	6.7577	6.3171	4.4182	3.254	5.2333	3.6298	4.6711	4.1322	5.7099
Arhgap20	5.4857	3.3509	5.1558	5.3287	4.9698	2.2684	2.007	3.9441	2.728	1.8373	2.1612	4.8269	2.1057	5.5228	3.254	6.1055	1.8149	3.7369	5.1653	2.855
Arhgap21	9.1428	10.0527	10.3117	8.526	11.9276	9.0738	9.0314	10.8464	11.8214	9.1863	10.8061	9.6539	13.6871	11.0456	10.8467	6.9777	7.2595	9.3422	9.2975	10.4682
Arhgap22	2.7428	2.2339	2.0623	3.1972	1.9879	2.2684	1.0035	0.986	1.8187	2.7559	2.1612	1.9308	2.1057	1.1046	2.1693	2.6167	2.7223	1.8684	2.0661	1.9033
Arhgap23	12.7999	12.2867	10.3117	9.5917	10.9336	6.8053	8.0279	6.9022	10.0027	8.2677	7.5643	8.6885	12.6343	7.7319	8.6774	10.4666	9.9819	10.2764	8.2644	10.4682
Arhgap24	9.1428	10.0527	9.2805	11.7232	8.9457	5.6711	4.014	5.9162	6.3654	4.5932	5.403	6.7577	4.2114	7.7319	8.6774	6.9777	9.9819	9.3422	9.2975	5.7099
Arhgap25	4.5714	3.3509	2.0623	3.1972	1.9879	2.2684	3.0105	2.9581	2.728	4.5932	4.3224	3.8616	3.1586	1.1046	2.1693	2.6167	2.7223	2.8027	2.0661	2.855
Arhgap26	0.9143	2.2339	2.0623	1.0657	0.994	2.2684	2.007	0.986	0.9093	2.7559	1.0806	1.9308	2.1057	1.1046	2.1693	0	1.8149	0.9342	1.0331	1.9033
Arhgap27	10.057	14.5206	11.3428	14.9205	14.9095	11.3422	3.0105	8.8743	8.1841	15.6168	12.9673	10.6193	13.6871	4.4182	7.5927	12.211	13.6116	14.9476	14.4627	7.6132
Arhgap28	2.7428	1.117	1.0312	2.1315	1.9879	1.1342	1.0035	0.986	0.9093	0.9186	2.1612	1.9308	2.1057	1.1046	1.0847	0.8722	0.9074	1.8684	1.0331	1.9033
Arhgap29	24.6855	24.5734	19.5921	26.6437	28.825	18.1476	14.0488	18.7346	19.0962	24.8031	22.6928	22.2039	24.2157	14.3592	18.4394	25.2943	23.5935	23.3555	18.5949	25.6947
Arhgap30	4.5714	2.2339	3.0935	3.1972	2.9819	1.1342	3.0105	2.9581	3.6374	8.2677	8.6449	2.8962	2.1057	4.4182	2.1693	2.6167	4.5372	1.8684	2.0661	4.7583
Arhgap31	21.0284	22.3394	20.6233	17.052	18.8853	12.4764	13.0453	11.8324	9.0934	14.6982	12.9673	14.4808	18.9514	8.8365	16.2701	18.3166	17.2414	18.6844	13.4297	19.0331
Arhgap32	1.8286	1.117	1.0312	2.1315	1.9879	1.1342	2.007	1.9721	1.8187	1.8373	2.1612	0.9654	1.0529	2.2091	1.0847	1.7444	0.9074	1.8684	2.0661	0.9517
Arhgap33	0.9143	0	1.0312	0	0.994	0	0	0.986	0.9093	0.9186	1.0806	0.9654	1.0529	0	0	0.8722	0.9074	0.9342	0	0.9517
Arhgap35	13.7141	11.1697	14.4363	12.789	13.9155	10.208	13.0453	13.8045	18.1868	11.0236	10.8061	12.55	15.7928	12.1501	15.1854	12.211	13.6116	12.1449	12.3966	14.2748
Arhgap39	2.7428	3.3509	2.0623	3.1972	2.9819	2.2684	2.007	2.9581	2.728	3.6745	3.2418	1.9308	2.1057	3.3137	2.1693	2.6167	3.6298	2.8027	3.0992	1.9033
Arhgap4	1.8286	1.117	1.0312	2.1315	0.994	1.1342	1.0035	1.9721	0.9093	3.6745	4.3224	0.9654	1.0529	1.1046	1.0847	1.7444	1.8149	0.9342	2.0661	0.9517
Arhgap42	4.5714	4.4679	3.0935	4.263	3.9759	4.5369	4.014	3.9441	6.3654	2.7559	3.2418	5.7923	3.1586	5.5228	4.3387	3.4889	3.6298	3.7369	4.1322	3.8066
Arhgap44	6.3999	5.5849	6.187	6.3945	5.9638	5.6711	4.014	5.9162	5.456	4.5932	5.403	4.8269	7.37	6.6273	5.4234	5.2333	5.4446	6.5396	6.1983	4.7583
Arhgap45	10.057	6.7018	7.2182	9.5917	7.9517	7.9396	7.0244	9.8603	9.0934	20.21	21.6122	8.6885	7.37	7.7319	6.508	7.85	9.9819	8.408	7.2314	12.3715
Arhgap5	2.7428	2.2339	3.0935	3.1972	2.9819	3.4027	2.007	3.9441	2.728	1.8373	3.2418	2.8962	3.1586	2.2091	3.254	2.6167	2.7223	1.8684	2.0661	2.855
Arhgap6	3.6571	2.2339	2.0623	2.1315	1.9879	2.2684	2.007	2.9581	1.8187	1.8373	2.1612	2.8962	3.1586	3.3137	2.1693	1.7444	1.8149	2.8027	3.0992	1.9033
Arhgap8	1.8286	2.2339	2.0623	1.0657	0.994	2.2684	2.007	1.9721	1.8187	3.6745	1.0806	1.9308	4.2114	1.1046	3.254	0.8722	1.8149	1.8684	1.0331	2.855
Arhgap9	3.6571	3.3509	3.0935	3.1972	1.9879	3.4027	1.0035	2.9581	2.728	5.5118	5.403	2.8962	2.1057	3.3137	2.1693	2.6167	2.7223	2.8027	4.1322	1.9033
Arhgdia	156.341	173.131	166.018	142.81	142.137	120.228	146.509	102.547	140.038	164.436	167.494	118.743	150.558	127.024	126.907	143.044	165.154	147.607	129.131	160.83
Arhgdib	32.9139	30.1582	30.935	41.5642	28.825	15.8791	24.0837	33.5251	30.9176	67.0603	76.7232	20.2731	26.3214	27.6139	23.8628	31.3998	36.2976	30.8293	24.7933	43.7761
Arhgdig	0.9143	1.117	1.0312	2.1315	0.994	1.1342	0	1.9721	0.9093	1.8373	2.1612	1.9308	2.1057	0	0	0.8722	0.9074	0.9342	1.0331	1.9033
Arhgef1	31.9997	27.9243	28.8726	33.0382	32.8009	35.1609	31.1081	34.5112	30.9176	45.9317	43.2243	41.5117	40.0085	25.4048	28.2015	26.1665	29.9456	32.6978	28.9255	37.1145
Arhgef10	10.9713	10.0527	9.2805	11.7232	10.9336	5.6711	5.0174	4.9302	6.3654	4.5932	5.403	6.7577	7.37	5.5228	5.4234	10.4666	9.0744	9.3422	8.2644	6.6616
Arhgef10l	20.1141	21.2225	19.5921	22.3807	19.8793	15.8791	12.0419	13.8045	14.5495	11.0236	17.2897	16.4116	11.5814	15.4638	18.4394	16.5721	20.8711	14.9476	17.5619	15.2265
Arhgef11	14.6284	12.2867	13.4052	14.9205	14.9095	13.6107	10.0349	12.8184	14.5495	9.1863	10.8061	15.4462	14.74	12.1501	11.9314	11.3388	12.7042	14.0133	11.3636	14.2748
Arhgef12	60.3422	41.328	53.6206	41.5642	55.6621	29.4898	51.1779	44.3715	45.467	53.2808	54.0304	33.7886	40.0085	44.1823	48.8102	53.2053	41.7423	61.6586	40.289	55.196
Arhgef15	18.2855	26.8073	22.6856	23.4465	20.8733	7.9396	5.0174	8.8743	8.1841	8.2677	15.1285	8.6885	12.6343	5.5228	7.5927	21.8054	19.0563	23.3555	15.4958	11.4199
Arhgef17	10.057	8.9358	9.2805	9.5917	8.9457	7.9396	8.0279	9.8603	7.2747	8.2677	7.5643	9.6539	10.5286	8.8365	8.6774	8.7222	8.167	8.408	8.2644	9.5165
Arhgef18	3.6571	6.7018	4.1247	4.263	7.9517	7.9396	8.0279	9.8603	9.0934	8.2677	8.6449	6.7577	4.2114	6.6273	5.4234	8.7222	9.0744	6.5396	9.2975	5.7099
Arhgef19	2.7428	1.117	1.0312	2.1315	0.994	0	1.0035	0.986	1.8187	0.9186	1.0806	0.9654	1.0529	1.1046	1.0847	1.7444	2.7223	1.8684	1.0331	0.9517
Arhgef2	31.0854	29.0413	27.8415	33.0382	28.825	26.0871	27.0942	24.6508	24.5522	20.21	25.9346	31.8578	33.6914	27.6139	27.1168	23.5499	20.8711	24.2898	24.7933	28.5496
Arhgef25	13.7141	15.6376	13.4052	17.052	16.8974	13.6107	10.0349	15.7765	8.1841	15.6168	16.2091	14.4808	13.6871	9.941	9.762	14.8277	13.6116	15.8818	11.3636	16.1781
Arhgef26	1.8286	1.117	2.0623	2.1315	1.9879	1.1342	5.0174	1.9721	6.3654	1.8373	1.0806	1.9308	2.1057	2.2091	2.1693	2.6167	5.4446	0.9342	1.0331	2.855
Arhgef28	4.5714	4.4679	3.0935	4.263	4.9698	7.9396	8.0279	3.9441	3.6374	7.3491	4.3224	7.7231	9.4757	4.4182	6.508	3.4889	2.7223	3.7369	4.1322	6.6616
Arhgef3	18.2855	13.4037	17.5298	20.2492	20.8733	23.8187	15.0523	22.6788	22.7335	25.7218	18.3703	23.1693	25.2685	13.2547	18.4394	22.6776	19.9637	18.6844	17.5619	23.7914
Arhgef37	3.6571	3.3509	3.0935	2.1315	3.9759	3.4027	2.007	2.9581	1.8187	3.6745	2.1612	1.9308	2.1057	2.2091	3.254	2.6167	3.6298	3.7369	2.0661	2.855
Arhgef39	0.9143	0	0	0	0.994	1.1342	0	1.9721	0.9093	0.9186	0	0.9654	1.0529	0	1.0847	0	0	0.9342	1.0331	0
Arhgef40	17.3713	14.5206	9.2805	17.052	10.9336	11.3422	9.0314	10.8464	9.0934	9.1863	9.7255	13.5154	13.6871	9.941	8.6774	13.0833	11.7967	13.0791	10.3305	13.3232
Arhgef5	7.3142	5.5849	5.1558	5.3287	5.9638	7.9396	7.0244	6.9022	12.7308	7.3491	6.4837	8.6885	8.4228	4.4182	5.4234	6.9777	7.2595	7.4738	5.1653	8.5649
Arhgef6	26.514	25.6904	24.748	29.841	29.819	23.8187	18.0628	23.6648	19.0962	14.6982	20.5316	30.8924	20.0043	23.1957	22.7781	25.2943	19.0563	23.3555	25.8263	20.9364
Arhgef7	50.2852	52.4977	52.5894	47.9587	42.7405	39.6978	39.136	37.4693	40.011	30.3149	41.0631	52.131	56.8542	40.8686	45.5562	32.272	35.3902	37.3689	48.5535	38.0662
Arhgef9	2.7428	3.3509	3.0935	4.263	2.9819	3.4027	2.007	2.9581	1.8187	1.8373	2.1612	2.8962	2.1057	3.3137	2.1693	2.6167	2.7223	2.8027	2.0661	2.855
Arid1a	21.0284	16.7546	16.4986	17.052	17.8914	14.7449	15.0523	18.7346	20.9148	12.8609	19.451	18.3424	20.0043	14.3592	15.1854	14.8277	15.4265	15.8818	18.5949	15.2265
Arid1b	7.3142	7.8188	9.2805	8.526	7.9517	7.9396	6.0209	8.8743	7.2747	3.6745	8.6449	4.8269	8.4228	8.8365	9.762	4.3611	7.2595	7.4738	8.2644	6.6616
Arid2	8.2285	6.7018	6.187	7.4602	8.9457	9.0738	6.0209	11.8324	9.0934	7.3491	9.7255	10.6193	10.5286	6.6273	7.5927	6.9777	5.4446	6.5396	7.2314	9.5165
Arid3a	1.8286	2.2339	1.0312	1.0657	1.9879	3.4027	1.0035	1.9721	1.8187	1.8373	2.1612	2.8962	3.1586	1.1046	2.1693	1.7444	1.8149	0.9342	2.0661	1.9033
Arid3b	2.7428	2.2339	1.0312	2.1315	1.9879	1.1342	2.007	1.9721	2.728	2.7559	2.1612	1.9308	1.0529	1.1046	2.1693	2.6167	2.7223	1.8684	2.0661	1.9033
Arid4a	7.3142	4.4679	4.1247	6.3945	6.9578	7.9396	4.014	6.9022	6.3654	5.5118	6.4837	6.7577	7.37	3.3137	5.4234	6.1055	6.3521	5.6053	5.1653	6.6616
Arid4b	4.5714	4.4679	5.1558	3.1972	4.9698	5.6711	5.0174	6.9022	5.456	8.2677	4.3224	4.8269	3.1586	6.6273	7.5927	6.1055	4.5372	6.5396	4.1322	6.6616
Arid5a	14.6284	13.4037	21.6545	8.526	9.9397	14.7449	60.2093	18.7346	10.9121	16.5354	17.2897	8.6885	20.0043	36.4504	42.3022	7.85	7.2595	14.9476	11.3636	25.6947
Arid5b	14.6284	10.0527	10.3117	9.5917	8.9457	7.9396	18.0628	11.8324	11.8214	7.3491	10.8061	5.7923	9.4757	16.5684	13.0161	10.4666	9.9819	11.2107	9.2975	12.3715
Arih1	29.2568	30.1582	29.9038	28.7752	31.8069	28.3556	24.0837	36.4832	26.3709	22.0472	27.0152	25.1001	29.48	39.764	33.6248	23.5499	24.5009	25.224	26.8594	30.4529
Arih2	30.1711	32.3922	27.8415	33.0382	33.7948	41.9662	39.136	48.3156	42.739	27.559	36.7407	38.6155	42.1142	43.0777	46.6409	27.911	23.5935	25.224	38.2229	32.3562
Arl1	74.0564	87.1238	90.7426	85.26	100.391	74.8587	92.3209	98.6033	90.9341	90.9448	83.2069	74.3349	80.017	106.037	100.874	81.9884	90.7441	85.0142	81.6111	95.1654
Arl10	9.1428	3.3509	4.1247	4.263	5.9638	4.5369	3.0105	3.9441	6.3654	10.105	3.2418	4.8269	5.2643	3.3137	3.254	7.85	7.2595	9.3422	6.1983	4.7583
Arl11	0.9143	0	0	1.0657	0	0	0	0	0.9093	0.9186	0	0.9654	0	0	1.0847	0	0.9074	0.9342	0	0.9517
Arl13b	5.4857	5.5849	6.187	4.263	5.9638	2.2684	6.0209	3.9441	5.456	4.5932	4.3224	3.8616	6.3171	3.3137	5.4234	4.3611	5.4446	4.6711	4.1322	5.7099
Arl14ep	4.5714	5.5849	6.187	6.3945	7.9517	9.0738	6.0209	8.8743	6.3654	9.1863	9.7255	9.6539	7.37	4.4182	6.508	7.85	5.4446	7.4738	6.1983	8.5649
Arl15	2.7428	5.5849	6.187	2.1315	6.9578	2.2684	5.0174	5.9162	6.3654	6.4304	4.3224	5.7923	4.2114	4.4182	3.254	5.2333	9.0744	1.8684	3.0992	6.6616
Arl16	2.7428	3.3509	2.0623	1.0657	2.9819	2.2684	2.007	1.9721	2.728	2.7559	2.1612	2.8962	3.1586	2.2091	2.1693	2.6167	3.6298	2.8027	3.0992	1.9033
Arl2	29.2568	40.211	24.748	38.367	25.8431	28.3556	36.1256	31.5531	29.0989	35.8268	23.7734	32.8232	29.48	36.4504	41.2175	30.5276	32.6679	26.1582	36.1568	27.598
Arl2bp	50.2852	56.9656	49.4959	60.7477	49.6983	53.3085	42.1465	49.3017	44.5577	44.0945	50.7886	55.0271	56.8542	57.437	55.3183	45.3553	34.4828	42.04	52.6857	46.6311
Arl3	69.485	75.9541	71.1504	69.2737	81.5052	85.0667	73.2546	72.9665	53.6511	87.2703	63.7559	75.3003	58.9599	72.9008	81.3504	79.3718	78.0399	74.7378	85.7433	63.7608
Arl4a	16.457	14.5206	11.3428	17.052	14.9095	17.0133	15.0523	14.7905	12.7308	18.3727	21.6122	12.55	15.7928	13.2547	13.0161	13.9555	14.5191	16.816	14.4627	16.1781
Arl4c	2.7428	2.2339	2.0623	2.1315	1.9879	1.1342	1.0035	1.9721	2.728	1.8373	2.1612	0.9654	2.1057	3.3137	1.0847	1.7444	1.8149	1.8684	2.0661	1.9033
Arl4d	29.2568	30.1582	28.8726	25.578	30.8129	18.1476	13.0453	17.7486	9.0934	40.4199	30.257	17.377	14.74	17.6729	17.3547	23.5499	20.8711	51.3822	32.0246	16.1781
Arl5a	17.3713	16.7546	18.561	20.2492	22.8612	14.7449	14.0488	15.7765	19.0962	11.9423	14.0479	15.4462	15.7928	18.7775	16.2701	19.1888	17.2414	16.816	15.4958	19.0331
Arl5b	7.3142	2.2339	3.0935	1.0657	5.9638	4.5369	2.007	4.9302	0.9093	3.6745	4.3224	4.8269	1.0529	5.5228	4.3387	0	3.6298	3.7369	3.0992	2.855
Arl5c	1.8286	2.2339	1.0312	1.0657	0	3.4027	1.0035	1.9721	1.8187	1.8373	2.1612	1.9308	2.1057	3.3137	1.0847	0.8722	0.9074	0.9342	1.0331	1.9033
Arl6	3.6571	3.3509	3.0935	2.1315	3.9759	3.4027	6.0209	1.9721	3.6374	3.6745	4.3224	3.8616	3.1586	3.3137	2.1693	4.3611	3.6298	2.8027	3.0992	3.8066
Arl6ip1	31.9997	24.5734	24.748	21.315	21.8672	21.5502	42.1465	24.6508	48.1951	31.2336	28.0958	27.0309	31.5857	22.0911	20.6088	34.8887	39.02	25.224	28.9255	28.5496
Arl6ip4	29.2568	35.7431	32.9973	35.1697	51.6862	41.9662	41.143	41.4134	30.9176	66.1417	51.8692	41.5117	28.4271	28.7185	33.6248	41.8664	34.4828	59.7902	33.0577	49.486
Arl6ip5	180.112	225.628	211.389	197.164	212.709	188.281	136.474	179.458	151.86	126.772	149.124	142.877	170.563	243.002	181.14	181.421	177.858	177.502	204.544	155.12
Arl6ip6	6.3999	8.9358	7.2182	7.4602	6.9578	7.9396	8.0279	8.8743	7.2747	7.3491	7.5643	8.6885	8.4228	5.5228	7.5927	6.9777	7.2595	6.5396	8.2644	6.6616
Arl8a	14.6284	27.9243	11.3428	15.9862	20.8733	22.6844	23.0802	20.7067	14.5495	10.105	22.6928	27.9963	15.7928	14.3592	14.1007	13.9555	13.6116	20.5529	17.5619	17.1298
Arl8b	42.971	49.1468	47.4336	51.156	47.7103	46.5031	34.1186	47.3296	38.1923	33.0708	37.8213	38.6155	40.0085	50.8096	49.8949	44.4831	41.7423	42.04	48.5535	39.0178
Armc1	14.6284	21.2225	19.5921	19.1835	22.8612	15.8791	14.0488	15.7765	14.5495	12.8609	14.0479	15.4462	14.74	16.5684	17.3547	18.3166	18.1488	18.6844	14.4627	19.0331
Armc10	5.4857	7.8188	7.2182	10.6575	7.9517	7.9396	5.0174	8.8743	9.0934	10.105	12.9673	8.6885	6.3171	6.6273	7.5927	7.85	8.167	6.5396	7.2314	8.5649
Armc5	6.3999	5.5849	7.2182	7.4602	7.9517	6.8053	5.0174	7.8883	7.2747	7.3491	8.6449	6.7577	9.4757	5.5228	6.508	6.1055	6.3521	5.6053	7.2314	6.6616
Armc6	8.2285	11.1697	9.2805	7.4602	8.9457	5.6711	5.0174	4.9302	6.3654	8.2677	7.5643	6.7577	5.2643	6.6273	5.4234	9.5944	7.2595	9.3422	7.2314	7.6132
Armc7	2.7428	3.3509	2.0623	2.1315	2.9819	2.2684	2.007	1.9721	3.6374	2.7559	3.2418	1.9308	2.1057	2.2091	2.1693	2.6167	2.7223	1.8684	2.0661	2.855
Armc8	14.6284	15.6376	16.4986	15.9862	15.9034	17.0133	12.0419	17.7486	13.6401	12.8609	14.0479	14.4808	14.74	14.3592	18.4394	13.9555	13.6116	16.816	15.4958	15.2265
Armc9	1.8286	2.2339	2.0623	2.1315	1.9879	1.1342	2.007	1.9721	1.8187	0.9186	2.1612	1.9308	2.1057	3.3137	2.1693	1.7444	1.8149	1.8684	2.0661	1.9033
Armcx1	3.6571	2.2339	2.0623	3.1972	3.9759	1.1342	1.0035	2.9581	0.9093	2.7559	1.0806	3.8616	3.1586	2.2091	1.0847	3.4889	0.9074	1.8684	2.0661	2.855
Armcx2	6.3999	5.5849	5.1558	7.4602	5.9638	4.5369	4.014	4.9302	3.6374	4.5932	5.403	4.8269	6.3171	4.4182	3.254	5.2333	5.4446	5.6053	4.1322	5.7099
Armcx3	11.8856	11.1697	11.3428	11.7232	12.9216	7.9396	9.0314	10.8464	6.3654	5.5118	10.8061	9.6539	7.37	7.7319	9.762	9.5944	13.6116	8.408	11.3636	7.6132
Armcx4	5.4857	4.4679	5.1558	5.3287	5.9638	3.4027	3.0105	3.9441	2.728	2.7559	3.2418	3.8616	3.1586	6.6273	5.4234	4.3611	3.6298	4.6711	5.1653	3.8066
Armcx5	3.6571	4.4679	5.1558	7.4602	6.9578	6.8053	4.014	7.8883	6.3654	5.5118	7.5643	6.7577	7.37	6.6273	7.5927	3.4889	3.6298	3.7369	5.1653	5.7099
Armcx6	1.8286	3.3509	1.0312	2.1315	1.9879	1.1342	1.0035	0.986	0.9093	0.9186	1.0806	1.9308	3.1586	2.2091	1.0847	0.8722	0.9074	1.8684	2.0661	0.9517
Armh3	11.8856	11.1697	10.3117	10.6575	13.9155	14.7449	11.0384	15.7765	13.6401	8.2677	14.0479	14.4808	15.7928	13.2547	15.1854	9.5944	8.167	8.408	14.4627	10.4682
Armh4	1.8286	2.2339	2.0623	2.1315	1.9879	1.1342	1.0035	1.9721	0.9093	0.9186	2.1612	1.9308	2.1057	1.1046	1.0847	1.7444	1.8149	1.8684	2.0661	0.9517
Armt1	4.5714	7.8188	7.2182	7.4602	6.9578	6.8053	7.0244	3.9441	8.1841	6.4304	5.403	7.7231	6.3171	5.5228	6.508	6.9777	7.2595	7.4738	6.1983	6.6616
Arnt	17.3713	14.5206	15.4675	17.052	18.8853	20.416	21.0733	38.4553	25.4615	14.6982	11.8867	28.9616	24.2157	27.6139	24.9474	14.8277	15.4265	14.9476	16.5288	23.7914
Arnt2	0.9143	1.117	1.0312	1.0657	1.9879	0	1.0035	0.986	0.9093	0.9186	0	0.9654	1.0529	1.1046	1.0847	0.8722	0.9074	0.9342	1.0331	0.9517
Arntl	10.9713	18.9885	10.3117	7.4602	4.9698	4.5369	4.014	6.9022	4.5467	4.5932	4.3224	2.8962	8.4228	9.941	14.1007	8.7222	6.3521	8.408	5.1653	10.4682
Arntl2	1.8286	1.117	2.0623	2.1315	0.994	2.2684	1.0035	1.9721	0.9093	0.9186	2.1612	1.9308	2.1057	1.1046	1.0847	1.7444	0.9074	0.9342	1.0331	1.9033
Arpc1a	53.028	54.7316	55.6829	53.2875	54.6681	54.4427	62.2163	52.2598	60.9258	60.6299	66.9977	55.0271	58.9599	50.8096	55.3183	50.5886	54.4465	55.1191	58.884	53.2926
Arpc1b	42.0567	37.977	50.5271	37.3012	43.7345	35.1609	48.1674	34.5112	40.9203	79.0026	64.8365	36.6847	50.5371	26.5094	32.5401	40.9942	54.4465	50.448	36.1568	55.196
Arpc2	127.084	127.335	120.646	124.693	128.222	121.362	121.422	122.268	128.217	139.632	144.802	108.124	142.136	120.397	118.229	117.749	127.042	121.449	118.801	134.183
Arpc3	157.256	168.663	162.924	156.665	149.095	155.388	177.617	148.891	162.772	197.506	153.446	135.154	214.782	144.697	187.648	146.532	156.987	164.423	150.826	177.008
Arpc4	35.6568	34.6261	44.3401	31.9725	23.8552	30.624	38.1325	24.6508	31.8269	39.5013	30.257	26.0655	31.5857	38.6595	39.0482	41.8664	32.6679	24.2898	28.9255	38.0662
Arpc5	26.514	30.1582	41.2466	22.3807	30.8129	28.3556	40.1395	47.3296	39.1017	37.664	41.0631	45.3732	41.0614	30.9276	26.0321	25.2943	23.5935	40.1715	30.9916	37.1145
Arpc5l	33.8282	44.6789	38.1531	42.63	40.7526	46.5031	35.1221	40.4274	31.8269	34.9081	38.9019	37.6501	31.5857	40.8686	45.5562	35.7609	35.3902	39.2373	42.3551	35.2112
Arpin	10.9713	7.8188	12.374	9.5917	13.9155	4.5369	10.0349	6.9022	11.8214	11.0236	10.8061	5.7923	9.4757	7.7319	6.508	13.0833	13.6116	10.2764	7.2314	12.3715
Arpp19	21.9426	22.3394	23.7168	24.5122	26.8371	24.9529	20.0698	23.6648	20.9148	19.2913	24.854	24.1347	21.0571	20.9866	23.8628	21.8054	21.7786	22.4213	23.7602	21.888
Arpp21	10.057	8.9358	12.374	7.4602	5.9638	7.9396	5.0174	11.8324	6.3654	7.3491	6.4837	7.7231	8.4228	11.0456	13.0161	5.2333	5.4446	10.2764	7.2314	10.4682
Arrb1	1.8286	8.9358	3.0935	9.5917	4.9698	5.6711	1.0035	6.9022	2.728	0.9186	1.0806	6.7577	2.1057	4.4182	5.4234	8.7222	4.5372	1.8684	2.0661	5.7099
Arrb2	15.5427	10.0527	11.3428	12.789	10.9336	14.7449	12.0419	13.8045	16.3681	26.6404	24.854	15.4462	11.5814	12.1501	7.5927	14.8277	15.4265	14.0133	11.3636	18.0814
Arrdc1	6.3999	5.5849	7.2182	7.4602	6.9578	9.0738	6.0209	11.8324	10.0027	14.6982	12.9673	13.5154	9.4757	4.4182	5.4234	7.85	8.167	6.5396	11.3636	6.6616
Arrdc2	25.5997	26.8073	47.4336	41.5642	23.8552	98.6774	37.1291	61.1341	70.0192	112.992	92.9323	60.8194	46.3256	14.3592	48.8102	32.272	41.7423	102.764	76.4459	31.4046
Arrdc3	28.3426	17.8716	24.748	29.841	31.8069	35.1609	31.1081	31.5531	23.6429	32.1522	23.7734	23.1693	24.2157	38.6595	27.1168	23.5499	33.5753	32.6978	24.7933	32.3562
Arrdc4	16.457	16.7546	10.3117	9.5917	11.9276	7.9396	16.0558	7.8883	9.0934	9.1863	7.5643	11.5847	17.8985	16.5684	13.0161	6.9777	6.3521	11.2107	12.3966	10.4682
Arrdc5	1.8286	2.2339	1.0312	2.1315	1.9879	1.1342	1.0035	0.986	0	0.9186	1.0806	0.9654	1.0529	1.1046	1.0847	2.6167	1.8149	1.8684	2.0661	0.9517
Arsa	12.7999	8.9358	9.2805	10.6575	7.9517	9.0738	10.0349	6.9022	13.6401	9.1863	8.6449	9.6539	10.5286	8.8365	7.5927	10.4666	11.7967	9.3422	9.2975	10.4682
Arsb	10.057	6.7018	7.2182	8.526	7.9517	4.5369	7.0244	4.9302	10.9121	6.4304	7.5643	6.7577	7.37	7.7319	4.3387	7.85	8.167	9.3422	7.2314	7.6132
Arsg	1.8286	1.117	1.0312	1.0657	0.994	2.2684	2.007	1.9721	2.728	3.6745	3.2418	1.9308	2.1057	3.3137	1.0847	2.6167	1.8149	0.9342	3.0992	1.9033
Arsi	6.3999	5.5849	5.1558	2.1315	1.9879	1.1342	3.0105	0.986	1.8187	3.6745	2.1612	1.9308	2.1057	4.4182	1.0847	3.4889	3.6298	6.5396	2.0661	4.7583
Arsk	2.7428	3.3509	3.0935	3.1972	3.9759	2.2684	2.007	2.9581	3.6374	3.6745	2.1612	2.8962	3.1586	3.3137	2.1693	3.4889	2.7223	4.6711	3.0992	2.855
Art1	267.883	314.986	311.412	303.739	260.419	426.468	429.493	428.925	329.181	384.908	397.664	352.367	451.675	351.249	470.748	200.61	304.9	253.174	400.824	290.255
Art3	95.0847	120.633	102.085	102.312	93.4328	124.764	111.387	126.212	100.937	110.236	89.6905	104.262	111.603	112.665	134.499	107.283	100.726	99.0275	101.239	116.102
Art4	0.9143	0	0	2.1315	0.994	1.1342	1.0035	0.986	1.8187	1.8373	1.0806	0.9654	1.0529	1.1046	0	1.7444	1.8149	1.8684	1.0331	0.9517
Art5	20.1141	27.9243	48.4648	27.7095	21.8672	41.9662	47.1639	43.3855	28.1896	37.664	33.4989	38.6155	52.6428	22.0911	50.9796	31.3998	26.3158	19.6187	32.0246	34.2596
Arv1	4.5714	4.4679	5.1558	4.263	2.9819	2.2684	6.0209	1.9721	1.8187	4.5932	3.2418	2.8962	2.1057	2.2091	3.254	5.2333	5.4446	4.6711	3.0992	4.7583
Arxes1	0.9143	0	0	1.0657	1.9879	1.1342	1.0035	0	1.8187	1.8373	2.1612	0.9654	1.0529	0	0	0.8722	0.9074	0.9342	0	0.9517
Arxes2	2.7428	2.2339	2.0623	4.263	5.9638	2.2684	4.014	2.9581	4.5467	6.4304	5.403	4.8269	6.3171	2.2091	2.1693	1.7444	3.6298	4.6711	3.0992	3.8066
As3mt	42.971	46.9128	49.4959	52.2217	49.6983	58.9796	43.15	41.4134	44.5577	30.3149	36.7407	51.1656	44.2199	48.6005	52.0642	40.122	46.2795	41.1058	50.6196	40.9211
Asah1	21.0284	23.4564	22.6856	26.6437	24.8491	22.6844	23.0802	19.7207	24.5522	29.3963	28.0958	20.2731	28.4271	26.5094	18.4394	24.4221	22.686	22.4213	21.6941	25.6947
Asah2	3.6571	3.3509	3.0935	3.1972	2.9819	2.2684	4.014	2.9581	5.456	2.7559	2.1612	3.8616	4.2114	2.2091	3.254	3.4889	2.7223	2.8027	4.1322	2.855
Asap1	10.9713	10.0527	10.3117	10.6575	9.9397	6.8053	7.0244	7.8883	9.0934	9.1863	8.6449	6.7577	11.5814	8.8365	11.9314	9.5944	9.0744	8.408	9.2975	9.5165
Asap2	6.3999	5.5849	6.187	5.3287	4.9698	4.5369	3.0105	7.8883	5.456	2.7559	6.4837	2.8962	7.37	6.6273	6.508	3.4889	3.6298	4.6711	4.1322	5.7099
Asap3	8.2285	6.7018	10.3117	4.263	3.9759	6.8053	14.0488	6.9022	10.0027	11.0236	6.4837	5.7923	5.2643	11.0456	5.4234	6.9777	8.167	14.0133	6.1983	10.4682
Asb1	7.3142	6.7018	7.2182	6.3945	7.9517	4.5369	2.007	3.9441	4.5467	3.6745	5.403	2.8962	5.2643	3.3137	6.508	6.9777	6.3521	6.5396	6.1983	3.8066
Asb10	52.1138	73.7202	62.9011	62.8792	53.6741	45.3689	36.1256	38.4553	32.7363	27.559	30.257	48.2694	31.5857	56.3324	56.4029	49.7164	51.7241	53.2507	57.8509	37.1145
Asb11	86.8563	151.908	128.896	125.758	140.149	151.986	99.3453	115.366	87.2967	104.724	125.351	106.193	86.3341	109.351	139.923	133.449	123.412	111.172	103.305	133.232
Asb12	54.8566	58.0825	55.6829	52.2217	37.7707	40.832	28.0977	37.4693	31.8269	30.3149	37.8213	35.7194	26.3214	46.3914	48.8102	50.5886	42.6497	44.8427	50.6196	34.2596
Asb13	3.6571	4.4679	3.0935	6.3945	5.9638	5.6711	5.0174	5.9162	8.1841	4.5932	6.4837	4.8269	4.2114	4.4182	4.3387	5.2333	5.4446	7.4738	6.1983	4.7583
Asb14	54.8566	70.3692	56.7141	68.208	61.6259	91.872	55.1918	60.148	39.1017	45.9317	63.7559	83.9888	85.2813	57.437	54.2336	48.8442	44.4646	43.9084	60.9501	58.0509
Asb15	17.3713	15.6376	18.561	30.9067	32.8009	27.2213	12.0419	15.7765	23.6429	8.2677	27.0152	14.4808	42.1142	11.0456	20.6088	15.6999	19.0563	12.1449	25.8263	14.2748
Asb16	34.7425	41.328	38.1531	36.2355	30.8129	44.2347	32.1116	44.3715	30.9176	22.0472	28.0958	39.5809	32.6385	46.3914	44.4715	27.0387	28.1307	33.632	40.289	30.4529
Asb18	12.7999	13.4037	11.3428	14.9205	12.9216	11.3422	7.0244	8.8743	9.0934	2.7559	5.403	4.8269	10.5286	17.6729	13.0161	8.7222	10.8893	11.2107	12.3966	7.6132
Asb2	279.769	404.344	306.256	249.385	193.823	218.905	193.673	233.69	163.681	135.958	129.673	243.278	191.62	277.244	328.656	193.632	221.416	276.53	286.156	184.621
Asb3	3.6571	3.3509	3.0935	4.263	3.9759	3.4027	6.0209	4.9302	4.5467	4.5932	4.3224	3.8616	4.2114	3.3137	3.254	5.2333	3.6298	3.7369	5.1653	3.8066
Asb4	3.6571	3.3509	5.1558	4.263	2.9819	2.2684	3.0105	1.9721	2.728	1.8373	3.2418	0.9654	2.1057	4.4182	4.3387	2.6167	2.7223	2.8027	3.0992	2.855
Asb5	127.084	163.078	155.706	119.364	122.258	91.872	73.2546	88.743	76.3846	59.7113	124.27	72.4041	66.3299	131.442	112.806	142.171	78.9474	112.107	130.165	80.8906
Asb6	6.3999	6.7018	7.2182	6.3945	5.9638	7.9396	10.0349	6.9022	9.0934	8.2677	10.8061	8.6885	8.4228	6.6273	7.5927	6.1055	5.4446	6.5396	7.2314	8.5649
Asb7	3.6571	4.4679	4.1247	5.3287	4.9698	3.4027	4.014	3.9441	5.456	3.6745	3.2418	4.8269	4.2114	4.4182	4.3387	3.4889	3.6298	3.7369	4.1322	3.8066
Asb8	66.7422	78.188	74.2439	72.471	85.481	87.3351	49.1709	77.8966	60.9258	43.1758	77.8038	92.6773	83.1756	79.5281	75.927	51.4608	48.0944	46.7111	80.5781	58.0509
Ascc1	20.1141	13.4037	14.4363	17.052	13.9155	17.0133	22.0767	15.7765	21.8242	15.6168	17.2897	13.5154	16.8457	18.7775	15.1854	17.4443	20.8711	15.8818	19.628	14.2748
Ascc2	15.5427	11.1697	13.4052	14.9205	13.9155	5.6711	8.0279	7.8883	15.4588	12.8609	11.8867	12.55	7.37	6.6273	11.9314	13.0833	13.6116	14.9476	12.3966	10.4682
Ascc3	3.6571	3.3509	3.0935	4.263	3.9759	3.4027	4.014	3.9441	4.5467	4.5932	4.3224	2.8962	4.2114	3.3137	4.3387	3.4889	3.6298	3.7369	3.0992	3.8066
Asf1a	8.2285	8.9358	10.3117	9.5917	9.9397	12.4764	8.0279	11.8324	9.0934	9.1863	8.6449	8.6885	8.4228	11.0456	11.9314	8.7222	10.8893	9.3422	9.2975	10.4682
Asf1b	1.8286	2.2339	2.0623	2.1315	2.9819	1.1342	1.0035	1.9721	1.8187	1.8373	1.0806	2.8962	2.1057	2.2091	2.1693	1.7444	1.8149	1.8684	2.0661	1.9033
Asgr1	18.2855	2.2339	4.1247	0	1.9879	3.4027	105.366	6.9022	99.1181	1.8373	0	0.9654	3.1586	80.6327	13.0161	41.8664	50.8167	0.9342	1.0331	17.1298
Asgr2	10.9713	0	1.0312	0	0	0	35.1221	0.986	30.9176	0.9186	0	0.9654	0	29.823	2.1693	9.5944	19.9637	0	14.4627	0
Ash1l	11.8856	11.1697	12.374	10.6575	12.9216	10.208	9.0314	13.8045	12.7308	10.105	9.7255	12.55	12.6343	9.941	13.0161	10.4666	10.8893	11.2107	10.3305	12.3715
Ash2l	15.5427	11.1697	13.4052	14.9205	14.9095	17.0133	13.0453	19.7207	10.9121	11.0236	17.2897	12.55	11.5814	14.3592	11.9314	14.8277	16.3339	13.0791	16.5288	12.3715
Asic1	1.8286	1.117	2.0623	1.0657	1.9879	0	1.0035	0.986	0	0.9186	2.1612	1.9308	1.0529	1.1046	0	0	1.8149	0.9342	1.0331	1.9033
Asic3	0	0	1.0312	0	0	0	0	1.9721	0.9093	0	0	1.9308	2.1057	1.1046	0	0	0	0	0	0.9517
Asl	21.9426	12.2867	11.3428	13.8547	10.9336	13.6107	74.2581	14.7905	87.2967	13.7795	11.8867	13.5154	9.4757	60.7506	17.3547	36.6331	54.4465	6.5396	39.256	10.4682
Asns	7.3142	7.8188	9.2805	6.3945	4.9698	6.8053	11.0384	5.9162	8.1841	11.9423	12.9673	4.8269	5.2643	7.7319	7.5927	8.7222	7.2595	8.408	6.1983	9.5165
Asnsd1	63.0851	84.8899	82.4932	66.0765	66.5957	85.0667	72.2511	82.8268	53.6511	68.8976	75.6426	67.5772	53.6956	81.7372	81.3504	74.1385	66.2432	71.9351	65.0823	78.9873
Aspa	1.8286	2.2339	1.0312	2.1315	1.9879	2.2684	3.0105	2.9581	2.728	4.5932	2.1612	2.8962	1.0529	3.3137	2.1693	2.6167	3.6298	0.9342	2.0661	2.855
Aspdh	4.5714	0	1.0312	1.0657	0.994	0	15.0523	0.986	15.4588	0	0	0	1.0529	9.941	3.254	6.1055	9.9819	0	0	0
Aspg	8.2285	2.2339	3.0935	2.1315	1.9879	4.5369	32.1116	4.9302	38.1923	4.5932	3.2418	6.7577	2.1057	33.1367	6.508	12.211	17.2414	0.9342	6.1983	6.6616
Asph	50.2852	54.7316	52.5894	61.8135	57.65	45.3689	32.1116	44.3715	36.3736	33.9895	36.7407	41.5117	36.8499	61.8552	46.6409	48.8442	43.5572	53.2507	54.7518	39.0178
Aspn	29.2568	32.3922	30.935	44.7615	48.7043	31.7582	18.0628	32.5391	20.9148	28.4777	27.0152	47.304	34.7442	24.3003	21.6934	27.911	29.0381	39.2373	24.7933	37.1145
Asprv1	0.9143	1.117	2.0623	0	0	1.1342	4.014	0.986	0.9093	1.8373	2.1612	1.9308	1.0529	2.2091	1.0847	0	0	0.9342	1.0331	0.9517
Aspscr1	29.2568	25.6904	29.9038	27.7095	28.825	32.8925	39.136	32.5391	38.1923	28.4777	33.4989	38.6155	35.7971	30.9276	34.7095	27.0387	23.5935	23.3555	35.1238	27.598
Asrgl1	18.2855	23.4564	20.6233	26.6437	17.8914	29.4898	20.0698	29.581	20.9148	16.5354	18.3703	22.2039	16.8457	27.6139	26.0321	20.9332	19.9637	24.2898	19.628	24.743
Ass1	108.799	21.2225	26.8103	24.5122	19.8793	22.6844	381.325	32.5391	438.302	19.2913	16.2091	15.4462	18.9514	286.08	57.4876	150.894	294.011	11.2107	18.5949	154.168
Aste1	1.8286	2.2339	3.0935	1.0657	1.9879	2.2684	3.0105	2.9581	2.728	2.7559	2.1612	0.9654	2.1057	3.3137	2.1693	2.6167	2.7223	2.8027	3.0992	1.9033
Astn2	0.9143	1.117	1.0312	1.0657	0.994	1.1342	1.0035	0.986	0.9093	0.9186	1.0806	0.9654	1.0529	1.1046	1.0847	0.8722	0.9074	0.9342	1.0331	0.9517
Asxl1	15.5427	11.1697	16.4986	14.9205	14.9095	18.1476	26.0907	27.6089	21.8242	19.2913	22.6928	22.2039	27.3742	20.9866	24.9474	10.4666	11.7967	12.1449	15.4958	21.888
Asxl2	1.8286	1.117	2.0623	2.1315	2.9819	1.1342	2.007	1.9721	3.6374	1.8373	2.1612	1.9308	2.1057	2.2091	2.1693	2.6167	2.7223	2.8027	2.0661	2.855
Atad1	30.1711	37.977	38.1531	39.4327	42.7405	37.4293	27.0942	39.4413	31.8269	27.559	31.3377	27.9963	30.5328	41.9732	41.2175	34.0165	35.3902	33.632	35.1238	35.2112
Atad2	1.8286	1.117	1.0312	2.1315	1.9879	2.2684	2.007	1.9721	1.8187	2.7559	2.1612	2.8962	2.1057	1.1046	1.0847	1.7444	1.8149	1.8684	2.0661	1.9033
Atad2b	3.6571	3.3509	4.1247	4.263	4.9698	4.5369	4.014	5.9162	4.5467	3.6745	4.3224	5.7923	5.2643	5.5228	5.4234	3.4889	3.6298	3.7369	4.1322	4.7583
Atad3a	52.1138	59.1995	64.9634	56.4847	61.6259	74.8587	73.2546	59.162	80.022	54.1994	66.9977	64.681	67.3827	56.3324	57.4876	65.4163	58.9837	62.5929	70.2475	57.0993
Atad3aos	0.9143	1.117	1.0312	0	0	1.1342	1.0035	0.986	0.9093	0.9186	1.0806	0.9654	1.0529	1.1046	0	0.8722	0.9074	0	1.0331	0.9517
Atad5	0.9143	0	0	1.0657	0.994	1.1342	1.0035	0.986	0.9093	0.9186	1.0806	0.9654	1.0529	1.1046	1.0847	0.8722	0	0	1.0331	0.9517
Atat1	8.2285	4.4679	3.0935	8.526	2.9819	3.4027	6.0209	3.9441	4.5467	4.5932	5.403	4.8269	3.1586	3.3137	4.3387	4.3611	8.167	3.7369	4.1322	5.7099
Atcay	5.4857	2.2339	4.1247	5.3287	14.9095	7.9396	3.0105	4.9302	1.8187	9.1863	2.1612	6.7577	6.3171	17.6729	7.5927	2.6167	3.6298	2.8027	8.2644	2.855
Atcayos	52.1138	63.6674	56.7141	82.0627	79.5172	141.778	119.415	154.807	30.9176	67.979	55.111	112.95	126.343	170.102	100.874	43.6109	41.7423	46.7111	111.57	53.2926
Ate1	11.8856	13.4037	13.4052	12.789	14.9095	13.6107	10.0349	13.8045	10.9121	9.1863	11.8867	15.4462	13.6871	13.2547	14.1007	11.3388	9.9819	9.3422	11.3636	12.3715
Atf1	27.4283	21.2225	28.8726	30.9067	32.8009	29.4898	23.0802	13.8045	29.0989	22.0472	32.4183	15.4462	22.11	32.0322	33.6248	27.0387	19.0563	24.2898	30.9916	20.9364
Atf2	9.1428	11.1697	8.2493	10.6575	11.9276	14.7449	13.0453	10.8464	11.8214	11.9423	12.9673	13.5154	15.7928	11.0456	13.0161	8.7222	7.2595	9.3422	12.3966	10.4682
Atf3	153.598	115.048	64.9634	33.0382	47.7103	20.416	44.1535	40.4274	44.5577	37.664	85.3681	14.4808	44.2199	107.142	90.0277	65.4163	21.7786	58.856	84.7103	33.3079
Atf4	183.769	265.839	229.95	206.755	173.944	242.724	301.046	212.983	247.341	257.218	277.716	174.735	187.408	294.917	280.93	215.438	196.007	218.608	226.238	234.107
Atf5	114.284	128.452	116.522	105.509	98.4026	87.3351	146.509	75.9246	139.129	90.9448	105.9	93.6426	88.4399	120.397	108.467	122.11	118.875	103.699	110.537	106.585
Atf6	15.5427	15.6376	16.4986	17.052	18.8853	12.4764	14.0488	15.7765	23.6429	11.9423	15.1285	12.55	13.6871	17.6729	18.4394	17.4443	17.2414	13.0791	14.4627	18.0814
Atf6b	13.7141	14.5206	14.4363	13.8547	13.9155	11.3422	19.0663	12.8184	20.0055	19.2913	18.3703	13.5154	14.74	11.0456	14.1007	15.6999	18.1488	14.0133	13.4297	17.1298
Atf7	18.2855	16.7546	16.4986	14.9205	20.8733	11.3422	6.0209	18.7346	12.7308	10.105	8.6449	15.4462	16.8457	8.8365	15.1854	17.4443	16.3339	15.8818	11.3636	17.1298
Atf7ip	10.057	11.1697	9.2805	10.6575	10.9336	11.3422	11.0384	16.7626	10.9121	10.105	12.9673	13.5154	11.5814	8.8365	9.762	11.3388	9.9819	11.2107	10.3305	12.3715
Atg10	12.7999	17.8716	14.4363	17.052	17.8914	19.2818	16.0558	19.7207	12.7308	14.6982	11.8867	16.4116	17.8985	19.882	16.2701	16.5721	13.6116	14.9476	18.5949	14.2748
Atg101	30.1711	30.1582	24.748	29.841	27.831	36.2951	38.1325	29.581	30.9176	38.5827	36.7407	33.7886	27.3742	27.6139	27.1168	32.272	29.0381	34.5662	36.1568	26.6463
Atg12	10.057	11.1697	11.3428	9.5917	9.9397	11.3422	14.0488	13.8045	13.6401	10.105	8.6449	12.55	12.6343	12.1501	13.0161	10.4666	10.8893	10.2764	12.3966	10.4682
Atg13	33.8282	36.8601	37.122	39.4327	38.7647	38.5636	34.1186	38.4553	54.5604	27.559	35.6601	42.4771	45.2728	32.0322	46.6409	32.272	32.6679	30.8293	37.1899	38.0662
Atg14	5.4857	6.7018	6.187	7.4602	5.9638	10.208	10.0349	10.8464	10.9121	6.4304	6.4837	10.6193	9.4757	6.6273	7.5927	6.9777	9.0744	7.4738	7.2314	8.5649
Atg16l1	17.3713	21.2225	19.5921	18.1177	18.8853	20.416	24.0837	20.7067	24.5522	18.3727	20.5316	19.3078	18.9514	22.0911	19.5241	18.3166	19.9637	20.5529	21.6941	19.0331
Atg16l2	3.6571	2.2339	3.0935	2.1315	2.9819	2.2684	6.0209	2.9581	4.5467	2.7559	3.2418	2.8962	2.1057	3.3137	2.1693	3.4889	3.6298	3.7369	3.0992	3.8066
Atg2a	21.9426	17.8716	17.5298	22.3807	17.8914	19.2818	26.0907	18.7346	30.9176	16.5354	18.3703	26.0655	26.3214	20.9866	27.1168	14.8277	16.3339	17.7502	18.5949	22.8397
Atg2b	8.2285	8.9358	8.2493	7.4602	7.9517	6.8053	7.0244	9.8603	10.0027	4.5932	7.5643	9.6539	9.4757	8.8365	8.6774	6.1055	5.4446	5.6053	7.2314	8.5649
Atg3	29.2568	30.1582	29.9038	27.7095	29.819	28.3556	34.1186	31.5531	34.5549	34.9081	31.3377	29.927	31.5857	35.3458	28.2015	29.6554	34.4828	27.0924	34.0907	27.598
Atg4a	15.5427	16.7546	17.5298	20.2492	20.8733	19.2818	15.0523	23.6648	15.4588	11.9423	19.451	22.2039	23.1628	18.7775	17.3547	13.0833	12.7042	13.0791	19.628	15.2265
Atg4a-ps	0.9143	1.117	0	1.0657	0.994	1.1342	1.0035	0	0.9093	0.9186	1.0806	0.9654	1.0529	0	1.0847	0.8722	0	0.9342	1.0331	0.9517
Atg4b	17.3713	17.8716	18.561	14.9205	16.8974	17.0133	18.0628	15.7765	18.1868	14.6982	16.2091	18.3424	17.8985	16.5684	18.4394	14.8277	15.4265	14.9476	17.5619	16.1781
Atg4c	2.7428	3.3509	2.0623	3.1972	2.9819	2.2684	3.0105	3.9441	5.456	2.7559	3.2418	3.8616	2.1057	3.3137	2.1693	3.4889	2.7223	2.8027	3.0992	3.8066
Atg4d	18.2855	23.4564	17.5298	15.9862	15.9034	20.416	18.0628	11.8324	16.3681	14.6982	17.2897	12.55	15.7928	19.882	22.7781	14.8277	15.4265	17.7502	17.5619	16.1781
Atg5	10.057	11.1697	11.3428	12.789	10.9336	11.3422	13.0453	10.8464	20.9148	9.1863	11.8867	10.6193	10.5286	14.3592	9.762	12.211	14.5191	10.2764	14.4627	9.5165
Atg7	9.1428	6.7018	6.187	5.3287	5.9638	7.9396	13.0453	7.8883	17.2775	6.4304	4.3224	8.6885	11.5814	6.6273	8.6774	9.5944	10.8893	5.6053	6.1983	10.4682
Atg9a	49.3709	59.1995	53.6206	46.893	48.7043	52.1742	41.143	49.3017	50.9231	25.7218	34.5795	47.304	46.3256	50.8096	62.911	41.8664	44.4646	46.7111	53.7187	40.9211
Atic	16.457	17.8716	24.748	15.9862	11.9276	12.4764	22.0767	15.7765	22.7335	21.1286	21.6122	12.55	12.6343	18.7775	19.5241	19.1888	20.8711	17.7502	21.6941	14.2748
Atl1	1.8286	2.2339	2.0623	2.1315	1.9879	2.2684	2.007	2.9581	1.8187	1.8373	1.0806	1.9308	3.1586	2.2091	2.1693	1.7444	1.8149	2.8027	2.0661	1.9033
Atl2	42.0567	41.328	39.1843	35.1697	49.6983	57.8453	48.1674	68.0363	60.9258	26.6404	42.1437	53.0963	50.5371	58.5415	61.8263	40.9942	43.5572	23.3555	55.7848	38.0662
Atl3	12.7999	4.4679	10.3117	10.6575	14.9095	7.9396	10.0349	6.9022	17.2775	18.3727	14.0479	12.55	6.3171	5.5228	9.762	13.9555	14.5191	13.0791	8.2644	14.2748
Atm	0.9143	1.117	1.0312	1.0657	0.994	1.1342	1.0035	0.986	0.9093	0.9186	1.0806	0.9654	1.0529	1.1046	1.0847	1.7444	0.9074	0.9342	1.0331	0.9517
Atmin	10.057	10.0527	9.2805	10.6575	9.9397	10.208	6.0209	11.8324	10.0027	7.3491	10.8061	8.6885	7.37	9.941	9.762	10.4666	8.167	9.3422	10.3305	8.5649
Atn1	25.5997	22.3394	19.5921	22.3807	20.8733	22.6844	20.0698	19.7207	22.7335	17.4541	24.854	23.1693	23.1628	22.0911	20.6088	15.6999	19.9637	20.5529	20.661	21.888
Atoh8	29.2568	32.3922	24.748	15.9862	11.9276	20.416	23.0802	26.6229	18.1868	24.8031	30.257	14.4808	16.8457	19.882	26.0321	19.1888	20.8711	31.7635	18.5949	26.6463
Atox1	87.7705	87.1238	60.8388	73.5367	63.6138	71.456	115.401	66.0642	101.846	94.6194	77.8038	69.5079	70.5413	70.6916	77.0117	85.4773	102.541	88.7511	96.0739	67.5675
Atp10a	5.4857	4.4679	5.1558	3.1972	3.9759	1.1342	3.0105	1.9721	2.728	5.5118	5.403	1.9308	3.1586	2.2091	2.1693	4.3611	4.5372	5.6053	3.0992	4.7583
Atp10d	2.7428	2.2339	2.0623	3.1972	3.9759	3.4027	3.0105	2.9581	2.728	3.6745	3.2418	3.8616	4.2114	2.2091	2.1693	1.7444	1.8149	1.8684	2.0661	3.8066
Atp11a	18.2855	13.4037	19.5921	15.9862	14.9095	6.8053	8.0279	9.8603	10.0027	5.5118	5.403	18.3424	17.8985	16.5684	14.1007	6.9777	9.9819	8.408	15.4958	8.5649
Atp11b	7.3142	6.7018	9.2805	10.6575	11.9276	7.9396	7.0244	10.8464	10.9121	10.105	9.7255	12.55	13.6871	7.7319	10.8467	6.9777	7.2595	7.4738	9.2975	9.5165
Atp11c	5.4857	4.4679	4.1247	4.263	4.9698	6.8053	10.0349	7.8883	10.9121	7.3491	5.403	9.6539	11.5814	5.5228	6.508	6.1055	5.4446	2.8027	6.1983	5.7099
Atp13a1	14.6284	15.6376	17.5298	13.8547	13.9155	18.1476	21.0733	16.7626	20.9148	19.2913	23.7734	20.2731	20.0043	14.3592	17.3547	13.0833	13.6116	14.9476	15.4958	19.0331
Atp13a2	13.7141	14.5206	19.5921	13.8547	13.9155	13.6107	10.0349	14.7905	13.6401	14.6982	16.2091	16.4116	11.5814	12.1501	14.1007	12.211	12.7042	15.8818	13.4297	15.2265
Atp13a3	13.7141	12.2867	13.4052	14.9205	13.9155	11.3422	12.0419	14.7905	18.1868	10.105	12.9673	11.5847	12.6343	18.7775	16.2701	11.3388	11.7967	12.1449	13.4297	14.2748
Atp1a1	157.256	187.651	176.329	152.402	133.191	82.7982	113.394	82.8268	130.945	92.7821	111.303	87.8503	112.656	132.547	110.636	150.894	151.543	157.883	106.404	152.265
Atp1a2	711.307	905.864	850.712	878.178	704.722	1059.36	838.916	1065.9	714.742	774.409	816.94	859.195	695.937	824	1059.72	735.279	801.27	915.538	943.177	752.759
Atp1a3	2.7428	1.117	1.0312	2.1315	0.994	1.1342	1.0035	1.9721	1.8187	3.6745	2.1612	1.9308	2.1057	2.2091	3.254	0.8722	1.8149	1.8684	2.0661	0.9517
Atp1b1	297.14	348.495	308.318	315.462	278.31	258.603	195.68	286.936	221.879	159.842	170.736	322.44	308.487	293.812	255.982	257.304	236.842	247.569	307.85	222.687
Atp1b2	44.7995	33.5092	48.4648	28.7752	23.8552	37.4293	23.0802	32.5391	19.0962	21.1286	21.6122	28.9616	23.1628	46.3914	32.5401	27.911	23.5935	43.9084	38.2229	23.7914
Atp1b3	63.0851	67.0183	69.0881	58.6162	66.5957	66.9191	75.2616	79.8687	68.2006	87.2703	94.013	60.8194	92.6513	56.3324	67.2496	59.3108	64.4283	65.3955	69.2145	70.4224
Atp1b4	10.057	7.8188	11.3428	13.8547	13.9155	5.6711	5.0174	7.8883	4.5467	3.6745	7.5643	12.55	14.74	6.6273	3.254	9.5944	5.4446	4.6711	10.3305	5.7099
Atp23	0.9143	1.117	1.0312	1.0657	0.994	2.2684	2.007	0.986	0.9093	1.8373	2.1612	0.9654	1.0529	1.1046	1.0847	0.8722	1.8149	1.8684	1.0331	0.9517
Atp2a1	6652.27	9041.89	7980.19	6568.21	5778.92	9905.16	6141.35	8542.01	6527.25	5044.22	5498.14	8938.53	7590.03	8830.93	9105.82	5749.66	5738.66	5808.06	7584.67	6659.68
Atp2a2	395.882	631.089	483.617	531.809	586.44	445.749	318.106	470.338	374.648	245.275	279.878	459.525	425.354	372.236	630.194	434.364	417.423	483.927	369.833	509.135
Atp2a3	11.8856	10.0527	11.3428	9.5917	11.9276	6.8053	6.0209	7.8883	5.456	12.8609	16.2091	8.6885	11.5814	5.5228	6.508	6.9777	9.9819	8.408	11.3636	6.6616
Atp2b1	10.057	14.5206	10.3117	10.6575	13.9155	6.8053	7.0244	10.8464	8.1841	4.5932	19.451	8.6885	9.4757	7.7319	8.6774	6.9777	9.0744	7.4738	7.2314	11.4199
Atp2b3	1.8286	1.117	2.0623	2.1315	0.994	1.1342	1.0035	1.9721	0.9093	0.9186	1.0806	1.9308	1.0529	1.1046	1.0847	0.8722	1.8149	1.8684	1.0331	1.9033
Atp2b4	10.9713	5.5849	7.2182	5.3287	6.9578	2.2684	4.014	1.9721	2.728	4.5932	2.1612	5.7923	3.1586	4.4182	5.4234	2.6167	8.167	7.4738	3.0992	6.6616
Atp2c1	14.6284	15.6376	11.3428	12.789	12.9216	12.4764	10.0349	17.7486	14.5495	14.6982	12.9673	16.4116	17.8985	15.4638	14.1007	13.0833	10.8893	9.3422	12.3966	15.2265
Atp5a1	1863.3	2775.68	2374.77	2217.82	2282.14	2362.59	1558.42	1945.44	1450.4	1265.88	1465.31	1847.75	1509.79	2262.13	2530.54	2079.37	1954.63	2087.99	2332.63	1652.07
Atp5b	3782.36	5660.81	4220.56	4225.7	4700.46	5536.14	3857.41	4083.16	2527.06	3523.88	3188.88	3881.83	3090.13	4556.3	4950.44	4544.25	4407.44	4430.08	3840.89	4468.02
Atp5c1	829.249	1240.96	934.236	1083.87	1132.13	1009.46	826.874	772.064	612.896	959.055	715.363	880.434	703.307	1063.69	1102.03	979.5	903.811	1055.67	1100.2	785.115
Atp5d	561.366	774.062	653.759	657.567	588.428	725.902	698.428	511.751	528.327	653.149	596.496	681.564	543.273	618.552	679.005	613.169	574.41	693.193	707.641	561.476
Atp5e	387.653	560.72	444.432	483.85	466.17	561.44	551.918	450.617	405.566	556.693	468.984	560.89	415.878	463.914	539.082	511.119	380.218	503.546	549.584	424.438
Atp5g1	289.826	466.894	340.285	362.355	334.966	396.978	325.13	244.536	227.335	352.756	277.716	326.301	232.681	356.772	368.788	346.27	323.049	394.242	390.494	276.931
Atp5g2	429.71	705.926	634.167	576.571	510.898	657.849	607.11	539.36	427.39	536.483	541.385	526.136	420.089	667.152	624.771	562.58	534.483	553.994	634.294	488.199
Atp5g3	1615.53	2567.92	1997.37	2163.47	2149.95	2507.77	2245.81	1796.55	1555.88	2268.11	1606.87	2203.02	1759.32	2190.34	2375.43	2184.03	1873.87	2248.67	2391.52	1782.45
Atp5h	1145.59	1524.67	1305.46	1444.09	1319.99	1541.41	1375.78	1214.79	951.17	1411.94	1138.96	1353.47	1122.34	1301.17	1438.27	1374.61	1331.22	1352.75	1494.83	1153.4
Atp5j	569.594	718.213	638.292	669.291	729.571	879.022	556.936	685.293	501.047	811.154	539.224	694.114	499.053	687.034	774.456	704.752	709.619	719.351	791.318	566.234
Atp5j2	278.854	520.509	326.88	370.881	336.954	512.668	381.325	309.615	261.89	371.128	297.167	351.401	297.958	333.576	379.635	462.275	374.773	366.215	433.882	301.674
Atp5k	448.91	598.697	523.832	561.65	548.669	615.883	570.985	488.087	396.473	611.811	501.402	591.783	457.992	474.959	583.553	570.43	460.98	583.889	613.633	465.359
Atp5l	113.37	155.259	138.176	140.679	144.125	156.523	153.534	141.003	112.758	167.191	137.237	140.947	107.391	150.22	158.362	147.405	138.839	143.87	161.156	123.715
Atp5l-ps1	0.9143	2.2339	1.0312	2.1315	2.9819	2.2684	3.0105	1.9721	2.728	1.8373	2.1612	1.9308	2.1057	2.2091	3.254	3.4889	0.9074	2.8027	2.0661	2.855
Atp5l2-ps	22.8569	35.7431	26.8103	24.5122	23.8552	28.3556	34.1186	22.6788	17.2775	30.3149	25.9346	29.927	20.0043	25.4048	24.9474	33.1443	28.1307	24.2898	32.0246	21.888
Atp5md	102.399	163.078	124.771	148.139	135.179	158.791	136.474	111.422	91.8434	146.982	109.141	120.674	98.9684	142.488	150.769	146.532	128.857	141.067	135.33	126.57
Atp5mpl	386.739	562.954	471.243	488.113	533.76	598.869	562.957	559.081	366.464	592.519	452.775	532.894	386.398	503.678	548.844	552.986	472.777	582.02	591.939	433.003
Atp5o	676.564	928.204	928.049	918.676	736.529	1035.55	994.457	641.908	563.791	741.338	694.831	778.103	602.233	860.45	898.108	805.929	869.328	884.708	936.978	688.046
Atp5pb	429.71	595.346	494.959	557.387	652.041	734.976	444.545	589.648	261.89	542.913	365.246	451.802	356.918	592.043	715.883	563.452	623.412	520.362	592.972	453.939
Atp5pb-ps	0	1.117	1.0312	1.0657	0.994	1.1342	1.0035	0.986	0	0.9186	1.0806	0.9654	0	0	1.0847	0.8722	0.9074	0	1.0331	0.9517
Atp6ap1	60.3422	67.0183	56.7141	63.945	62.6198	56.7111	44.1535	50.2877	77.294	43.1758	47.5468	54.0617	71.5942	58.5415	54.2336	52.333	66.2432	52.3164	65.0823	50.4377
Atp6ap2	18.2855	23.4564	17.5298	17.052	22.8612	19.2818	21.0733	20.7067	22.7335	19.2913	22.6928	20.2731	22.11	26.5094	20.6088	17.4443	14.5191	16.816	18.5949	21.888
Atp6v0a1	22.8569	22.3394	21.6545	21.315	19.8793	14.7449	10.0349	18.7346	20.9148	10.105	12.9673	25.1001	23.1628	14.3592	16.2701	14.8277	12.7042	23.3555	19.628	16.1781
Atp6v0a2	19.1998	21.2225	20.6233	27.7095	18.8853	21.5502	22.0767	13.8045	19.0962	13.7795	15.1285	19.3078	25.2685	17.6729	22.7781	19.1888	20.8711	14.9476	17.5619	21.888
Atp6v0a4	2.7428	2.2339	2.0623	4.263	4.9698	1.1342	1.0035	0	2.728	1.8373	1.0806	0.9654	1.0529	1.1046	1.0847	4.3611	3.6298	3.7369	3.0992	0.9517
Atp6v0b	117.942	149.674	121.677	120.43	125.24	134.972	143.499	110.436	134.582	148.819	145.882	139.016	121.078	112.665	132.33	130.833	122.504	127.988	126.032	134.183
Atp6v0c	25.5997	22.3394	30.935	19.1835	30.8129	26.0871	34.1186	18.7346	23.6429	29.3963	19.451	22.2039	21.0571	38.6595	28.2015	23.5499	24.5009	29.8951	22.7271	29.5013
Atp6v0c-ps2	10.9713	14.5206	12.374	10.6575	9.9397	11.3422	14.0488	9.8603	14.5495	11.9423	10.8061	9.6539	12.6343	11.0456	11.9314	13.0833	10.8893	11.2107	10.3305	12.3715
Atp6v0d1	59.428	69.2523	62.9011	50.0902	44.7285	51.04	66.2302	50.2877	70.9286	58.7926	57.2723	53.0963	56.8542	50.8096	58.5723	57.5663	63.5209	59.7902	65.0823	51.3893
Atp6v0d2	0	0	0	0	0	0	2.007	0	0	3.6745	1.0806	0	0	3.3137	0	0.8722	0.9074	0	1.0331	0
Atp6v0e	20.1141	20.1055	21.6545	21.315	20.8733	19.2818	28.0977	15.7765	24.5522	23.8845	21.6122	18.3424	22.11	20.9866	19.5241	22.6776	24.5009	19.6187	19.628	23.7914
Atp6v0e2	48.4566	58.0825	49.4959	46.893	50.6922	61.248	39.136	52.2598	37.283	39.5013	38.9019	44.4078	41.0614	58.5415	58.5723	47.0997	42.6497	50.448	54.7518	41.8728
Atp6v1a	18.2855	20.1055	14.4363	13.8547	13.9155	13.6107	14.0488	12.8184	17.2775	15.6168	19.451	17.377	20.0043	17.6729	14.1007	11.3388	10.8893	13.0791	17.5619	13.3232
Atp6v1b2	53.9423	71.4862	61.8699	59.682	53.6741	43.1005	40.1395	43.3855	50.0137	46.8504	52.9498	39.5809	43.1671	65.1689	68.3343	50.5886	43.5572	53.2507	46.4873	58.0509
Atp6v1c1	10.9713	13.4037	13.4052	11.7232	11.9276	13.6107	12.0419	14.7905	12.7308	11.9423	14.0479	12.55	12.6343	12.1501	15.1854	12.211	10.8893	11.2107	12.3966	13.3232
Atp6v1c2	0	1.117	1.0312	1.0657	0	1.1342	0	0.986	0.9093	0.9186	0	0.9654	1.0529	1.1046	1.0847	0	0.9074	0	1.0331	0
Atp6v1d	30.1711	35.7431	29.9038	31.9725	34.7888	36.2951	33.1151	40.4274	28.1896	27.559	29.1764	34.754	29.48	33.1367	37.9635	30.5276	30.853	32.6978	33.0577	32.3562
Atp6v1e1	52.1138	74.8371	48.4648	73.5367	60.6319	79.3956	61.2128	61.1341	48.1951	48.6876	60.5141	39.5809	57.907	74.0053	70.5037	47.972	69.873	61.6586	58.884	61.8575
Atp6v1f	96.9133	126.218	110.335	115.101	114.306	133.838	147.513	104.519	123.67	127.69	141.56	113.916	102.127	114.874	127.991	108.155	127.949	110.238	127.065	112.295
Atp6v1g1	134.399	160.844	157.768	152.402	147.107	173.536	173.603	172.556	139.129	169.029	193.429	169.908	136.871	159.056	162.701	143.916	137.024	150.41	174.586	142.748
Atp6v1g2	0.9143	1.117	2.0623	2.1315	0.994	2.2684	1.0035	2.9581	0.9093	0.9186	1.0806	0.9654	2.1057	1.1046	2.1693	0.8722	0.9074	1.8684	1.0331	1.9033
Atp6v1h	12.7999	17.8716	17.5298	14.9205	13.9155	17.0133	19.0663	12.8184	20.9148	16.5354	18.3703	16.4116	18.9514	15.4638	22.7781	13.9555	10.8893	13.0791	18.5949	14.2748
Atp7a	1.8286	2.2339	2.0623	2.1315	1.9879	1.1342	1.0035	0.986	1.8187	0.9186	1.0806	0.9654	2.1057	1.1046	2.1693	2.6167	1.8149	1.8684	1.0331	1.9033
Atp8a1	3.6571	3.3509	4.1247	3.1972	3.9759	3.4027	3.0105	4.9302	3.6374	7.3491	3.2418	2.8962	3.1586	3.3137	3.254	6.1055	5.4446	4.6711	3.0992	4.7583
Atp8a2	1.8286	1.117	2.0623	1.0657	0.994	1.1342	1.0035	0.986	0.9093	0.9186	1.0806	0.9654	1.0529	1.1046	1.0847	1.7444	0.9074	0.9342	1.0331	0.9517
Atp8b1	4.5714	3.3509	4.1247	3.1972	2.9819	3.4027	6.0209	3.9441	4.5467	3.6745	6.4837	2.8962	5.2643	4.4182	4.3387	3.4889	3.6298	3.7369	5.1653	3.8066
Atp8b2	10.9713	12.2867	10.3117	9.5917	11.9276	7.9396	7.0244	6.9022	5.456	6.4304	8.6449	9.6539	9.4757	7.7319	5.4234	11.3388	9.0744	6.5396	7.2314	10.4682
Atp9a	33.8282	41.328	42.2778	35.1697	28.825	22.6844	38.1325	29.581	40.011	24.8031	38.9019	26.0655	31.5857	28.7185	31.4555	32.272	34.4828	38.3031	38.2229	28.5496
Atp9b	16.457	16.7546	16.4986	15.9862	15.9034	15.8791	19.0663	17.7486	14.5495	20.21	20.5316	18.3424	22.11	17.6729	17.3547	13.0833	11.7967	14.9476	16.5288	17.1298
Atpaf1	32.9139	42.4449	40.2155	44.7615	38.7647	36.2951	21.0733	31.5531	27.2802	17.4541	21.6122	27.9963	24.2157	37.5549	41.2175	36.6331	35.3902	33.632	26.8594	38.0662
Atpaf2	27.4283	34.6261	28.8726	30.9067	27.831	30.624	23.0802	25.6369	26.3709	23.8845	27.0152	29.927	24.2157	28.7185	31.4555	26.1665	27.2232	25.224	28.9255	26.6463
Atpif1	42.971	50.2637	39.1843	43.6957	42.7405	48.7716	44.1535	47.3296	35.4643	55.1181	52.9498	43.4425	41.0614	41.9732	39.0482	42.7386	52.6316	42.04	51.6526	39.0178
Atpsckmt	4.5714	8.9358	3.0935	3.1972	3.9759	2.2684	5.0174	3.9441	5.456	4.5932	4.3224	3.8616	2.1057	4.4182	3.254	4.3611	6.3521	4.6711	6.1983	2.855
Atr	1.8286	2.2339	2.0623	2.1315	2.9819	2.2684	3.0105	3.9441	2.728	2.7559	3.2418	3.8616	4.2114	2.2091	2.1693	1.7444	1.8149	1.8684	2.0661	2.855
Atraid	28.3426	25.6904	28.8726	35.1697	31.8069	36.2951	39.136	36.4832	37.283	36.7454	25.9346	33.7886	41.0614	46.3914	29.2861	29.6554	32.6679	28.9609	38.2229	29.5013
Atrip	12.7999	14.5206	20.6233	9.5917	8.9457	13.6107	10.0349	9.8603	22.7335	12.8609	12.9673	10.6193	9.4757	19.882	22.7781	8.7222	12.7042	12.1449	16.5288	10.4682
Atrn	10.057	8.9358	10.3117	10.6575	10.9336	7.9396	10.0349	9.8603	14.5495	6.4304	7.5643	9.6539	9.4757	11.0456	11.9314	10.4666	9.9819	8.408	9.2975	10.4682
Atrnl1	7.3142	7.8188	8.2493	8.526	8.9457	7.9396	8.0279	7.8883	8.1841	8.2677	7.5643	6.7577	9.4757	7.7319	8.6774	6.9777	7.2595	7.4738	8.2644	7.6132
Atrx	8.2285	7.8188	9.2805	8.526	10.9336	13.6107	8.0279	15.7765	8.1841	12.8609	10.8061	16.4116	14.74	8.8365	10.8467	6.9777	6.3521	7.4738	8.2644	12.3715
Atxn1	7.3142	7.8188	7.2182	7.4602	7.9517	9.0738	10.0349	13.8045	7.2747	6.4304	5.403	7.7231	10.5286	12.1501	10.8467	6.1055	7.2595	7.4738	7.2314	9.5165
Atxn10	42.0567	46.9128	46.4024	49.0245	38.7647	41.9662	54.1884	43.3855	52.7418	37.664	43.2243	43.4425	41.0614	48.6005	43.3869	46.2275	45.3721	42.9742	49.5865	40.9211
Atxn1l	10.057	8.9358	9.2805	9.5917	5.9638	7.9396	6.0209	7.8883	8.1841	6.4304	6.4837	7.7231	11.5814	8.8365	8.6774	6.9777	5.4446	6.5396	7.2314	8.5649
Atxn2	14.6284	15.6376	14.4363	15.9862	13.9155	12.4764	12.0419	13.8045	13.6401	8.2677	11.8867	15.4462	14.74	12.1501	15.1854	11.3388	12.7042	14.0133	14.4627	12.3715
Atxn2l	41.1424	40.211	42.2778	38.367	42.7405	48.7716	55.1918	48.3156	46.3764	57.874	38.9019	50.2002	51.5899	38.6595	42.3022	42.7386	51.7241	48.5795	42.3551	50.4377
Atxn3	4.5714	3.3509	5.1558	4.263	5.9638	4.5369	6.0209	5.9162	5.456	6.4304	4.3224	5.7923	7.37	3.3137	5.4234	4.3611	5.4446	5.6053	6.1983	4.7583
Atxn7	2.7428	11.1697	4.1247	3.1972	2.9819	9.0738	9.0314	7.8883	4.5467	2.7559	2.1612	10.6193	3.1586	4.4182	6.508	5.2333	5.4446	7.4738	4.1322	7.6132
Atxn7l1	10.9713	11.1697	13.4052	6.3945	6.9578	9.0738	6.0209	6.9022	7.2747	7.3491	5.403	6.7577	7.37	12.1501	10.8467	7.85	7.2595	10.2764	9.2975	6.6616
Atxn7l2	5.4857	7.8188	7.2182	8.526	9.9397	11.3422	9.0314	9.8603	5.456	12.8609	8.6449	13.5154	13.6871	8.8365	7.5927	5.2333	6.3521	9.3422	7.2314	10.4682
Atxn7l3	14.6284	6.7018	12.374	18.1177	15.9034	15.8791	16.0558	11.8324	15.4588	16.5354	21.6122	12.55	23.1628	14.3592	14.1007	8.7222	14.5191	9.3422	13.4297	14.2748
Atxn7l3b	21.0284	23.4564	18.561	20.2492	19.8793	19.2818	28.0977	19.7207	32.7363	19.2913	19.451	19.3078	25.2685	20.9866	19.5241	24.4221	23.5935	20.5529	19.628	24.743
AU020206	7.3142	4.4679	7.2182	10.6575	11.9276	9.0738	8.0279	9.8603	5.456	19.2913	21.6122	9.6539	7.37	5.5228	5.4234	8.7222	9.0744	9.3422	12.3966	6.6616
AU021092	10.057	5.5849	6.187	8.526	9.9397	3.4027	5.0174	1.9721	3.6374	5.5118	4.3224	2.8962	7.37	4.4182	3.254	9.5944	8.167	6.5396	4.1322	7.6132
AU022252	10.057	8.9358	10.3117	8.526	10.9336	5.6711	6.0209	7.8883	10.0027	5.5118	7.5643	7.7231	7.37	6.6273	7.5927	9.5944	10.8893	8.408	7.2314	9.5165
AU040320	15.5427	18.9885	18.561	14.9205	17.8914	15.8791	16.0558	16.7626	20.0055	11.0236	15.1285	17.377	15.7928	16.5684	17.3547	16.5721	17.2414	14.9476	18.5949	15.2265
Auh	42.0567	49.1468	36.0908	37.3012	41.7466	48.7716	44.1535	41.4134	26.3709	38.5827	33.4989	35.7194	32.6385	49.7051	47.7256	38.3776	39.02	44.8427	41.3221	39.0178
Aup1	57.5994	55.8486	57.7453	53.2875	50.6922	58.9796	76.2651	55.2179	78.2033	58.7926	70.2396	69.5079	64.2242	60.7506	52.0642	51.4608	58.0762	49.5138	57.8509	61.8575
Aurka	4.5714	3.3509	3.0935	1.0657	0.994	1.1342	4.014	0.986	2.728	2.7559	1.0806	0.9654	2.1057	5.5228	2.1693	1.7444	1.8149	2.8027	3.0992	1.9033
Aurkaip1	98.7418	139.621	68.0569	109.772	77.5293	95.2747	107.373	80.8547	90.0247	92.7821	92.9323	107.158	82.1227	82.8418	101.959	111.644	94.3739	77.5404	83.6772	107.537
Aurkb	1.8286	0	0	2.1315	0	0	1.0035	0	0	0	1.0806	0	0	1.1046	0	0	0	0.9342	1.0331	0
Auts2	3.6571	2.2339	2.0623	2.1315	1.9879	2.2684	3.0105	3.9441	2.728	2.7559	3.2418	2.8962	3.1586	4.4182	2.1693	2.6167	1.8149	1.8684	2.0661	2.855
AV356131	1.8286	2.2339	2.0623	1.0657	1.9879	2.2684	1.0035	1.9721	1.8187	3.6745	4.3224	2.8962	2.1057	1.1046	2.1693	2.6167	1.8149	1.8684	3.0992	1.9033
Aven	4.5714	7.8188	6.187	4.263	5.9638	6.8053	8.0279	4.9302	4.5467	6.4304	5.403	5.7923	5.2643	5.5228	5.4234	5.2333	6.3521	6.5396	7.2314	4.7583
Avil	6.3999	5.5849	3.0935	2.1315	3.9759	4.5369	7.0244	5.9162	3.6374	4.5932	3.2418	5.7923	8.4228	3.3137	4.3387	4.3611	4.5372	3.7369	4.1322	5.7099
Avl9	3.6571	3.3509	2.0623	3.1972	2.9819	3.4027	4.014	3.9441	3.6374	4.5932	4.3224	3.8616	4.2114	2.2091	4.3387	3.4889	2.7223	1.8684	3.0992	3.8066
Avpi1	17.3713	17.8716	22.6856	23.4465	23.8552	21.5502	31.1081	17.7486	27.2802	22.0472	21.6122	18.3424	16.8457	27.6139	21.6934	23.5499	24.5009	23.3555	23.7602	20.9364
Avpr1a	6.3999	4.4679	8.2493	4.263	2.9819	1.1342	2.007	4.9302	1.8187	6.4304	2.1612	1.9308	2.1057	5.5228	2.1693	6.1055	5.4446	7.4738	6.1983	2.855
AW011738	8.2285	6.7018	5.1558	4.263	4.9698	4.5369	4.014	5.9162	2.728	4.5932	4.3224	5.7923	4.2114	8.8365	4.3387	4.3611	4.5372	5.6053	4.1322	5.7099
AW112010	31.0854	22.3394	25.7791	22.3807	30.8129	34.0267	94.3279	44.3715	89.1154	52.3622	51.8692	31.8578	33.6914	28.7185	15.1854	58.4386	74.4102	47.6453	27.8924	58.0509
AW146154	0	2.2339	2.0623	2.1315	1.9879	2.2684	3.0105	2.9581	2.728	2.7559	2.1612	1.9308	2.1057	1.1046	1.0847	1.7444	2.7223	3.7369	3.0992	0.9517
AW209491	10.9713	12.2867	14.4363	10.6575	7.9517	7.9396	5.0174	10.8464	7.2747	3.6745	7.5643	6.7577	4.2114	8.8365	8.6774	10.4666	11.7967	11.2107	11.3636	6.6616
AW551984	7.3142	3.3509	7.2182	4.263	5.9638	2.2684	4.014	2.9581	2.728	3.6745	5.403	3.8616	3.1586	6.6273	2.1693	1.7444	3.6298	6.5396	3.0992	5.7099
AW554918	1.8286	2.2339	2.0623	2.1315	2.9819	2.2684	2.007	3.9441	2.728	2.7559	2.1612	3.8616	2.1057	2.2091	2.1693	2.6167	2.7223	2.8027	2.0661	2.855
Axin1	14.6284	16.7546	14.4363	14.9205	14.9095	14.7449	17.0593	16.7626	19.0962	12.8609	17.2897	15.4462	18.9514	16.5684	17.3547	13.9555	11.7967	12.1449	14.4627	16.1781
Axin2	10.9713	8.9358	8.2493	11.7232	9.9397	10.208	3.0105	5.9162	7.2747	4.5932	6.4837	15.4462	9.4757	6.6273	5.4234	6.1055	5.4446	6.5396	10.3305	5.7099
Axl	62.1708	59.1995	63.9323	65.0107	67.5897	32.8925	41.143	30.567	43.6484	44.0945	55.111	42.4771	40.0085	45.2868	34.7095	59.3108	59.8911	59.7902	41.3221	59.9542
AY074887	0	1.117	0	0	0.994	1.1342	0	0.986	0.9093	0.9186	1.0806	0.9654	1.0529	0	1.0847	0.8722	0.9074	0	1.0331	0
Azgp1	63.9993	5.5849	12.374	5.3287	5.9638	6.8053	265.924	13.8045	300.992	2.7559	3.2418	3.8616	3.1586	226.434	31.4555	116.877	147.913	1.8684	3.0992	79.939
Azi2	20.1141	26.8073	25.7791	26.6437	14.9095	13.6107	18.0628	13.8045	14.5495	11.0236	12.9673	15.4462	16.8457	17.6729	18.4394	27.911	14.5191	18.6844	14.4627	21.888
Azin1	22.8569	25.6904	25.7791	17.052	22.8612	11.3422	17.0593	17.7486	18.1868	17.4541	15.1285	15.4462	22.11	22.0911	14.1007	20.9332	19.9637	24.2898	22.7271	16.1781
Azin2	1.8286	1.117	1.0312	3.1972	1.9879	3.4027	2.007	2.9581	1.8187	2.7559	3.2418	2.8962	4.2114	1.1046	1.0847	1.7444	1.8149	1.8684	2.0661	2.855
B020010K11Rik	0.9143	0	0	0	0.994	0	0	0	0	0	1.0806	0	0	0	0	0.8722	0.9074	0.9342	0	0
B130046B21Rik	1.8286	2.2339	0	2.1315	0	3.4027	2.007	1.9721	0.9093	3.6745	1.0806	0.9654	1.0529	3.3137	1.0847	2.6167	2.7223	2.8027	2.0661	1.9033
B130055M24Rik	0.9143	1.117	1.0312	1.0657	0.994	1.1342	1.0035	1.9721	0.9093	0.9186	1.0806	0.9654	1.0529	0	1.0847	0.8722	1.8149	0.9342	1.0331	0.9517
B230206H07Rik	0.9143	1.117	1.0312	1.0657	0.994	1.1342	1.0035	1.9721	0.9093	0.9186	1.0806	0.9654	1.0529	1.1046	0	0.8722	0.9074	0.9342	1.0331	0.9517
B230206L02Rik	1.8286	1.117	3.0935	2.1315	0.994	1.1342	1.0035	0.986	0	1.8373	1.0806	1.9308	1.0529	1.1046	1.0847	2.6167	0.9074	1.8684	2.0661	0.9517
B230208H11Rik	0.9143	0	1.0312	1.0657	0.994	2.2684	1.0035	0.986	1.8187	0.9186	2.1612	0.9654	2.1057	1.1046	1.0847	0	0.9074	0	1.0331	1.9033
B230217O12Rik	0.9143	1.117	1.0312	1.0657	0	1.1342	2.007	0	0	0.9186	0	0.9654	1.0529	0	1.0847	0.8722	0.9074	0.9342	0	0.9517
B230219D22Rik	21.9426	25.6904	22.6856	23.4465	27.831	21.5502	16.0558	25.6369	20.9148	19.2913	18.3703	24.1347	26.3214	18.7775	23.8628	23.5499	20.8711	21.4871	20.661	24.743
B230303O12Rik	0.9143	1.117	1.0312	1.0657	0.994	2.2684	2.007	1.9721	0.9093	1.8373	2.1612	2.8962	2.1057	2.2091	1.0847	0.8722	0.9074	0.9342	1.0331	1.9033
B230307C23Rik	0.9143	0	1.0312	1.0657	0.994	1.1342	1.0035	0.986	0	1.8373	2.1612	0.9654	1.0529	1.1046	0	0.8722	0.9074	0.9342	1.0331	0.9517
B230311B06Rik	3.6571	5.5849	0	2.1315	0.994	0	6.0209	4.9302	3.6374	0	2.1612	6.7577	0	1.1046	3.254	4.3611	1.8149	0.9342	1.0331	3.8066
B230312C02Rik	69.485	58.0825	54.6518	25.578	20.8733	60.1138	32.1116	20.7067	17.2775	27.559	12.9673	42.4771	24.2157	72.9008	37.9635	34.8887	29.0381	50.448	52.6857	24.743
B230322F03Rik	0.9143	1.117	0	0	0	1.1342	1.0035	1.9721	0	0.9186	0	0.9654	0	0	0	0.8722	1.8149	0	1.0331	0
B230354K17Rik	2.7428	2.2339	2.0623	2.1315	3.9759	1.1342	2.007	4.9302	3.6374	2.7559	2.1612	2.8962	3.1586	1.1046	1.0847	4.3611	3.6298	3.7369	2.0661	2.855
B230369F24Rik	0.9143	2.2339	1.0312	1.0657	0.994	1.1342	1.0035	0.986	0.9093	0.9186	1.0806	0.9654	1.0529	1.1046	1.0847	0.8722	0.9074	1.8684	1.0331	0.9517
B230377A18Rik	0.9143	0	1.0312	1.0657	0.994	1.1342	1.0035	0	0.9093	0.9186	1.0806	0.9654	1.0529	1.1046	1.0847	0.8722	0.9074	0.9342	1.0331	0.9517
B2m	681.136	524.977	606.325	566.979	602.343	598.869	1109.86	526.542	1334.91	731.233	765.071	376.501	909.667	911.26	489.187	660.269	965.517	643.679	658.054	746.097
B330016D10Rik	10.057	13.4037	9.2805	11.7232	6.9578	13.6107	14.0488	12.8184	9.0934	9.1863	9.7255	11.5847	14.74	8.8365	9.762	11.3388	10.8893	10.2764	12.3966	9.5165
B3galnt1	5.4857	5.5849	5.1558	6.3945	5.9638	5.6711	4.014	4.9302	5.456	7.3491	5.403	7.7231	8.4228	4.4182	5.4234	4.3611	4.5372	4.6711	5.1653	5.7099
B3galnt2	10.057	6.7018	15.4675	11.7232	15.9034	6.8053	3.0105	6.9022	5.456	4.5932	20.5316	4.8269	5.2643	6.6273	5.4234	8.7222	9.0744	9.3422	5.1653	11.4199
B3galt1	0.9143	1.117	1.0312	1.0657	0.994	2.2684	3.0105	0.986	12.7308	0.9186	1.0806	0.9654	1.0529	2.2091	1.0847	5.2333	6.3521	0.9342	1.0331	3.8066
B3galt2	1.8286	1.117	1.0312	3.1972	2.9819	1.1342	1.0035	0.986	0.9093	0.9186	1.0806	1.9308	3.1586	1.1046	1.0847	1.7444	1.8149	0.9342	1.0331	1.9033
B3galt4	2.7428	1.117	2.0623	3.1972	1.9879	2.2684	2.007	1.9721	2.728	3.6745	2.1612	2.8962	2.1057	1.1046	2.1693	2.6167	2.7223	2.8027	3.0992	1.9033
B3galt6	2.7428	4.4679	3.0935	2.1315	1.9879	1.1342	2.007	0.986	2.728	2.7559	3.2418	0.9654	2.1057	2.2091	1.0847	3.4889	3.6298	2.8027	2.0661	2.855
B3gat2	2.7428	2.2339	2.0623	3.1972	2.9819	3.4027	4.014	2.9581	0.9093	2.7559	4.3224	3.8616	2.1057	2.2091	3.254	1.7444	2.7223	2.8027	2.0661	3.8066
B3gat3	44.7995	55.8486	48.4648	41.5642	41.7466	39.6978	41.143	36.4832	30.9176	41.3386	43.2243	40.5463	40.0085	36.4504	37.9635	43.6109	45.3721	43.9084	38.2229	46.6311
B3glct	3.6571	3.3509	3.0935	4.263	3.9759	2.2684	2.007	1.9721	1.8187	2.7559	4.3224	2.8962	2.1057	2.2091	3.254	2.6167	2.7223	3.7369	3.0992	2.855
B3gnt2	2.7428	2.2339	11.3428	11.7232	0.994	10.208	3.0105	9.8603	5.456	14.6982	10.8061	8.6885	10.5286	15.4638	2.1693	2.6167	0.9074	9.3422	11.3636	2.855
B3gnt3	5.4857	4.4679	6.187	6.3945	4.9698	17.0133	12.0419	15.7765	5.456	5.5118	4.3224	5.7923	17.8985	3.3137	10.8467	6.9777	7.2595	8.408	5.1653	10.4682
B3gnt7	1.8286	1.117	2.0623	1.0657	1.9879	1.1342	3.0105	1.9721	0.9093	2.7559	3.2418	0.9654	2.1057	1.1046	1.0847	0.8722	1.8149	1.8684	1.0331	1.9033
B3gnt8	5.4857	5.5849	6.187	6.3945	5.9638	5.6711	5.0174	2.9581	5.456	5.5118	4.3224	5.7923	4.2114	4.4182	6.508	5.2333	6.3521	4.6711	6.1983	4.7583
B3gnt9	6.3999	4.4679	5.1558	9.5917	6.9578	3.4027	2.007	3.9441	4.5467	5.5118	6.4837	5.7923	6.3171	3.3137	1.0847	6.1055	5.4446	3.7369	3.0992	6.6616
B3gntl1	3.6571	3.3509	3.0935	3.1972	3.9759	3.4027	4.014	4.9302	5.456	6.4304	6.4837	4.8269	4.2114	3.3137	2.1693	4.3611	3.6298	3.7369	4.1322	4.7583
B430119L08Rik	1.8286	0	0	1.0657	0	0	9.0314	0.986	9.0934	0.9186	0	0	0	6.6273	1.0847	4.3611	4.5372	0	3.0992	0
B430212C06Rik	1.8286	1.117	1.0312	1.0657	0.994	0	2.007	0.986	0.9093	0	1.0806	0.9654	1.0529	1.1046	0	0	0.9074	0	1.0331	0.9517
B430219N15Rik	1.8286	1.117	2.0623	2.1315	2.9819	3.4027	15.0523	1.9721	16.3681	2.7559	1.0806	4.8269	2.1057	19.882	6.508	2.6167	1.8149	1.8684	2.0661	6.6616
B430306N03Rik	0.9143	0	0	0	0	0	1.0035	0	0.9093	1.8373	2.1612	0	0	0	0	0.8722	0.9074	0	0	0.9517
B4galnt1	6.3999	3.3509	5.1558	3.1972	2.9819	2.2684	18.0628	2.9581	22.7335	11.0236	16.2091	1.9308	2.1057	11.0456	3.254	8.7222	13.6116	2.8027	3.0992	11.4199
B4galnt3	0.9143	0	1.0312	1.0657	0.994	0	0	0.986	0.9093	0	1.0806	0.9654	0	1.1046	1.0847	0	0	0.9342	0	0.9517
B4galt1	55.7709	55.8486	71.1504	50.0902	48.7043	48.7716	70.2442	54.2318	62.7445	53.2808	63.7559	45.3732	52.6428	60.7506	56.4029	52.333	56.2613	61.6586	52.6857	60.9059
B4galt2	3.6571	3.3509	4.1247	3.1972	2.9819	2.2684	2.007	2.9581	1.8187	2.7559	2.1612	1.9308	3.1586	3.3137	2.1693	2.6167	2.7223	3.7369	3.0992	2.855
B4galt3	8.2285	11.1697	12.374	7.4602	7.9517	13.6107	11.0384	8.8743	8.1841	11.9423	10.8061	12.55	10.5286	11.0456	15.1854	6.1055	6.3521	8.408	8.2644	11.4199
B4galt4	15.5427	14.5206	24.748	19.1835	17.8914	13.6107	11.0384	12.8184	10.0027	14.6982	11.8867	10.6193	20.0043	11.0456	18.4394	16.5721	15.4265	18.6844	18.5949	12.3715
B4galt5	18.2855	13.4037	16.4986	9.5917	8.9457	10.208	21.0733	13.8045	14.5495	18.3727	16.2091	7.7231	10.5286	20.9866	15.1854	12.211	12.7042	19.6187	11.3636	17.1298
B4galt6	5.4857	5.5849	5.1558	6.3945	5.9638	3.4027	3.0105	3.9441	3.6374	3.6745	5.403	2.8962	3.1586	4.4182	4.3387	5.2333	5.4446	4.6711	5.1653	3.8066
B4galt7	9.1428	15.6376	13.4052	15.9862	13.9155	14.7449	11.0384	11.8324	10.0027	12.8609	12.9673	13.5154	12.6343	11.0456	10.8467	13.0833	13.6116	14.0133	12.3966	13.3232
B4gat1	2.7428	4.4679	5.1558	13.8547	17.8914	6.8053	4.014	3.9441	15.4588	7.3491	11.8867	4.8269	3.1586	15.4638	4.3387	4.3611	5.4446	16.816	11.3636	3.8066
B630019K06Rik	0	1.117	1.0312	1.0657	0.994	1.1342	0	0.986	0.9093	0.9186	1.0806	0.9654	1.0529	1.1046	1.0847	0.8722	0.9074	0.9342	1.0331	0.9517
B930059L03Rik	0.9143	1.117	1.0312	0	0.994	1.1342	1.0035	0.986	0.9093	0.9186	1.0806	0.9654	1.0529	1.1046	0	0.8722	0.9074	0.9342	1.0331	0.9517
B930094E09Rik	1.8286	1.117	0	1.0657	1.9879	1.1342	0	0.986	0.9093	0.9186	1.0806	0.9654	1.0529	0	1.0847	0.8722	1.8149	0.9342	1.0331	0.9517
B930095G15Rik	1.8286	1.117	3.0935	1.0657	0.994	1.1342	3.0105	1.9721	1.8187	5.5118	2.1612	0.9654	1.0529	2.2091	2.1693	2.6167	2.7223	3.7369	1.0331	2.855
B9d1	6.3999	3.3509	7.2182	8.526	4.9698	3.4027	6.0209	3.9441	4.5467	8.2677	4.3224	4.8269	6.3171	3.3137	5.4234	6.9777	7.2595	6.5396	7.2314	3.8066
B9d1os	0	0	0	0	0	0	2.007	0	0	0.9186	0	0.9654	1.0529	0	1.0847	0	0	0	1.0331	0
B9d2	19.1998	22.3394	18.561	17.052	21.8672	19.2818	16.0558	17.7486	16.3681	19.2913	16.2091	22.2039	20.0043	16.5684	22.7781	15.6999	18.1488	17.7502	20.661	16.1781
Baat	11.8856	2.2339	1.0312	0	0.994	1.1342	34.1186	3.9441	47.2857	2.7559	1.0806	0.9654	1.0529	20.9866	3.254	24.4221	27.2232	0	1.0331	13.3232
Babam1	73.1421	82.6559	68.0569	76.734	60.6319	96.4089	71.2477	70.0084	67.2912	74.4094	69.159	67.5772	65.277	82.8418	72.673	71.5218	78.0399	77.5404	68.1814	79.939
Babam2	17.3713	18.9885	16.4986	21.315	19.8793	19.2818	23.0802	21.6927	20.9148	22.0472	18.3703	22.2039	20.0043	19.882	20.6088	18.3166	22.686	16.816	18.5949	21.888
Bace1	14.6284	13.4037	16.4986	15.9862	6.9578	7.9396	10.0349	13.8045	14.5495	9.1863	10.8061	8.6885	8.4228	13.2547	13.0161	13.9555	10.8893	16.816	10.3305	14.2748
Bace2	2.7428	2.2339	2.0623	3.1972	2.9819	1.1342	2.007	0.986	1.8187	1.8373	2.1612	0.9654	3.1586	2.2091	2.1693	1.7444	2.7223	2.8027	2.0661	1.9033
Bach1	16.457	14.5206	13.4052	9.5917	9.9397	12.4764	16.0558	15.7765	16.3681	11.9423	12.9673	11.5847	13.6871	15.4638	19.5241	10.4666	9.9819	15.8818	12.3966	15.2265
Bach2	0.9143	1.117	0	1.0657	0.994	0	0	0	0.9093	0.9186	2.1612	0.9654	0	0	0	0	0	0	0	0.9517
Bad	18.2855	16.7546	18.561	14.9205	19.8793	20.416	23.0802	14.7905	22.7335	22.0472	17.2897	21.2385	21.0571	16.5684	17.3547	13.9555	22.686	19.6187	19.628	18.0814
Bag1	246.855	332.858	284.602	308.002	260.419	324.388	295.026	283.978	240.066	279.265	289.603	294.443	242.157	300.44	297.2	271.26	269.51	285.872	266.527	302.626
Bag2	40.2282	39.094	38.1531	41.5642	38.7647	31.7582	19.0663	30.567	21.8242	16.5354	21.6122	25.1001	20.0043	46.3914	33.6248	27.911	29.9456	42.9742	33.0577	28.5496
Bag3	273.369	290.413	250.573	218.479	192.829	189.415	171.596	231.718	184.596	144.226	225.847	168.943	191.62	325.844	267.914	183.166	151.543	195.252	246.899	179.863
Bag4	3.6571	2.2339	3.0935	3.1972	3.9759	3.4027	4.014	3.9441	5.456	3.6745	2.1612	3.8616	4.2114	3.3137	5.4234	3.4889	3.6298	2.8027	4.1322	2.855
Bag5	21.0284	27.9243	25.7791	20.2492	25.8431	18.1476	19.0663	18.7346	19.0962	20.21	19.451	19.3078	23.1628	18.7775	20.6088	22.6776	22.686	22.4213	24.7933	19.0331
Bag6	77.7135	82.6559	87.6491	88.4572	69.5776	80.5298	72.2511	85.7849	77.294	58.7926	70.2396	82.058	86.3341	81.7372	97.6204	63.6719	67.1506	70.0666	82.6442	72.3257
Bahcc1	2.7428	1.117	2.0623	2.1315	1.9879	1.1342	1.0035	1.9721	2.728	1.8373	2.1612	2.8962	3.1586	2.2091	1.0847	1.7444	1.8149	2.8027	1.0331	2.855
Bahd1	8.2285	7.8188	6.187	7.4602	5.9638	7.9396	10.0349	7.8883	9.0934	8.2677	8.6449	7.7231	8.4228	5.5228	7.5927	7.85	8.167	6.5396	7.2314	8.5649
Baiap2	6.3999	5.5849	4.1247	5.3287	5.9638	3.4027	4.014	3.9441	5.456	6.4304	6.4837	3.8616	4.2114	5.5228	3.254	6.1055	5.4446	5.6053	5.1653	4.7583
Baiap2l1	3.6571	2.2339	2.0623	3.1972	1.9879	2.2684	5.0174	2.9581	7.2747	2.7559	2.1612	1.9308	2.1057	4.4182	2.1693	4.3611	4.5372	1.8684	3.0992	3.8066
Baiap2l2	0.9143	1.117	1.0312	1.0657	0.994	1.1342	1.0035	1.9721	0.9093	0.9186	1.0806	0.9654	1.0529	1.1046	1.0847	1.7444	0.9074	0.9342	1.0331	0.9517
Bak1	19.1998	11.1697	12.374	8.526	11.9276	10.208	15.0523	6.9022	15.4588	22.9659	20.5316	7.7231	16.8457	7.7319	13.0161	7.85	18.1488	14.9476	9.2975	17.1298
Bambi	1.8286	1.117	1.0312	1.0657	0.994	2.2684	2.007	1.9721	1.8187	2.7559	1.0806	1.9308	3.1586	2.2091	2.1693	1.7444	1.8149	0.9342	2.0661	0.9517
Bambi-ps1	5.4857	7.8188	5.1558	4.263	5.9638	9.0738	2.007	3.9441	3.6374	6.4304	4.3224	6.7577	8.4228	3.3137	4.3387	6.1055	7.2595	3.7369	5.1653	5.7099
Banf1	72.2278	101.644	49.4959	86.3257	80.5112	98.6774	54.1884	74.9385	43.6484	45.9317	78.8844	82.058	52.6428	97.201	47.7256	50.5886	89.8367	54.1849	86.7764	54.2443
Bank1	0.9143	0	0	0	0.994	0	0	0.986	0.9093	2.7559	3.2418	0.9654	0	0	0	0	0.9074	0	1.0331	0
Banp	2.7428	4.4679	3.0935	1.0657	1.9879	1.1342	3.0105	3.9441	1.8187	1.8373	2.1612	1.9308	2.1057	1.1046	2.1693	2.6167	3.6298	2.8027	2.0661	2.855
Bap1	35.6568	37.977	27.8415	23.4465	43.7345	38.5636	26.0907	33.5251	25.4615	19.2913	27.0152	39.5809	43.1671	33.1367	18.4394	27.911	25.4083	29.8951	25.8263	36.1629
Barx1	0.9143	0	0	0	0.994	1.1342	0	0	0	0.9186	0	0.9654	0	1.1046	1.0847	0.8722	0	0.9342	0	0.9517
Barx2	18.2855	25.6904	19.5921	18.1177	18.8853	23.8187	11.0384	16.7626	10.0027	11.0236	9.7255	14.4808	16.8457	28.7185	22.7781	14.8277	16.3339	15.8818	20.661	13.3232
Basp1	11.8856	6.7018	7.2182	6.3945	6.9578	2.2684	5.0174	2.9581	6.3654	7.3491	6.4837	2.8962	5.2643	7.7319	3.254	7.85	9.0744	6.5396	6.1983	5.7099
Batf	5.4857	2.2339	3.0935	1.0657	1.9879	1.1342	6.0209	2.9581	3.6374	5.5118	4.3224	1.9308	4.2114	5.5228	6.508	0.8722	1.8149	3.7369	2.0661	4.7583
Batf3	0.9143	0	0	2.1315	0	0	1.0035	0	0.9093	3.6745	4.3224	0.9654	0	1.1046	1.0847	0	0	0.9342	0	1.9033
Bax	31.0854	41.328	39.1843	37.3012	35.7828	38.5636	60.2093	32.5391	45.467	56.0367	61.5947	42.4771	46.3256	35.3458	27.1168	36.6331	39.9274	41.1058	35.1238	47.5827
Baz1a	5.4857	3.3509	3.0935	3.1972	2.9819	3.4027	7.0244	4.9302	6.3654	5.5118	7.5643	3.8616	6.3171	4.4182	6.508	2.6167	2.7223	2.8027	3.0992	5.7099
Baz1b	37.4853	35.7431	34.0285	33.0382	42.7405	40.832	48.1674	57.1899	41.8297	40.4199	44.305	52.131	50.5371	32.0322	39.0482	36.6331	33.5753	38.3031	38.2229	42.8244
Baz2a	20.1141	15.6376	15.4675	20.2492	21.8672	21.5502	12.0419	20.7067	22.7335	17.4541	18.3703	27.0309	25.2685	16.5684	18.4394	14.8277	14.5191	14.9476	21.6941	15.2265
Baz2b	8.2285	5.5849	6.187	7.4602	8.9457	10.208	9.0314	7.8883	7.2747	10.105	9.7255	9.6539	11.5814	7.7319	9.762	4.3611	5.4446	6.5396	7.2314	9.5165
BB123696	3.6571	7.8188	5.1558	3.1972	2.9819	2.2684	2.007	1.9721	1.8187	1.8373	3.2418	1.9308	2.1057	2.2091	3.254	3.4889	2.7223	6.5396	2.0661	2.855
BB218582	4.5714	8.9358	9.2805	7.4602	6.9578	7.9396	8.0279	8.8743	3.6374	6.4304	3.2418	7.7231	9.4757	6.6273	8.6774	6.1055	6.3521	7.4738	8.2644	5.7099
Bbc3	2.7428	4.4679	1.0312	3.1972	1.9879	3.4027	3.0105	1.9721	3.6374	1.8373	2.1612	2.8962	4.2114	2.2091	1.0847	2.6167	3.6298	1.8684	3.0992	1.9033
Bbip1	13.7141	12.2867	14.4363	13.8547	17.8914	20.416	12.0419	19.7207	10.0027	21.1286	10.8061	13.5154	12.6343	12.1501	17.3547	18.3166	16.3339	20.5529	12.3966	18.0814
Bbln	10.9713	14.5206	10.3117	10.6575	9.9397	10.208	14.0488	7.8883	10.0027	11.9423	12.9673	9.6539	8.4228	13.2547	10.8467	10.4666	10.8893	12.1449	12.3966	9.5165
Bbof1	1.8286	2.2339	2.0623	2.1315	1.9879	3.4027	2.007	1.9721	1.8187	3.6745	2.1612	2.8962	3.1586	3.3137	3.254	2.6167	1.8149	0.9342	2.0661	1.9033
Bbox1	2.7428	0	0	0	0	0	6.0209	0	7.2747	0	0	0	0	5.5228	1.0847	2.6167	3.6298	0	2.0661	0
Bbs1	1.8286	2.2339	2.0623	2.1315	1.9879	1.1342	1.0035	1.9721	0.9093	1.8373	2.1612	1.9308	2.1057	1.1046	1.0847	2.6167	1.8149	0.9342	2.0661	1.9033
Bbs10	0.9143	2.2339	1.0312	1.0657	0.994	0	1.0035	0.986	0.9093	1.8373	1.0806	0.9654	1.0529	0	1.0847	0.8722	1.8149	1.8684	1.0331	0.9517
Bbs12	0.9143	0	2.0623	1.0657	0.994	1.1342	1.0035	0.986	0.9093	1.8373	2.1612	0.9654	1.0529	1.1046	0	1.7444	1.8149	0.9342	1.0331	1.9033
Bbs2	6.3999	5.5849	7.2182	7.4602	7.9517	5.6711	7.0244	6.9022	4.5467	5.5118	7.5643	6.7577	6.3171	4.4182	7.5927	6.1055	7.2595	5.6053	6.1983	6.6616
Bbs4	3.6571	4.4679	4.1247	4.263	3.9759	4.5369	4.014	5.9162	3.6374	4.5932	4.3224	3.8616	4.2114	4.4182	4.3387	4.3611	3.6298	5.6053	4.1322	3.8066
Bbs5	3.6571	3.3509	3.0935	4.263	3.9759	3.4027	4.014	3.9441	4.5467	5.5118	5.403	4.8269	3.1586	2.2091	4.3387	4.3611	3.6298	4.6711	4.1322	3.8066
Bbs7	3.6571	3.3509	5.1558	5.3287	2.9819	3.4027	3.0105	2.9581	3.6374	2.7559	3.2418	2.8962	2.1057	4.4182	3.254	4.3611	4.5372	3.7369	4.1322	2.855
Bbs9	3.6571	3.3509	4.1247	4.263	3.9759	3.4027	3.0105	4.9302	2.728	2.7559	3.2418	4.8269	4.2114	3.3137	4.3387	3.4889	3.6298	3.7369	4.1322	2.855
Bbx	3.6571	1.117	2.0623	2.1315	3.9759	3.4027	2.007	1.9721	3.6374	1.8373	2.1612	2.8962	4.2114	3.3137	1.0847	2.6167	1.8149	1.8684	3.0992	1.9033
BC002059	3.6571	4.4679	4.1247	2.1315	2.9819	3.4027	3.0105	5.9162	3.6374	5.5118	5.403	5.7923	3.1586	2.2091	3.254	2.6167	3.6298	4.6711	3.0992	4.7583
BC002189	1.8286	1.117	1.0312	4.263	3.9759	2.2684	1.0035	0.986	0.9093	2.7559	0	1.9308	1.0529	3.3137	0	4.3611	3.6298	1.8684	3.0992	0.9517
BC003965	15.5427	24.5734	23.7168	18.1177	23.8552	19.2818	15.0523	14.7905	13.6401	16.5354	18.3703	16.4116	13.6871	18.7775	17.3547	20.061	20.8711	21.4871	15.4958	20.9364
BC004004	8.2285	11.1697	9.2805	10.6575	7.9517	9.0738	12.0419	6.9022	8.1841	7.3491	9.7255	7.7231	7.37	9.941	9.762	9.5944	8.167	9.3422	9.2975	8.5649
BC005537	53.9423	56.9656	54.6518	57.5505	57.65	57.8453	59.2058	62.1201	71.8379	59.7113	59.4335	65.6464	67.3827	69.5871	69.419	44.4831	46.2795	51.3822	58.884	59.0026
BC005624	28.3426	29.0413	29.9038	30.9067	29.819	24.9529	27.0942	30.567	23.6429	29.3963	29.1764	27.0309	30.5328	24.3003	30.3708	27.911	29.0381	26.1582	29.9585	26.6463
BC022960	0.9143	0	0	1.0657	1.9879	2.2684	1.0035	1.9721	0	0	1.0806	1.9308	2.1057	1.1046	1.0847	0.8722	0	0	0	1.9033
BC023105	0.9143	1.117	1.0312	0	0.994	1.1342	3.0105	0.986	2.728	2.7559	5.403	0	2.1057	1.1046	1.0847	1.7444	0.9074	0.9342	1.0331	0.9517
BC024386	1.8286	0	0	0	0	0	12.0419	0	13.6401	0	0	0	0	8.8365	0	7.85	8.167	0	0	5.7099
BC024978	5.4857	6.7018	6.187	4.263	3.9759	4.5369	6.0209	4.9302	4.5467	5.5118	6.4837	3.8616	4.2114	4.4182	4.3387	4.3611	4.5372	5.6053	5.1653	4.7583
BC025920	1.8286	3.3509	3.0935	3.1972	2.9819	2.2684	2.007	1.9721	0.9093	0.9186	3.2418	1.9308	1.0529	2.2091	1.0847	2.6167	2.7223	2.8027	2.0661	2.855
BC028528	6.3999	6.7018	8.2493	10.6575	13.9155	14.7449	8.0279	10.8464	8.1841	16.5354	10.8061	17.377	17.8985	5.5228	8.6774	7.85	7.2595	10.2764	13.4297	7.6132
BC029722	47.5424	50.2637	51.5583	52.2217	44.7285	47.6373	38.1325	42.3994	50.9231	40.4199	49.708	43.4425	44.2199	47.4959	49.8949	40.122	49.0018	45.7769	45.4543	47.5827
BC030343	0.9143	0	0	0	0.994	1.1342	0	0.986	0	1.8373	1.0806	0.9654	0	0	0	1.7444	0.9074	0.9342	1.0331	0
BC031181	42.971	35.7431	35.0596	28.7752	29.819	24.9529	34.1186	23.6648	57.2885	17.4541	25.9346	37.6501	40.0085	32.0322	24.9474	27.911	47.1869	22.4213	25.8263	39.0178
BC034090	2.7428	2.2339	3.0935	3.1972	1.9879	1.1342	1.0035	0.986	0.9093	1.8373	2.1612	0.9654	1.0529	1.1046	1.0847	2.6167	2.7223	2.8027	1.0331	2.855
BC037032	1.8286	1.117	1.0312	2.1315	0.994	1.1342	1.0035	0.986	0.9093	0.9186	1.0806	1.9308	1.0529	1.1046	2.1693	0.8722	0.9074	0.9342	1.0331	0.9517
BC037039	0	0	0	1.0657	0.994	1.1342	0	1.9721	0.9093	0.9186	1.0806	0	1.0529	1.1046	1.0847	0.8722	0	0	0	0.9517
BC037704	0.9143	3.3509	2.0623	1.0657	0.994	1.1342	2.007	0.986	0.9093	0.9186	1.0806	0.9654	1.0529	1.1046	1.0847	1.7444	1.8149	1.8684	2.0661	0.9517
BC048679	15.5427	25.6904	21.6545	42.63	17.8914	21.5502	11.0384	15.7765	18.1868	22.0472	28.0958	30.8924	9.4757	22.0911	19.5241	21.8054	19.9637	15.8818	25.8263	15.2265
BC049352	0.9143	1.117	2.0623	1.0657	1.9879	2.2684	1.0035	0.986	0.9093	1.8373	1.0806	0.9654	1.0529	2.2091	1.0847	0.8722	1.8149	0.9342	1.0331	0.9517
BC049987	1.8286	0	0	0	0	1.1342	2.007	0	4.5467	0	0	0	0	0	0	2.6167	2.7223	0	1.0331	0
BC051226	1.8286	3.3509	2.0623	3.1972	1.9879	3.4027	3.0105	3.9441	3.6374	4.5932	4.3224	3.8616	2.1057	2.2091	2.1693	3.4889	2.7223	3.7369	4.1322	2.855
Bc1	4.5714	2.2339	4.1247	4.263	2.9819	5.6711	9.0314	5.9162	2.728	11.0236	0	0	0	0	1.0847	0.8722	0	0	0	0
Bcam	123.427	137.388	167.049	131.087	158.041	119.093	167.583	166.64	88.206	141.47	145.882	100.4	154.77	204.343	107.382	132.577	141.561	127.054	122.933	155.12
Bcap29	3.6571	5.5849	5.1558	4.263	5.9638	3.4027	6.0209	6.9022	4.5467	2.7559	6.4837	4.8269	4.2114	5.5228	6.508	4.3611	1.8149	4.6711	5.1653	4.7583
Bcap31	90.5134	101.644	93.8361	92.7202	99.3966	90.7378	143.499	91.7011	127.308	103.806	102.658	85.9195	95.8098	128.129	92.1971	104.666	111.615	92.488	92.9747	113.247
Bcar1	30.1711	25.6904	21.6545	22.3807	19.8793	18.1476	26.0907	15.7765	22.7335	19.2913	17.2897	18.3424	28.4271	29.823	28.2015	19.1888	19.0563	17.7502	23.7602	19.9847
Bcar3	8.2285	7.8188	6.187	7.4602	7.9517	6.8053	10.0349	5.9162	13.6401	5.5118	7.5643	7.7231	11.5814	9.941	8.6774	6.9777	7.2595	3.7369	7.2314	8.5649
Bcas1	1.8286	1.117	2.0623	2.1315	0.994	1.1342	1.0035	0.986	0.9093	0.9186	1.0806	1.9308	2.1057	1.1046	1.0847	0.8722	0.9074	1.8684	2.0661	0.9517
Bcas2	13.7141	17.8716	15.4675	18.1177	15.9034	17.0133	13.0453	14.7905	10.9121	14.6982	11.8867	14.4808	12.6343	15.4638	17.3547	15.6999	15.4265	14.9476	17.5619	13.3232
Bcas3	9.1428	10.0527	8.2493	10.6575	8.9457	12.4764	11.0384	15.7765	10.0027	7.3491	8.6449	9.6539	10.5286	12.1501	15.1854	10.4666	7.2595	8.408	9.2975	11.4199
Bcat1	0.9143	1.117	1.0312	1.0657	0.994	0	1.0035	0	0.9093	0.9186	1.0806	0	0	1.1046	0	0.8722	0.9074	0.9342	0	0.9517
Bcat2	93.2562	153.025	112.397	120.43	99.3966	156.523	112.391	112.408	101.846	108.399	105.9	139.981	106.338	108.247	126.907	116.877	117.967	97.1591	117.768	114.198
Bccip	58.5137	74.8371	64.9634	68.208	76.5353	79.3956	94.3279	74.9385	70.9286	80.8399	74.562	62.7502	63.1713	75.1099	80.2657	76.7551	78.0399	74.7378	83.6772	65.6641
Bcdin3d	2.7428	3.3509	3.0935	3.1972	2.9819	3.4027	3.0105	2.9581	2.728	3.6745	3.2418	3.8616	3.1586	3.3137	3.254	3.4889	2.7223	2.8027	3.0992	3.8066
Bche	6.3999	7.8188	7.2182	6.3945	7.9517	9.0738	12.0419	7.8883	11.8214	6.4304	9.7255	9.6539	7.37	9.941	6.508	8.7222	8.167	5.6053	7.2314	9.5165
Bckdha	176.455	218.927	186.641	190.769	192.829	255.2	224.781	188.332	276.44	209.449	186.945	241.347	193.725	236.375	271.168	194.505	180.581	173.765	221.073	199.847
Bckdhb	41.1424	49.1468	39.1843	44.7615	46.7164	60.1138	69.2407	53.2458	60.0165	43.1758	51.8692	60.8194	43.1671	53.0187	53.1489	49.7164	48.0944	37.3689	51.6526	47.5827
Bckdk	82.2849	97.1766	92.8049	91.6545	81.5052	73.7245	55.1918	56.2039	65.4725	62.4672	72.4008	66.6118	52.6428	89.4691	90.0277	79.3718	75.3176	70.0666	66.1153	84.6972
Bcl10	23.7712	23.4564	21.6545	23.4465	19.8793	20.416	27.0942	17.7486	20.0055	22.9659	21.6122	17.377	24.2157	23.1957	30.3708	20.061	19.9637	19.6187	22.7271	20.9364
Bcl2	1.8286	1.117	2.0623	1.0657	1.9879	2.2684	2.007	1.9721	1.8187	2.7559	2.1612	1.9308	2.1057	1.1046	1.0847	1.7444	1.8149	1.8684	2.0661	1.9033
Bcl2a1a	0	0	0	1.0657	0	1.1342	3.0105	0.986	0	1.8373	1.0806	0	0	1.1046	2.1693	0	0.9074	0	0	0.9517
Bcl2a1b	3.6571	2.2339	2.0623	2.1315	1.9879	1.1342	9.0314	2.9581	2.728	8.2677	7.5643	0.9654	3.1586	6.6273	4.3387	1.7444	4.5372	1.8684	4.1322	1.9033
Bcl2a1d	0.9143	1.117	1.0312	1.0657	0	2.2684	4.014	0.986	1.8187	3.6745	1.0806	0	2.1057	4.4182	4.3387	0	1.8149	0.9342	1.0331	2.855
Bcl2l1	37.4853	21.2225	22.6856	40.4985	13.9155	17.0133	11.0384	26.6229	24.5522	28.4777	37.8213	15.4462	14.74	15.4638	23.8628	21.8054	23.5935	38.3031	20.661	26.6463
Bcl2l11	8.2285	5.5849	3.0935	4.263	7.9517	9.0738	6.0209	12.8184	4.5467	8.2677	4.3224	7.7231	10.5286	13.2547	9.762	2.6167	3.6298	5.6053	7.2314	5.7099
Bcl2l12	8.2285	7.8188	5.1558	11.7232	10.9336	10.208	8.0279	7.8883	5.456	11.9423	10.8061	8.6885	6.3171	6.6273	7.5927	9.5944	11.7967	9.3422	8.2644	8.5649
Bcl2l13	30.1711	34.6261	35.0596	31.9725	32.8009	26.0871	21.0733	28.595	28.1896	15.6168	19.451	26.0655	26.3214	33.1367	41.2175	27.911	25.4083	24.2898	24.7933	31.4046
Bcl2l2	25.5997	11.1697	11.3428	30.9067	27.831	24.9529	8.0279	23.6648	14.5495	19.2913	18.3703	18.3424	22.11	5.5228	26.0321	20.9332	21.7786	22.4213	25.8263	12.3715
Bcl3	65.8279	40.211	39.1843	5.3287	10.9336	21.5502	118.412	29.581	50.9231	50.5249	19.451	15.4462	55.8013	104.933	88.9431	10.4666	13.6116	46.7111	19.628	64.7125
Bcl6	23.7712	37.977	48.4648	24.5122	23.8552	36.2951	26.0907	42.3994	32.7363	27.559	41.0631	32.8232	27.3742	33.1367	19.5241	28.7832	33.5753	35.5004	26.8594	37.1145
Bcl6b	21.0284	17.8716	7.2182	10.6575	9.9397	22.6844	28.0977	16.7626	18.1868	22.0472	10.8061	28.9616	29.48	11.0456	21.6934	13.9555	14.5191	10.2764	22.7271	12.3715
Bcl7a	8.2285	7.8188	8.2493	7.4602	11.9276	10.208	8.0279	7.8883	6.3654	7.3491	7.5643	10.6193	9.4757	7.7319	6.508	7.85	9.0744	6.5396	9.2975	6.6616
Bcl7b	17.3713	20.1055	17.5298	17.052	12.9216	26.0871	19.0663	19.7207	23.6429	22.9659	16.2091	15.4462	21.0571	18.7775	22.7781	16.5721	17.2414	27.0924	16.5288	21.888
Bcl7c	6.3999	7.8188	7.2182	8.526	5.9638	5.6711	7.0244	4.9302	4.5467	6.4304	7.5643	6.7577	6.3171	6.6273	5.4234	6.1055	4.5372	7.4738	6.1983	6.6616
Bcl9	3.6571	3.3509	3.0935	4.263	4.9698	3.4027	3.0105	3.9441	4.5467	3.6745	4.3224	3.8616	4.2114	3.3137	2.1693	3.4889	3.6298	2.8027	4.1322	2.855
Bcl9l	20.1141	13.4037	10.3117	11.7232	14.9095	14.7449	9.0314	11.8324	15.4588	6.4304	12.9673	21.2385	14.74	11.0456	9.762	8.7222	10.8893	11.2107	10.3305	15.2265
Bclaf1	20.1141	20.1055	21.6545	18.1177	25.8431	30.624	25.0872	29.581	22.7335	26.6404	24.854	28.9616	24.2157	32.0322	30.3708	16.5721	15.4265	19.6187	20.661	26.6463
Bclaf3	1.8286	1.117	1.0312	1.0657	1.9879	1.1342	2.007	1.9721	0.9093	1.8373	1.0806	1.9308	1.0529	1.1046	1.0847	1.7444	0.9074	1.8684	1.0331	1.9033
Bco2	0.9143	0	0	0	0.994	0	2.007	0	1.8187	0.9186	1.0806	0	0	2.2091	0	0.8722	0.9074	0	1.0331	0
Bcor	15.5427	11.1697	10.3117	9.5917	9.9397	9.0738	16.0558	9.8603	11.8214	8.2677	9.7255	10.6193	10.5286	16.5684	14.1007	7.85	8.167	9.3422	12.3966	9.5165
Bcorl1	4.5714	3.3509	2.0623	3.1972	2.9819	3.4027	3.0105	3.9441	3.6374	2.7559	3.2418	2.8962	4.2114	3.3137	2.1693	3.4889	2.7223	3.7369	3.0992	2.855
Bcr	9.1428	6.7018	7.2182	6.3945	5.9638	4.5369	9.0314	5.9162	8.1841	7.3491	6.4837	5.7923	8.4228	5.5228	5.4234	7.85	7.2595	7.4738	7.2314	6.6616
Bcs1l	25.5997	32.3922	29.9038	28.7752	25.8431	22.6844	16.0558	16.7626	17.2775	16.5354	18.3703	21.2385	16.8457	23.1957	21.6934	27.0387	26.3158	26.1582	18.5949	26.6463
Bdh1	85.942	104.995	61.8699	118.298	53.6741	52.1742	55.1918	40.4274	60.9258	22.9659	28.0958	55.0271	45.2728	62.9597	92.1971	54.9497	93.4664	76.6062	68.1814	55.196
Bdh2	1.8286	1.117	1.0312	1.0657	0.994	1.1342	2.007	1.9721	2.728	1.8373	1.0806	1.9308	1.0529	2.2091	1.0847	1.7444	1.8149	0.9342	1.0331	0.9517
Bdkrb1	0.9143	1.117	2.0623	1.0657	0.994	1.1342	3.0105	0.986	0.9093	1.8373	1.0806	0.9654	0	1.1046	3.254	1.7444	0.9074	1.8684	1.0331	1.9033
Bdkrb2	2.7428	3.3509	2.0623	3.1972	1.9879	2.2684	3.0105	1.9721	1.8187	2.7559	3.2418	1.9308	4.2114	2.2091	4.3387	2.6167	1.8149	1.8684	3.0992	1.9033
Bdnf	1.8286	0	1.0312	4.263	1.9879	1.1342	3.0105	1.9721	0.9093	0.9186	1.0806	0.9654	1.0529	5.5228	2.1693	1.7444	0.9074	0.9342	2.0661	0.9517
Bdp1	2.7428	1.117	4.1247	2.1315	3.9759	2.2684	2.007	5.9162	1.8187	2.7559	2.1612	1.9308	5.2643	4.4182	5.4234	2.6167	1.8149	1.8684	2.0661	3.8066
BE692007	0.9143	1.117	1.0312	1.0657	0.994	1.1342	2.007	0.986	0.9093	4.5932	3.2418	0.9654	0	1.1046	1.0847	1.7444	1.8149	1.8684	1.0331	1.9033
Becn1	26.514	31.2752	28.8726	24.5122	27.831	29.4898	29.1012	27.6089	29.0989	28.4777	30.257	27.9963	28.4271	29.823	32.5401	28.7832	22.686	24.2898	29.9585	26.6463
Begain	1.8286	1.117	1.0312	1.0657	0.994	1.1342	2.007	0.986	0.9093	1.8373	2.1612	0.9654	1.0529	1.1046	1.0847	0.8722	1.8149	0.9342	1.0331	0.9517
Bend3	1.8286	1.117	5.1558	3.1972	5.9638	2.2684	3.0105	0.986	3.6374	1.8373	3.2418	3.8616	3.1586	4.4182	3.254	2.6167	2.7223	0	4.1322	1.9033
Bend5	2.7428	3.3509	3.0935	4.263	1.9879	4.5369	2.007	2.9581	2.728	1.8373	4.3224	1.9308	4.2114	2.2091	3.254	2.6167	2.7223	1.8684	2.0661	3.8066
Bend6	0.9143	1.117	0	1.0657	0.994	0	1.0035	0	0	0.9186	1.0806	0.9654	1.0529	1.1046	0	0	0.9074	0.9342	0	0.9517
Bend7	1.8286	1.117	2.0623	1.0657	2.9819	3.4027	4.014	2.9581	4.5467	0.9186	1.0806	2.8962	4.2114	1.1046	3.254	1.7444	1.8149	2.8027	2.0661	2.855
Best1	1.8286	1.117	2.0623	1.0657	0	1.1342	2.007	0.986	0	2.7559	1.0806	0	1.0529	0	0	1.7444	1.8149	1.8684	1.0331	1.9033
Best3	6.3999	7.8188	9.2805	6.3945	5.9638	2.2684	1.0035	1.9721	1.8187	0.9186	1.0806	0.9654	3.1586	4.4182	3.254	5.2333	3.6298	12.1449	2.0661	5.7099
Bet1	11.8856	10.0527	9.2805	9.5917	10.9336	11.3422	17.0593	13.8045	18.1868	12.8609	10.8061	11.5847	12.6343	11.0456	10.8467	14.8277	14.5191	12.1449	12.3966	12.3715
Bet1l	11.8856	18.9885	13.4052	13.8547	16.8974	20.416	24.0837	17.7486	25.4615	19.2913	21.6122	24.1347	25.2685	17.6729	19.5241	13.0833	14.5191	10.2764	21.6941	14.2748
Bex1	25.5997	18.9885	22.6856	24.5122	24.8491	15.8791	18.0628	20.7067	14.5495	18.3727	16.2091	22.2039	16.8457	24.3003	22.7781	15.6999	17.2414	26.1582	23.7602	17.1298
Bex3	6.3999	6.7018	6.187	9.5917	5.9638	6.8053	7.0244	8.8743	10.9121	8.2677	6.4837	6.7577	12.6343	8.8365	9.762	5.2333	4.5372	8.408	6.1983	8.5649
Bex4	0	0	0	0	0	0	2.007	0	2.728	0.9186	1.0806	0.9654	0	0	0	0.8722	1.8149	0	0	0.9517
Bfar	24.6855	30.1582	23.7168	27.7095	32.8009	38.5636	36.1256	39.4413	31.8269	32.1522	33.4989	40.5463	34.7442	26.5094	36.8788	20.061	30.853	28.0267	27.8924	35.2112
Bfsp1	0.9143	1.117	0	1.0657	0.994	0	0	0	0.9093	0.9186	1.0806	0.9654	1.0529	0	0	0.8722	0.9074	0	0	0.9517
Bfsp2	0.9143	1.117	0	2.1315	0.994	1.1342	0	0.986	0	0.9186	2.1612	0	1.0529	1.1046	1.0847	0.8722	0.9074	0.9342	1.0331	0.9517
Bgn	162.741	189.885	164.987	184.375	153.071	91.872	102.356	93.6732	130.945	116.667	152.366	137.085	144.241	124.815	82.435	128.216	134.301	184.976	113.636	160.83
Bhlha15	0	0	0	0	0	0	1.0035	0	1.8187	0	0	0	0	0	0	0.8722	0.9074	0	0	0.9517
Bhlhb9	0.9143	1.117	1.0312	2.1315	1.9879	4.5369	4.014	1.9721	1.8187	0.9186	2.1612	3.8616	3.1586	1.1046	1.0847	2.6167	1.8149	1.8684	3.0992	0.9517
Bhlhe40	218.512	127.335	110.335	61.8135	79.5172	49.9058	190.663	61.1341	70.0192	53.2808	70.2396	70.4733	101.074	238.584	185.479	51.4608	51.7241	63.5271	64.0492	132.28
Bhlhe41	9.1428	6.7018	8.2493	14.9205	16.8974	9.0738	3.0105	10.8464	5.456	4.5932	9.7255	8.6885	10.5286	22.0911	7.5927	6.1055	2.7223	5.6053	12.3966	5.7099
Bhmt	52.1138	3.3509	7.2182	4.263	2.9819	3.4027	227.792	9.8603	219.151	3.6745	1.0806	2.8962	3.1586	142.488	23.8628	74.1385	156.987	1.8684	82.6442	2.855
Bhmt2	11.8856	0	1.0312	0	0	0	44.1535	0.986	53.6511	0	0	0	0	9.941	1.0847	7.85	10.8893	0	0	0
Bicc1	14.6284	10.0527	17.5298	13.8547	16.8974	6.8053	7.0244	7.8883	10.0027	14.6982	15.1285	10.6193	11.5814	7.7319	6.508	13.9555	13.6116	16.816	9.2975	15.2265
Bicd1	0.9143	1.117	1.0312	1.0657	0.994	0	1.0035	0.986	0.9093	0.9186	1.0806	0	1.0529	0	1.0847	0.8722	0.9074	0.9342	1.0331	0.9517
Bicd2	24.6855	26.8073	12.374	26.6437	25.8431	15.8791	15.0523	19.7207	19.0962	15.6168	17.2897	17.377	17.8985	16.5684	16.2701	23.5499	23.5935	24.2898	23.7602	16.1781
Bicdl1	8.2285	4.4679	6.187	5.3287	6.9578	4.5369	7.0244	4.9302	4.5467	8.2677	7.5643	4.8269	6.3171	5.5228	4.3387	6.1055	7.2595	6.5396	7.2314	4.7583
Bicra	4.5714	3.3509	6.187	5.3287	4.9698	6.8053	4.014	5.9162	4.5467	4.5932	4.3224	5.7923	7.37	4.4182	5.4234	3.4889	3.6298	4.6711	5.1653	4.7583
Bicral	6.3999	5.5849	6.187	6.3945	5.9638	4.5369	3.0105	5.9162	5.456	4.5932	5.403	5.7923	6.3171	3.3137	4.3387	5.2333	4.5372	5.6053	5.1653	4.7583
Bid	2.7428	2.2339	2.0623	2.1315	1.9879	2.2684	4.014	2.9581	4.5467	3.6745	5.403	1.9308	2.1057	2.2091	2.1693	1.7444	3.6298	1.8684	2.0661	2.855
Bik	1.8286	2.2339	1.0312	2.1315	1.9879	2.2684	1.0035	1.9721	1.8187	2.7559	2.1612	2.8962	4.2114	1.1046	1.0847	1.7444	0.9074	1.8684	2.0661	1.9033
Bin1	275.197	325.039	308.318	288.818	273.341	301.703	191.666	293.838	190.962	192.913	220.444	245.209	194.778	336.89	332.994	262.537	235.935	255.043	303.717	222.687
Bin2	1.8286	0	1.0312	1.0657	0.994	1.1342	1.0035	1.9721	1.8187	5.5118	4.3224	0.9654	2.1057	1.1046	1.0847	0	0	1.8684	1.0331	2.855
[truncated: 15,236 more rows]
