# Supplementary material for: Identification of key genes affecting ventilator-induced diaphragmatic dysfunction in diabetic mice
Source: Front Genet. 2024 May 9;15:1387688. doi: 10.3389/fgene.2024.1387688 (PMC11112022; doi:10.3389/fgene.2024.1387688)
Supplement: Supplementary file 2 [file Table3.XLSX]

## Sheet: C57-MV vs C57-CON
	padj	pvalue	log2FoldChange	regulate
Apol8	1	1.15419e-13	7.26976	Up
Igkv2-112	1	1.25814e-09	20.0988	Up
Kif17	1	6.03396e-08	4.77418	Up
Gm50008	1	2.1679e-07	4.19906	Up
Fgf23	1	6.81751e-07	7.20019	Up
Gm4948	1	2.56215e-06	6.28048	Up
Gm13717	1	3.4133e-06	3.46171	Up
Potegl	1	8.59648e-06	5.89129	Up
E030022I16Rik	1	1.8976e-05	3.33851	Up
Tbk1	0.0314694	3.55077e-05	0.597987	Up
Slc25a28	0.0314694	4.32578e-05	0.752459	Up
Gm10912	1	5.22455e-05	5.71747	Up
Gm16439	1	6.0419e-05	14.4725	Up
Rlf	0.0322477	6.32242e-05	0.598755	Up
0610040F04Rik	1	7.6913e-05	2.75298	Up
Asxl1	0.0405888	8.62677e-05	0.729106	Up
Slc26a11	0.0456456	0.000117458	0.632914	Up
Gm41442	0.0456456	0.000117753	1.40625	Up
Epb41l4aos	1	0.000122497	0.745933	Up
Bmf	0.0466172	0.000125069	0.778145	Up
Zranb1	0.0471155	0.000131268	0.696379	Up
Maml3	1	0.00014167	0.854709	Up
Gm28156	1	0.000153414	3.65146	Up
Phip	0.0515383	0.000195637	0.678394	Up
Hook2	0.0515383	0.00020104	0.7409	Up
Ptbp2	0.0515383	0.000203914	0.821728	Up
Maco1	0.0515383	0.000212475	0.746059	Up
Gm45081	1	0.000223017	6.11534	Up
Tbc1d15	0.0524361	0.000250127	0.689356	Up
Gm13420	1	0.000261694	5.94602	Up
Zc3h6	0.0524361	0.000269604	1.30029	Up
Cxcl3	1	0.000281357	6.97104	Up
Plk2	0.0524361	0.000282999	1.10387	Up
Fzd4	0.0524361	0.000284503	0.812222	Up
Vip	1	0.000287792	4.71493	Up
Btg1	0.0524361	0.000303005	0.727293	Up
Taf1d	0.0534181	0.000319704	0.599704	Up
Gm12940	0.0561821	0.000342044	0.693306	Up
Gm48939	1	0.000355938	5.20552	Up
Gm22728	1	0.00037183	4.18427	Up
Cemip	1	0.000374613	3.63799	Up
Gm49602	1	0.000378819	1.17075	Up
Crabp2	1	0.000387458	3.0593	Up
Mylk2	0.0597382	0.000392669	0.78234	Up
H2-Q4	0.0597382	0.000403395	0.79006	Up
A330093E20Rik	1	0.000423085	5.52601	Up
Kri1	0.0632105	0.000461721	0.585176	Up
Morn3	1	0.000481146	4.30963	Up
Oprl1	1	0.000492082	4.29698	Up
BC018473	1	0.000507027	4.77273	Up
Slc43a1	0.0662095	0.000508924	1.10348	Up
Kit	0.0662095	0.000517025	1.30263	Up
Smc5	0.0662095	0.000519237	0.630148	Up
Gm10143	1	0.00054879	4.48089	Up
Jak2	0.0665541	0.000553757	0.711778	Up
Gm17491	1	0.000555373	0.806655	Up
Cldn5	0.0673773	0.000570111	1.2874	Up
Ampd2	0.0675264	0.00057834	0.679943	Up
Fam163a	1	0.000613613	6.19664	Up
Ing2	0.0692531	0.000614567	0.751761	Up
Slc35b3	0.0724782	0.000652307	0.711863	Up
Prom1	0.0724782	0.000690788	1.16785	Up
Pla2g4e	0.0724782	0.000694821	0.986424	Up
8430419K02Rik	1	0.000702011	5.47194	Up
Gm11738	1	0.000709588	5.32791	Up
Dhx36	0.0742522	0.000734349	0.653436	Up
Apol7c	1	0.000757903	4.10901	Up
Crtc2	0.0742522	0.000760087	0.588018	Up
Ugcg	0.0742522	0.00076079	0.780668	Up
Cirbp	0.0742522	0.000767861	0.705233	Up
Ager	1	0.000768149	2.46199	Up
Gm37422	0.0790052	0.00092932	0.773698	Up
Mir22hg	0.0790052	0.00096445	0.827188	Up
Crybb3	1	0.000979678	0.948485	Up
Fbxo31	0.0800039	0.000998913	0.622143	Up
Aox1	0.0821694	0.00104291	0.662139	Up
Gm50254	1	0.00105612	5.24467	Up
Smchd1	0.0827806	0.00106337	0.716966	Up
Tnfrsf10b	0.0829895	0.0011021	1.43947	Up
Gm47171	1	0.00111513	4.05183	Up
Smad1	0.0829895	0.0011282	0.657335	Up
Gm12992	0.0840237	0.00120239	0.69668	Up
Msh3	0.0840237	0.00122503	0.586501	Up
Olfr920	1	0.00125649	1.4619	Up
Abca1	0.0851265	0.00127727	0.898127	Up
Tspyl2	0.0853063	0.00130279	0.584182	Up
Hid1	0.0861419	0.00133824	0.783822	Up
Armcx5	0.0861419	0.00133938	0.647101	Up
Zfp654	0.0867697	0.0013709	0.609379	Up
Fam91a1	0.0867697	0.00137149	0.655843	Up
Rab6a	0.0867697	0.00140096	0.80376	Up
Gins1	1	0.00145949	0.873742	Up
Spats2	0.089077	0.00147475	0.695131	Up
Trp53inp1	0.089193	0.00150735	0.634364	Up
Tut4	0.089193	0.0015203	0.614387	Up
Josd1-ps	1	0.00154831	4.2035	Up
Gm13293	1	0.00161671	3.45652	Up
Atp1a4	1	0.00167744	5.10583	Up
mt-Th	1	0.0016781	0.839818	Up
Ell	0.0895142	0.00168796	0.649623	Up
A530013C23Rik	1	0.0016929	0.815306	Up
Gm49889	1	0.00172076	2.30924	Up
Uri1	0.090225	0.00175056	0.752506	Up
Tbata	1	0.00175093	4.76183	Up
Themis2	0.0904316	0.00178232	0.746314	Up
Fbxo32	0.0910472	0.00180384	0.767763	Up
Gm42436	1	0.00182911	4.10652	Up
Tbc1d4	0.0921497	0.00185732	0.730591	Up
Ncan	1	0.00188931	3.18522	Up
Olfr49	1	0.00191361	3.97164	Up
Sema6b	0.093155	0.00192251	0.818259	Up
2410006H16Rik	0.0962849	0.00199704	0.691748	Up
Gm17066	1	0.00199854	0.833556	Up
Gm7933	1	0.00208084	4.51328	Up
Gm20498	1	0.00208939	0.782849	Up
Lilrb4b	0.0993247	0.00218148	1.09645	Up
Tmem87a	0.0993247	0.00218177	0.618194	Up
Tmprss5	1	0.00223692	2.29417	Up
Gm42595	1	0.00223752	0.696998	Up
Iqcb1	1	0.00225339	0.65842	Up
Plcd1	0.0999405	0.00230507	0.581372	Up
Gm15469	1	0.00231377	0.977627	Up
Map2k3	0.0999405	0.00233077	0.708577	Up
Efna4	1	0.00234479	3.00983	Up
Baz1a	0.0999405	0.00236093	0.76475	Up
Mbip	0.0999405	0.0023805	0.723675	Up
Zfp777	0.100609	0.00241893	0.648672	Up
Cldn20	1	0.00243208	4.80135	Up
mt-Tl1	0.101192	0.00246433	1.16035	Up
Ctla2a	0.101572	0.0024945	0.928943	Up
Inhbb	0.101579	0.00250515	1.43597	Up
Zfp956	0.105058	0.00266683	0.854387	Up
Eml5	1	0.002682	0.682656	Up
B230303O12Rik	1	0.0026896	1.02603	Up
mt-Tw	0.106911	0.00273599	0.925514	Up
Snhg1	0.106911	0.00273852	0.588116	Up
mt-Te	0.107622	0.0028556	0.739458	Up
Neu1	0.107622	0.0029198	0.660304	Up
Per1	0.107622	0.0029207	0.689735	Up
4931431B13Rik	1	0.00297345	1.27652	Up
Cep85l	0.10805	0.00304796	0.776415	Up
Ada	1	0.00306757	0.902445	Up
Asprv1	1	0.00311263	1.74526	Up
Kmt5a	0.109502	0.00312785	0.961285	Up
Hdc	0.109825	0.00318682	1.17557	Up
Rlim	0.109825	0.00324743	0.729589	Up
mt-Nd5	0.109825	0.00328135	0.658518	Up
mt-Nd2	0.109825	0.00328454	0.622788	Up
Far2	1	0.00329037	0.867779	Up
Gm19327	1	0.003345	4.33189	Up
mt-Ta	0.109883	0.00341066	0.700154	Up
Ciart	1	0.00350899	0.926691	Up
Rnf125	0.111042	0.0035112	1.22285	Up
P2ry2	0.111042	0.00351768	0.597075	Up
Ccdc121	1	0.00351903	4.3701	Up
mt-Tn	0.111637	0.00354807	0.668716	Up
Lonrf1	1	0.00357478	0.80658	Up
mt-Tl2	1	0.00359352	0.865209	Up
Gm37674	1	0.00360296	4.64932	Up
Kctd13	1	0.00360466	0.641283	Up
Ralgds	0.112527	0.00361117	0.948476	Up
4833438C02Rik	1	0.0036433	0.646619	Up
Pcsk4	1	0.00372807	0.855657	Up
Ldb2	0.113705	0.00374285	0.836493	Up
Gm11722	1	0.00375032	3.90761	Up
Ppm1j	0.114322	0.00379651	0.601267	Up
mt-Tc	0.114322	0.00383865	0.670143	Up
Chaf1b	1	0.0038407	1.00011	Up
Reg3g	1	0.00397041	4.2051	Up
Cpne8	0.116295	0.00398409	0.911637	Up
Crebrf	0.117165	0.00409253	0.588886	Up
Gm11517	1	0.00414147	0.77042	Up
Slc25a18	1	0.00415825	1.60592	Up
Il23a	1	0.00418856	4.41505	Up
Vdr	1	0.00435239	1.06303	Up
Snhg12	0.121841	0.00447459	0.600447	Up
Gm10800	1	0.00457387	2.22501	Up
H3f3b	0.124817	0.00470108	0.727819	Up
Zup1	1	0.00473125	0.639818	Up
Nr6a1	1	0.00478534	0.771104	Up
Ccne1	1	0.00478836	0.930283	Up
Map3k8	0.124898	0.00479139	0.976333	Up
Relb	0.124898	0.0048041	0.854319	Up
Nus1	0.124898	0.00480789	0.623814	Up
Gm49486	1	0.00484624	2.43479	Up
Gm49588	1	0.00485515	4.92783	Up
Gm37474	1	0.00486678	3.7533	Up
Parvg	1	0.00502306	0.994711	Up
mt-Ty	0.126519	0.0050327	0.691283	Up
Gm20735	1	0.00506439	0.799871	Up
Gm18407	1	0.00508034	2.52988	Up
Gm49966	1	0.00508458	3.82471	Up
mt-Nd6	0.127133	0.00515564	0.682947	Up
Gm49713	1	0.0051559	4.0798	Up
Shld3	1	0.00515682	1.05139	Up
Scarb1	0.127417	0.0051803	0.582488	Up
Slc16a13	1	0.00519392	1.10135	Up
Snhg6	0.127857	0.0052845	0.604168	Up
Fut2	1	0.00529282	0.935353	Up
Dnah17	1	0.00549902	1.16816	Up
Gclc	0.13062	0.00549923	0.753123	Up
Ankrd13a	0.132301	0.00570157	0.592328	Up
mt-Tt	1	0.00575083	1.16128	Up
Rpa1	0.132551	0.00575831	0.728761	Up
Rabep2	0.133836	0.00583847	0.683275	Up
Yes1	0.133836	0.00585557	0.608307	Up
Ankdd1a	1	0.005857	4.97947	Up
Igkv3-2	1	0.00599167	4.9289	Up
Pik3ip1	0.13517	0.00599763	0.899186	Up
Sema7a	0.135716	0.00610375	0.718297	Up
Osbp2	1	0.00613027	0.811909	Up
Gnal	1	0.00620402	0.921474	Up
Gm47917	1	0.00623516	2.73239	Up
Gm49492	1	0.00627175	0.99574	Up
Npc1l1	1	0.00627409	0.994946	Up
Cdkn2d	0.137455	0.0062976	0.710808	Up
Map4k5	0.137661	0.00634513	0.619103	Up
Elf1	0.138949	0.00649497	0.702277	Up
Zscan25	0.13939	0.00653363	0.608126	Up
Nfkbia	0.13939	0.00655659	0.960494	Up
Cchcr1	1	0.00664652	0.77044	Up
Ulk1	0.140879	0.00670162	0.66243	Up
Ppfia4	1	0.0067597	0.687526	Up
Gm28043	0.14218	0.00688086	0.782615	Up
Gm13868	1	0.00690334	2.75405	Up
Nol10	0.144895	0.0072515	0.705232	Up
Ifitm5	1	0.0073064	1.27299	Up
Ccdc65	1	0.00756201	3.95653	Up
Slc44a5	1	0.00776666	1.38771	Up
Tgif1	0.150873	0.007932	0.769383	Up
Gm27241	1	0.007974	3.24959	Up
Tmem131l	0.15236	0.00803384	0.77805	Up
mt-Tg	1	0.00808287	0.877558	Up
Rab20	1	0.00808436	1.28628	Up
Sfn	1	0.00812243	0.836875	Up
Csgalnact1	0.153454	0.00813936	0.643618	Up
H2-T10	1	0.00825163	0.734218	Up
Fbrsl1	0.15412	0.00826978	0.590457	Up
Gm38197	1	0.00827271	2.75321	Up
Gm16596	1	0.00828563	2.86619	Up
Sdcbp2	1	0.00831241	0.804293	Up
Snn	0.154801	0.00834243	0.606051	Up
Cacna2d4	1	0.00842865	3.86541	Up
Gm49759	0.154951	0.00842876	0.671388	Up
Vwa5b2	1	0.0086265	3.96277	Up
Slc16a11	1	0.00867613	1.21758	Up
Mvd	0.156917	0.00875987	0.657569	Up
Mpp2	1	0.00877613	0.645103	Up
Trp53i11	0.157842	0.00888955	1.12073	Up
Klhl32	1	0.00891496	4.00608	Up
Gm47580	1	0.00908318	3.71987	Up
Gna15	1	0.00908704	1.1313	Up
Atad5	1	0.0091041	0.805792	Up
Cry2	0.158554	0.00911304	0.645235	Up
Pim1	0.158671	0.00913618	0.79279	Up
Ptger4	0.158719	0.00920404	1.06269	Up
Piwil2	1	0.00922469	0.671632	Up
Birc3	0.158952	0.00923436	0.904199	Up
Plaur	0.159196	0.00927602	1.03666	Up
Pde9a	1	0.00929092	0.657832	Up
Cadm1	1	0.00929734	0.819981	Up
Gm11788	1	0.0093098	3.35794	Up
Atcayos	0.159196	0.0093142	0.931614	Up
Tmem252	0.159873	0.00938685	0.848227	Up
Nfix	0.160925	0.00948178	1.08402	Up
Gm49134	1	0.00958219	3.4287	Up
Gm6552	1	0.00967043	3.6904	Up
Ccdc110	1	0.0097532	4.40717	Up
A530032D15Rik	1	0.00977632	3.74534	Up
Efhc2	1	0.0100724	2.36991	Up
Gm13339	1	0.0100773	0.815364	Up
Sgip1	1	0.0101223	0.841864	Up
Fosl1	1	0.0101731	1.70608	Up
Ints6	0.170219	0.0104158	0.636021	Up
Rev3l	0.170905	0.0104999	0.750543	Up
Pabpc1l	1	0.0105641	1.40556	Up
Gm47471	1	0.0105775	5.06228	Up
Gm45221	1	0.0105956	1.2115	Up
H2-Q6	0.170905	0.0106518	0.745405	Up
Rprml	1	0.0106674	1.99402	Up
Sat1	0.170975	0.0107079	0.660653	Up
Gm15832	1	0.0107214	0.787222	Up
Tacc3	1	0.0107437	0.593446	Up
Ramp3	1	0.0107647	0.772578	Up
Rell1	0.171104	0.0107748	0.794393	Up
Nrg1	1	0.0107977	2.56905	Up
Tkt	0.171104	0.0108329	0.663688	Up
Bcl2l11	0.171104	0.0108425	0.865117	Up
Egf	0.171104	0.0108631	0.680748	Up
Caskin1	1	0.0109206	0.837687	Up
Gm20632	1	0.0109395	0.786111	Up
Acr	1	0.0109969	1.59848	Up
Gm43412	1	0.0110836	1.41935	Up
Plpp6	0.173261	0.0112099	0.680536	Up
Fam110d	0.173468	0.0112411	0.702021	Up
Hotairm1	1	0.0112424	1.13412	Up
Hoxa4	0.173646	0.0112885	0.614679	Up
Styk1	1	0.0113695	0.853498	Up
H2-Q5	1	0.0114426	0.801197	Up
Ackr3	0.174878	0.0114523	0.743986	Up
Gm19705	1	0.0114647	1.92767	Up
Ccdc60	1	0.0115439	4.2119	Up
Gm41609	1	0.0115679	4.12988	Up
Gm4841	1	0.011587	2.86678	Up
Sh3gl2	1	0.0116399	3.72385	Up
Gm38300	1	0.0116507	0.642246	Up
Gm15964	1	0.0116566	0.838532	Up
Cxcl5	1	0.0116625	1.67892	Up
Gm9889	1	0.011894	1.12071	Up
Slc8a3	0.178339	0.0119249	0.856922	Up
mt-Atp8	0.178482	0.011992	1.06894	Up
Fam83c	1	0.0120717	3.74557	Up
Rab25	1	0.012233	2.70241	Up
Lat2	1	0.0122802	0.886821	Up
Chaserr	0.181882	0.012352	0.822572	Up
Gm43984	1	0.0123876	3.22151	Up
Dusp2	1	0.0125988	0.879827	Up
Zgrf1	1	0.0126854	0.863213	Up
Zfand2a	0.184968	0.0127308	0.812122	Up
Gm43860	1	0.0127709	1.08158	Up
Cyp4f17	1	0.0128318	0.868815	Up
Teddm2	1	0.0130649	0.653327	Up
Cecr2	0.187911	0.0131382	0.69451	Up
Tslp	1	0.0133433	0.97284	Up
Gpr137c	1	0.0134456	0.660367	Up
Rhof	1	0.0135718	0.743007	Up
Ccno	1	0.0135976	1.48064	Up
Hydin	1	0.0137369	3.41945	Up
Gna13	0.193692	0.0137932	0.598026	Up
Elfn2	1	0.0138492	1.96006	Up
Prkch	0.193716	0.0138525	0.637829	Up
Gm26982	1	0.0138918	0.639947	Up
Gm50210	1	0.0139675	5.18645	Up
1700109H08Rik	1	0.0139723	0.83356	Up
Gm37660	1	0.0140094	1.51387	Up
D7Bwg0826e	1	0.0140416	0.869097	Up
Gm44502	0.195674	0.0141137	1.0877	Up
Gm45738	1	0.0141424	2.19507	Up
Gm5518	1	0.0142233	0.770449	Up
Aldh6a1	0.196412	0.0143291	0.58314	Up
Muc2	1	0.0143465	2.31417	Up
Irx3	1	0.0143569	0.956983	Up
Efcab6	1	0.0144094	0.604981	Up
Hif1a	0.196606	0.0144244	0.636333	Up
Tincr	1	0.0145224	0.954172	Up
Rnasel	1	0.014562	0.892203	Up
Amer1	0.197469	0.01461	0.643207	Up
Gm46136	1	0.014712	4.151	Up
Ier2	0.197828	0.0147481	0.722744	Up
Crhr2	0.197828	0.0148611	0.660557	Up
Zfand5	0.199042	0.0150104	0.880313	Up
Adamts1	0.199049	0.0150555	0.756219	Up
Fhl3	0.199559	0.0151559	0.599617	Up
Dnah1	1	0.0152966	2.00862	Up
Gli1	1	0.0153513	0.660958	Up
Kif28	1	0.0153752	0.792199	Up
Brdt	1	0.0153966	0.84343	Up
Neurl3	0.202081	0.0154308	1.06541	Up
Il15	1	0.015531	0.622984	Up
Ifitm1	0.203614	0.0155689	0.851138	Up
Apol10b	1	0.0156683	0.803391	Up
Zfp503	0.204209	0.0156776	0.808411	Up
Mc5r	1	0.0157052	0.768529	Up
Slc51a	1	0.0158591	1.57555	Up
Dnah2	1	0.0161505	2.0708	Up
Rnf122	0.208225	0.0162008	1.0141	Up
Pole	1	0.0162179	0.819977	Up
Dkk1	1	0.0163538	3.56558	Up
Lrrc29	1	0.0164319	0.694785	Up
Cpne1	0.209508	0.0164952	0.644804	Up
Rora	0.209681	0.0165304	0.68382	Up
Gm26813	1	0.016558	0.914207	Up
Rad18	1	0.0165821	0.835782	Up
Mxd1	0.210013	0.0165999	0.606341	Up
Chd5	1	0.0167055	0.905171	Up
2410022M11Rik	1	0.0168365	0.603188	Up
Slc7a11	1	0.0170273	1.9798	Up
Mmp13	1	0.0170746	2.30007	Up
Pik3cd	0.213877	0.0170819	0.751869	Up
Mx2	1	0.0172249	1.04338	Up
Grhl1	1	0.0172273	0.875236	Up
Gm16897	1	0.0173795	0.772098	Up
4930597O21Rik	1	0.017527	4.89311	Up
Wnt5b	1	0.0175487	0.785654	Up
4933406C10Rik	1	0.0175605	1.12412	Up
Tacstd2	1	0.0178478	2.61121	Up
Myo1d	0.218159	0.0178555	0.615226	Up
mt-Tv	1	0.0179497	0.938591	Up
Gm46350	1	0.0181411	1.81102	Up
Ccdc162	1	0.0184334	0.831227	Up
Hs3st5	1	0.0185056	1.21553	Up
Btbd16	1	0.0185585	1.53041	Up
Gm20712	1	0.0185648	0.873097	Up
Nat8l	1	0.018797	0.865598	Up
Ier3	0.224026	0.01881	1.08008	Up
Gm26891	1	0.0189288	4.45806	Up
Gm21057	1	0.0189762	2.39853	Up
Gm45053	1	0.0190516	0.670125	Up
Gm20427	0.225898	0.0191143	1.24163	Up
6330537M06Rik	1	0.0191694	0.950141	Up
Gm47140	1	0.0192336	1.01663	Up
Spred3	1	0.0192857	0.826862	Up
Rrh	1	0.0193646	3.35965	Up
1190005I06Rik	1	0.0194335	0.964292	Up
9630010A21Rik	1	0.0195783	3.86894	Up
Cd83	1	0.0196544	0.898845	Up
Nmb	1	0.0196997	0.694284	Up
Stat3	0.23038	0.0197588	0.610893	Up
Ehf	1	0.0198441	3.52578	Up
Prex1	0.23038	0.0198568	0.623376	Up
Htr1d	1	0.0198642	2.97868	Up
Irf8	0.23038	0.0198662	0.643387	Up
Id4	1	0.0198861	0.865945	Up
Fosl2	0.230543	0.0199117	1.00708	Up
Nanos2	1	0.0199835	2.09588	Up
Gm24840	1	0.0200763	3.53607	Up
Gm10364	1	0.0202212	3.06398	Up
mt-Tr	1	0.0202311	0.633786	Up
Adh6b	1	0.0203511	2.14451	Up
Gm14027	1	0.0204647	1.83638	Up
8430422M14Rik	1	0.0205117	0.654455	Up
Rasd1	0.234148	0.0205855	0.835458	Up
Syce2	1	0.0205873	0.877638	Up
Car6	1	0.020659	4.71265	Up
Garnl3	1	0.0206883	1.15246	Up
Stfa3	1	0.0207163	2.98962	Up
E130102H24Rik	1	0.020762	3.04217	Up
Gm17120	1	0.0208038	4.99499	Up
Slc30a2	1	0.0208495	0.781124	Up
mt-Nd3	0.235177	0.0209154	0.610228	Up
Kdm6b	0.235291	0.0210017	0.751663	Up
Nfkbiz	0.235294	0.0210261	0.855895	Up
Cd300a	1	0.021043	0.753984	Up
Gm5970	1	0.0211262	2.18336	Up
Fxyd7	1	0.021127	0.816182	Up
E230016M11Rik	1	0.0211419	0.863616	Up
Gm47694	1	0.0211941	1.11837	Up
Arhgef28	0.23705	0.0214277	0.65816	Up
Esm1	1	0.0215042	0.987879	Up
Litaf	0.237822	0.0216186	0.815	Up
Fam24a	1	0.0216792	2.44992	Up
Gm4076	1	0.0217694	0.666319	Up
2010110E17Rik	1	0.0218557	3.6293	Up
Gm49449	1	0.0219567	3.74574	Up
Uspl1	0.24026	0.0221276	0.748202	Up
Tifa	0.24026	0.0221394	1.02964	Up
Hoxa2	1	0.0222336	0.803713	Up
Gm15718	1	0.0224464	1.80978	Up
Gm38366	1	0.0224953	2.09301	Up
Cdk18	0.241523	0.0226884	0.811402	Up
A730011C13Rik	1	0.0227515	0.743216	Up
Timeless	0.241676	0.0227935	0.617333	Up
D6Ertd474e	1	0.0229714	5.33872	Up
Ednrb	0.243134	0.0230514	0.643052	Up
Gm45663	1	0.0232147	1.51322	Up
Themis3	1	0.0232486	5.34433	Up
Gm10222	0.244494	0.0233056	0.700351	Up
Csf2rb2	0.244721	0.023443	0.963433	Up
Kcnh7	1	0.0234459	1.14159	Up
Bhlhe41	0.244721	0.0234595	0.863596	Up
Rhbdf2	0.244963	0.0235725	0.639627	Up
Prkg1	0.245713	0.0237067	0.693256	Up
Gm33682	1	0.0237428	3.6633	Up
Fasn	0.245716	0.0238022	0.919238	Up
Lacc1	1	0.0239062	0.635829	Up
D430040D24Rik	1	0.0239401	0.594313	Up
Gm43185	1	0.0239999	0.970057	Up
Bub1b	1	0.0240174	1.09091	Up
Osbpl8	0.247315	0.024051	0.795308	Up
Setd4	1	0.0240569	0.648786	Up
Lep	0.247315	0.0240675	1.38207	Up
Spc24	1	0.024132	0.807938	Up
Gpr19	1	0.0242596	0.658735	Up
Gm38386	1	0.0242975	4.30141	Up
AA467197	1	0.0243018	1.68154	Up
H2-K1	0.248971	0.0245155	0.710947	Up
Fam43a	0.248971	0.0245401	0.709522	Up
Gm44763	1	0.0247194	0.977763	Up
Gm37728	1	0.0248694	2.69076	Up
Cd247	1	0.0249518	0.837696	Up
Sp4	1	0.0249973	1.15852	Up
Lgals4	0.251376	0.0250313	0.607406	Up
Gm15760	1	0.025133	0.682388	Up
Snhg15	1	0.0251619	0.794975	Up
Bach2it1	1	0.0251663	4.66148	Up
Gm40617	1	0.0251751	3.20955	Up
Zc3h12c	0.253168	0.0254129	0.594696	Up
Platr22	1	0.0256021	3.40433	Up
Topbp1	0.25328	0.0256129	0.59857	Up
Gm42928	1	0.0256287	1.0155	Up
Btbd18	1	0.0256472	2.88002	Up
Greb1l	1	0.025681	0.793307	Up
1700001J03Rik	1	0.0257609	1.67687	Up
Gm26684	1	0.0258247	0.678034	Up
Gm44260	1	0.0258696	2.83564	Up
Tbx3os1	1	0.0258756	0.658713	Up
Gm26566	1	0.0259027	2.47837	Up
Lgsn	1	0.0259473	4.8113	Up
Gm15563	1	0.0260028	3.89606	Up
Gm16559	1	0.0262955	0.910605	Up
Gm45752	1	0.0264088	2.444	Up
Gsc	1	0.0264482	4.54868	Up
Hipk2	0.259527	0.0265392	0.587835	Up
Nrsn1	1	0.0266865	3.071	Up
Camk1g	1	0.0266986	2.44462	Up
Gm34866	1	0.0268125	1.58712	Up
Gm14257	1	0.0268548	0.740502	Up
Srebf1	0.260971	0.0268741	0.588852	Up
4930516B21Rik	1	0.0269041	0.72613	Up
Mylip	0.260971	0.0269215	0.73202	Up
Sik1	0.260971	0.0270746	0.849501	Up
Plcxd1	1	0.0271336	0.665227	Up
Gm17494	1	0.0272095	1.11193	Up
Gm26448	1	0.0272304	2.1565	Up
Rel	0.261406	0.0273248	0.691419	Up
Mir27a	1	0.0273853	1.45857	Up
Chrna2	1	0.0273954	0.81521	Up
Golga7b	1	0.0274201	0.90259	Up
Gm44645	1	0.0274942	0.874305	Up
Prr7	1	0.0275071	1.15316	Up
Gm32031	1	0.0276756	1.15783	Up
Cyp1a1	1	0.0277157	0.965225	Up
Arl5c	1	0.0277343	1.00492	Up
Gm48936	1	0.0278759	1.74598	Up
Itga2	1	0.0278783	0.689334	Up
Gm35147	1	0.0279131	2.40215	Up
Apold1	0.265015	0.0280094	0.976967	Up
Dpm1	0.265015	0.0280131	0.823144	Up
Chac1	0.265015	0.0280151	0.635039	Up
Gm13611	1	0.0280965	2.63356	Up
Il10	1	0.0281181	3.16247	Up
Lilrb4a	0.265646	0.0281517	0.893974	Up
5430430K15Rik	1	0.0283287	4.37122	Up
Lctl	1	0.0284354	0.961326	Up
4933413J09Rik	1	0.0284603	1.0511	Up
Mir22	1	0.028698	0.920204	Up
Prdm1	1	0.0290316	0.679893	Up
Rgs2	0.268917	0.0290534	0.583186	Up
Gm37095	1	0.0291094	4.40212	Up
Sowahc	0.273433	0.0297388	0.733442	Up
Clip4	0.273869	0.0298144	0.629821	Up
5330438D12Rik	1	0.0298346	1.2359	Up
Klhl33	0.274271	0.0299148	0.612517	Up
Slc15a3	1	0.0299662	1.07801	Up
Sbno2	0.27445	0.030076	0.929481	Up
Gm42437	1	0.0302247	5.3179	Up
Mthfd1l	1	0.0302885	0.659839	Up
Gm4356	1	0.0303145	1.94068	Up
Fmo4	1	0.0304205	0.895811	Up
Plekho2	0.276487	0.0304719	0.644147	Up
Gm28731	1	0.0306783	2.21518	Up
Gm42636	1	0.0307522	0.772099	Up
Nfat5	0.277707	0.0308334	0.655004	Up
Wdr27	1	0.0308882	1.33603	Up
Fam13a	0.278076	0.0309324	0.732644	Up
Tbc1d9	1	0.0309719	0.725711	Up
Gadd45b	0.278756	0.0310943	0.876359	Up
Slc37a1	1	0.0311702	0.733371	Up
Gm49745	1	0.031258	1.0217	Up
Il1rapl1	1	0.0313445	2.76102	Up
Gm43062	1	0.0313596	0.887936	Up
Lnpk	0.279294	0.0314106	0.627556	Up
Plk5	1	0.0314327	0.66866	Up
Gm14634	1	0.0314457	0.968582	Up
Gas2	1	0.0314794	0.760004	Up
Slc47a2	1	0.0314879	4.37006	Up
Gm50253	0.279634	0.0315131	0.733395	Up
Gm6524	1	0.0315456	2.29254	Up
Tcfl5	1	0.0316905	3.73152	Up
Gm49733	1	0.0317969	2.7368	Up
Hcar2	1	0.0318127	1.27215	Up
Gm47237	1	0.0319571	4.28089	Up
B430219N15Rik	1	0.0319724	1.39785	Up
Cxcl9	1	0.0320137	0.945356	Up
Gm37166	1	0.0320821	2.7853	Up
Tnfrsf4	1	0.0320867	0.803499	Up
Iqank1	1	0.0322229	1.51937	Up
Ankrd1	0.283558	0.0324268	1.00988	Up
Hbegf	0.283558	0.0325791	0.622526	Up
Hdac11	0.283558	0.0327072	0.903174	Up
Entpd4b	1	0.0327373	0.655899	Up
Ebf1	0.283799	0.0328575	0.704624	Up
Pkd1l3	1	0.0329221	0.635421	Up
Gm5112	1	0.0329538	0.661199	Up
Sema4c	0.284926	0.0333739	0.788467	Up
Ildr1	1	0.0334657	2.49969	Up
4732487G21Rik	1	0.0336774	0.859058	Up
Ctrb1	1	0.0337828	3.43371	Up
Lhb	1	0.0338938	1.18617	Up
Crtam	1	0.0339864	2.19044	Up
Slc6a19	1	0.0340667	1.45486	Up
Spdya	1	0.034157	1.27723	Up
Gfod1	0.288993	0.0341746	0.624539	Up
Wfikkn1	1	0.0343355	1.56433	Up
Gm14016	1	0.0343422	4.69438	Up
AA986860	1	0.0344801	0.924724	Up
Gpr132	1	0.0344844	1.04598	Up
Gm38157	1	0.0346242	1.08857	Up
Clec4e	1	0.0349138	1.36769	Up
Ighv5-6	1	0.0349725	3.87255	Up
Clec4d	1	0.0350104	1.12538	Up
Gm9752	1	0.0350202	0.61035	Up
Bhlhe40	0.292346	0.0351019	0.887839	Up
Gm30025	1	0.0351857	0.618356	Up
Ngp	1	0.0354189	2.57259	Up
Lefty2	1	0.0354354	3.18582	Up
S100a9	0.295485	0.0357655	1.06046	Up
Acsl6	1	0.0357959	0.758172	Up
Unc93a2	1	0.035816	1.15758	Up
Foxf1	1	0.0358331	0.841146	Up
Spdef	1	0.0358854	1.86358	Up
Gm47533	1	0.0363138	3.86108	Up
Xbp1	0.297541	0.0363214	0.653587	Up
E130308A19Rik	1	0.036483	0.691992	Up
Gm10039	1	0.0365786	0.67329	Up
Gm12946	1	0.0366604	2.4384	Up
Dixdc1	1	0.0366633	0.651089	Up
Otoa	1	0.0367023	2.52988	Up
Gm4895	1	0.0371632	2.97387	Up
4933407K13Rik	1	0.0372291	0.941484	Up
Pax3	0.301309	0.0372788	0.634645	Up
C030013C21Rik	1	0.0373629	1.55208	Up
Gm48961	1	0.0373847	3.39187	Up
Gm38220	1	0.037385	2.01241	Up
Zfp811	1	0.0373907	0.821005	Up
Hspb9	1	0.0373973	1.4557	Up
Gm9873	1	0.0377649	2.68841	Up
Ntrk3	1	0.0378216	0.622765	Up
Gm47567	1	0.037882	4.32114	Up
Gm49327	1	0.0379171	0.583519	Up
9930017N22Rik	1	0.038128	0.979867	Up
Ypel5	0.304912	0.0382872	0.667244	Up
Gm13357	1	0.0386152	3.2497	Up
Gdf5	1	0.0386165	1.14373	Up
Nckap5	1	0.0386575	0.709484	Up
Gm43484	1	0.0388042	5.02189	Up
Ttc38	0.30675	0.0388448	0.583862	Up
Gm45700	1	0.0389171	2.30409	Up
Itgad	1	0.0389184	1.09358	Up
Gm15441	1	0.0389551	0.740508	Up
Ccrl2	0.306912	0.0391753	0.767855	Up
Gm47692	1	0.0392072	4.16648	Up
Gm45242	1	0.0393838	2.03391	Up
Ppp1r15a	0.308153	0.0393976	0.635368	Up
Dbp	0.309078	0.0395796	0.772186	Up
Gm6377	1	0.0396051	1.51657	Up
Cfap45	1	0.0396076	0.935222	Up
Gm50012	1	0.0396225	1.23128	Up
Gm17021	1	0.0396896	1.8322	Up
Peli3	1	0.039949	0.62334	Up
Gm5586	1	0.04022	3.49683	Up
Rpl36-ps3	1	0.0405157	1.35911	Up
1700029H14Rik	1	0.0410586	4.43915	Up
Gm29994	1	0.0411013	1.79722	Up
Ngf	1	0.0411238	0.957722	Up
Rwdd3	1	0.0411563	0.682541	Up
Hmox1	0.315545	0.0411892	0.776586	Up
B230208H11Rik	1	0.0413632	1.11088	Up
1700061A03Rik	1	0.0417113	4.17657	Up
Dgkg	1	0.0418133	2.40634	Up
Pacsin1	1	0.0418882	0.834859	Up
Gm17083	1	0.0419636	2.05652	Up
Mcoln2	0.317707	0.0420615	1.59886	Up
Pdcd1lg2	1	0.0421502	2.92358	Up
Gm11525	1	0.0425891	1.99969	Up
Rwdd2a	1	0.0427505	0.837695	Up
Hdac9	1	0.0428413	0.689568	Up
Cdc14b	1	0.0428767	0.669458	Up
Pstpip1	1	0.0430678	0.862228	Up
Gbp11	1	0.0433261	1.51748	Up
Adamts9	0.32491	0.0433839	0.853941	Up
Pgm2	0.325207	0.0434906	0.592576	Up
Gm614	1	0.0435092	1.83567	Up
Gm13586	1	0.0435811	3.00737	Up
Gm43963	1	0.0436566	1.25927	Up
Il4ra	0.325347	0.0438326	0.660331	Up
9430034N14Rik	1	0.0438961	1.04748	Up
Gm25894	1	0.0439639	1.48964	Up
Hhipl2	1	0.0443759	2.039	Up
1700011L22Rik	1	0.0444748	4.47198	Up
4921507P07Rik	1	0.044501	0.975459	Up
Slc1a1	0.327806	0.0446501	0.595172	Up
Gm18990	1	0.0448132	2.71749	Up
Clec2e	1	0.0450791	1.63052	Up
Psd	1	0.0451091	0.741309	Up
9330162G02Rik	1	0.0452663	0.701041	Up
Mir6944	1	0.0454489	2.95354	Up
Ighv5-17	1	0.0456715	3.2314	Up
Tsx	1	0.0456717	3.94531	Up
Gm37689	1	0.0457205	2.14018	Up
Il10ra	1	0.0458388	0.745417	Up
ccdc198	1	0.0458555	4.0874	Up
Gm26736	1	0.0461291	2.58773	Up
Alkbh8	0.332539	0.0464028	0.586126	Up
Taf4b	1	0.0464585	0.592641	Up
Gm42697	1	0.0464615	1.12687	Up
Mef2b	1	0.0465133	1.22617	Up
Mrnip	1	0.0465445	0.610842	Up
Arid5a	0.333193	0.0466724	0.910011	Up
Gm24452	1	0.0469424	1.7544	Up
Gp5	1	0.0469524	1.23992	Up
Fbxl7	1	0.0470618	0.612273	Up
5031434O11Rik	1	0.0472547	0.59411	Up
Gm31356	1	0.0473299	2.27635	Up
Kcnip2	1	0.047476	1.02205	Up
Nt5e	1	0.0474762	0.635726	Up
Irak2	0.336035	0.047516	0.896637	Up
Sycp3	1	0.0479084	1.05776	Up
Gadd45a	0.336799	0.0480545	0.891038	Up
Eqtn	1	0.0483791	1.12743	Up
Myd88	0.336799	0.0484324	0.703963	Up
Lrrc32	0.336799	0.0487024	0.783777	Up
Gm43813	1	0.0487407	1.22568	Up
Zc3h12a	0.336799	0.0489455	0.760104	Up
Gm43435	1	0.0489685	3.66345	Up
Gm45102	1	0.0490529	2.44013	Up
D030034A15Rik	1	0.0491067	2.05371	Up
Nlrp3	1	0.0492007	1.20539	Up
Agmo	0.337704	0.0492226	0.702028	Up
Gm34678	1	0.049417	1.63495	Up
Gm47445	1	0.0496217	1.67074	Up
9130002K18Rik	1	0.0499719	0.974556	Up
Prnd	1	1.00257e-09	-7.40111	Down
Rbp7	1	6.19294e-08	-2.21249	Down
Eln	0.0116616	1.20335e-06	-1.25762	Down
Gm6278	1	1.68112e-06	-4.51004	Down
Podxl	0.0205743	4.24606e-06	-0.978723	Down
Shroom4	0.0266519	9.36017e-06	-0.840227	Down
Rflnb	0.0266519	1.10007e-05	-0.975211	Down
Rnf222	1	1.29337e-05	-5.39752	Down
Tuba1a	0.0278456	1.43667e-05	-0.811047	Down
Ssu2	1	3.42838e-05	-1.41265	Down
Mfap5	0.0314694	3.47871e-05	-1.00641	Down
Col6a3	0.0314694	3.5031e-05	-0.989321	Down
Cxcl12	0.0314694	5.15819e-05	-1.19019	Down
Nmrk2	0.0314694	5.22663e-05	-1.51226	Down
Mcc	0.0314694	5.84511e-05	-0.846127	Down
Timp4	0.0418624	9.50338e-05	-1.44579	Down
Lrrc52	1	0.000109599	-1.20255	Down
Aqp7	0.0515383	0.00016282	-1.20738	Down
Gjc2	1	0.000170787	-1.52819	Down
Slc22a26	1	0.000173167	-16.0709	Down
Krt20	1	0.000179851	-4.62462	Down
Cilp	0.0515383	0.00019314	-0.816277	Down
Meox1	0.0515383	0.000197173	-1.00843	Down
Cavin1	0.0515383	0.00020082	-0.599179	Down
Cntnap3	1	0.00021163	-5.1322	Down
Zfp142	0.0515383	0.000213576	-0.713652	Down
Tmem171	1	0.000224873	-1.70517	Down
4933424L21Rik	1	0.000234387	-4.20081	Down
Fbn1	0.0524361	0.000238304	-0.785543	Down
Vwa3a	1	0.000276158	-0.997989	Down
Mall	0.0524361	0.000298536	-0.985071	Down
Mapk4	1	0.000300114	-0.860858	Down
4930519K11Rik	1	0.000342099	-4.39308	Down
Arhgef15	0.058197	0.000366489	-0.874303	Down
Gm3946	1	0.000387752	-4.34194	Down
Tril	1	0.000454118	-1.11065	Down
Lincmd1	1	0.000466403	-1.97123	Down
D830024N08Rik	1	0.000478852	-0.89397	Down
Mrgprf	1	0.000498939	-1.30537	Down
Atp6v0a4	1	0.000592951	-1.43617	Down
Fgf18	1	0.000608338	-0.942706	Down
Zfp36l1-ps	1	0.000688274	-4.14654	Down
Angptl1	0.0742522	0.000738333	-1.05767	Down
Col1a1	0.0742522	0.000751846	-0.829844	Down
Fstl1	0.0742522	0.00077386	-0.599781	Down
Col15a1	0.0748418	0.000799539	-0.903246	Down
Col5a1	0.0784529	0.000890498	-0.751907	Down
Miga2	0.0790052	0.00094504	-0.873631	Down
Col6a2	0.0790052	0.00096388	-0.738142	Down
Mxra7	0.0790052	0.000964992	-0.583247	Down
Gm13652	1	0.00097692	-4.33823	Down
Fam107a	0.0829895	0.00108942	-1.01251	Down
Emp1	0.0829895	0.00111046	-2.06087	Down
Rfx1	0.0829895	0.00113039	-0.655764	Down
Gm20045	1	0.00113404	-1.64933	Down
Cpxm2	0.0838557	0.00117292	-0.813813	Down
Htra3	0.0840237	0.00121688	-0.631743	Down
Col3a1	0.0853063	0.00130114	-0.754071	Down
Gm16031	1	0.00137252	-3.91366	Down
Fam228a	1	0.0013747	-4.72172	Down
Lrrc8c	0.0867697	0.0013918	-0.722339	Down
Tinagl1	0.0867697	0.00139726	-0.832396	Down
Msc	1	0.0015055	-1.1922	Down
Cyp2s1	1	0.00153546	-0.97759	Down
Gask1b	0.089193	0.00155658	-0.706739	Down
Tmem204	0.089193	0.00158981	-0.743199	Down
Pcolce	0.0895142	0.00168057	-0.586902	Down
Gm44624	1	0.00181649	-4.40025	Down
Col6a1	0.0931378	0.00189658	-0.62953	Down
Pdgfb	0.0931378	0.00190794	-0.757055	Down
Mmp15	0.0971321	0.00206132	-0.596026	Down
4930432B10Rik	1	0.00212236	-4.22344	Down
Tspan11	1	0.00212504	-0.912202	Down
Abra	0.0984128	0.00213257	-0.896794	Down
Krt14	0.0999405	0.00225036	-1.445	Down
Ackr4	0.0999405	0.00225297	-1.1126	Down
9130213A22Rik	1	0.00228205	-4.12573	Down
Heg1	0.0999405	0.00232721	-0.871466	Down
Plekhf1	0.101192	0.00244759	-0.650956	Down
Gm49794	1	0.0024489	-0.916042	Down
Tm6sf1	0.101192	0.00247472	-0.749898	Down
S100a7a	1	0.0025444	-3.0699	Down
Gm43151	1	0.00259909	-3.77586	Down
Tubb2b	1	0.00266762	-0.674279	Down
Gm15502	1	0.00273025	-3.88131	Down
Gm807	1	0.00279738	-4.79275	Down
Zfp346	0.107206	0.00279879	-1.03038	Down
Fgfr3	0.107622	0.00284307	-1.15943	Down
Hic1	0.107622	0.00290504	-0.809547	Down
Gm5823	1	0.00291095	-3.42452	Down
BC034090	1	0.00296587	-0.87455	Down
Pdgfrl	0.10805	0.00298485	-0.759764	Down
Gm37893	1	0.00307578	-1.22143	Down
Zfhx2	1	0.00322813	-0.687369	Down
Evpl	1	0.00333904	-1.21968	Down
Ppargc1a	0.109883	0.00336045	-1.26291	Down
B230317F23Rik	1	0.00338344	-3.57774	Down
Zfp469	1	0.00344056	-1.52602	Down
Dok4	0.110366	0.00345071	-0.931403	Down
4632404M16Rik	1	0.00354684	-2.37023	Down
Rtl3	1	0.00356176	-1.19983	Down
Hecw2	0.11275	0.00366488	-0.726647	Down
Id1	0.11328	0.00370615	-0.757736	Down
Gm50390	1	0.00373981	-3.81411	Down
Praf2	1	0.00377588	-0.609491	Down
Efr3b	0.114322	0.00380524	-0.667979	Down
Rprm	1	0.00383123	-4.42692	Down
Rab15	0.114322	0.00383882	-0.690641	Down
Gm3587	1	0.00388005	-4.2636	Down
Gm42837	1	0.00395325	-4.14342	Down
Cd248	0.116295	0.00395519	-0.610473	Down
Col5a3	0.116295	0.00396004	-0.845729	Down
Fibin	0.116295	0.00398377	-0.727001	Down
Fam180a	1	0.00408201	-1.02806	Down
Anxa2	0.117165	0.00411063	-0.720855	Down
Gm44085	1	0.00427785	-3.81846	Down
Tmem119	0.119957	0.00431998	-1.40698	Down
4933402D24Rik	1	0.00433696	-4.07633	Down
Postn	0.121841	0.00443941	-0.639594	Down
Ret	1	0.00444387	-1.01139	Down
BC106179	1	0.0044706	-4.25171	Down
Spock2	0.121841	0.00452009	-0.617874	Down
Sec14l1	0.122464	0.00458718	-0.59949	Down
Ppp1r3c	0.124898	0.00475812	-1.06688	Down
Wnt9b	1	0.00497289	-2.28643	Down
Zfp862-ps	1	0.00498979	-1.06595	Down
Tcim	0.126519	0.00501741	-0.867788	Down
Col1a2	0.127006	0.00511476	-0.588398	Down
Ptprr	1	0.0053214	-1.49296	Down
Gm16576	1	0.00550891	-0.74751	Down
Gm7335	1	0.00554484	-3.75877	Down
B3galt1	1	0.00560992	-1.6091	Down
Zfp959	1	0.00579125	-1.3948	Down
Hspa12b	0.133836	0.0058486	-0.81664	Down
Calhm2	1	0.00594084	-1.04055	Down
Gm15624	1	0.00599919	-4.3236	Down
Gm20421	1	0.00619733	-3.9161	Down
Best3	1	0.00621822	-1.15275	Down
Exoc8	0.138949	0.00646778	-0.587703	Down
Acvrl1	0.138949	0.00647347	-0.87391	Down
Neat1	0.13939	0.00657156	-1.23054	Down
Col8a2	1	0.00658836	-0.695324	Down
B930036N10Rik	1	0.00678455	-4.3209	Down
Serpinb6b	1	0.00683153	-0.994239	Down
Gja5	1	0.00684669	-0.837007	Down
Arrdc5	1	0.00690181	-1.16493	Down
F730311O21Rik	1	0.00726854	-3.13678	Down
Slc9a3r2	0.146183	0.00738708	-0.940343	Down
Eps8l1	1	0.00741344	-1.52254	Down
Gm37074	1	0.00747798	-4.07548	Down
Gm43197	1	0.00756183	-1.83495	Down
Ttc39a	1	0.00759072	-1.94696	Down
Tmem215	1	0.00770001	-3.41792	Down
Gm12941	1	0.00784586	-3.15996	Down
Fam161b	1	0.00796235	-1.32354	Down
Rslcan18	1	0.00814998	-2.42837	Down
Xdh	0.154382	0.00829977	-0.72953	Down
Chek2	1	0.00830126	-1.09804	Down
1700092M07Rik	1	0.00834476	-3.48915	Down
Gm20559	0.155968	0.00855234	-0.910097	Down
1700119I11Rik	1	0.00871411	-1.50386	Down
Cavin2	0.156917	0.00873196	-0.736225	Down
Krt19	0.156917	0.00873701	-0.906755	Down
Apol11b	1	0.00876296	-2.16722	Down
Dmkn	0.158023	0.00902174	-1.26645	Down
Fam117b	0.158023	0.00905196	-0.592424	Down
Gm38379	1	0.00909782	-4.1176	Down
Ifi203-ps	1	0.00935621	-1.15401	Down
Ict1os	1	0.00936184	-2.53898	Down
Kctd11	1	0.00937927	-0.735246	Down
2310001K24Rik	1	0.00978742	-1.12858	Down
Gm36486	1	0.00980521	-4.00984	Down
Mir6392	1	0.0103962	-2.99262	Down
B430218F22Rik	1	0.0104881	-4.96298	Down
Pla2g4b	1	0.0106391	-1.45486	Down
Senp8	1	0.010652	-0.751296	Down
Gipc3	1	0.0108323	-0.956306	Down
B930095G15Rik	1	0.0109146	-0.953791	Down
Gm45867	1	0.0110173	-1.34733	Down
Adamts12	1	0.0112839	-0.662705	Down
Gm38979	1	0.0114498	-3.62626	Down
Klf4	0.174878	0.0114706	-0.90811	Down
Lpcat1	1	0.0115817	-1.13306	Down
Kctd21	1	0.011853	-1.20485	Down
Unc119b	0.177882	0.0118759	-0.627333	Down
H2ac10	1	0.0122453	-3.39542	Down
Gm36936	1	0.0123782	-1.17222	Down
Gm13421	1	0.0123908	-3.68214	Down
Gm42819	1	0.0126818	-3.72354	Down
H2-T24	1	0.013019	-0.990316	Down
Knstrn	1	0.0132606	-1.49599	Down
S1pr2	1	0.0132826	-0.69138	Down
Sertad4	1	0.0134449	-0.921786	Down
Gm49521	1	0.0135414	-3.31039	Down
Gm14148	1	0.0137297	-3.52996	Down
Rgs12	0.19368	0.01375	-0.674526	Down
Chst4	1	0.0140434	-0.920319	Down
Kif23	1	0.0141001	-0.879181	Down
Gm45206	1	0.014279	-4.058	Down
Cd55os	1	0.0143057	-1.75429	Down
Loxl4	1	0.014346	-0.860833	Down
Prelp	0.196606	0.0143765	-0.747884	Down
Ccdc8	1	0.0144482	-0.962049	Down
Rasgrp2	0.196811	0.01448	-0.780954	Down
Gm38285	1	0.0145737	-3.6391	Down
Ankrd37	1	0.0147202	-1.03361	Down
Cmklr1	0.197828	0.0147643	-0.748736	Down
Pnpla3	0.197828	0.0147964	-0.729211	Down
Dclk1	1	0.0148033	-0.629799	Down
A330009N23Rik	1	0.0148704	-1.10869	Down
Gnb4	0.199042	0.0150139	-0.58698	Down
Tbxa2r	1	0.0150451	-1.38629	Down
Gm4951	1	0.0152009	-1.48082	Down
Gm38832	1	0.0154361	-1.00682	Down
Ccn2	0.204209	0.0156731	-0.90152	Down
Thap2	0.204898	0.0157516	-0.813437	Down
Dzip3	1	0.0157997	-0.731463	Down
Xndc1	0.206279	0.0159216	-0.723658	Down
Ephb2	1	0.0161047	-0.79136	Down
Hmgb1-ps6	1	0.0161674	-3.05548	Down
Gm20008	1	0.0161845	-0.879594	Down
Gm31600	1	0.016311	-2.38495	Down
Gm53023	1	0.0166816	-1.87395	Down
Gm43980	1	0.0166878	-1.01627	Down
Prag1	0.213378	0.01702	-0.63244	Down
Zfp658	1	0.0172931	-1.48787	Down
Gm44816	1	0.0174022	-2.09126	Down
Arl10	1	0.0174042	-0.767559	Down
Gm14117	1	0.0177157	-3.30996	Down
Gm45441	1	0.0177228	-3.7081	Down
2610028D06Rik	1	0.0177521	-3.71425	Down
F2rl1	1	0.0181435	-0.756496	Down
Gm5540	1	0.0181462	-3.05727	Down
6430548M08Rik	0.220189	0.0182222	-0.699766	Down
Tmem255b	1	0.018406	-0.679454	Down
Zfp983	1	0.0185683	-0.877818	Down
Chrna10	1	0.0186667	-0.710197	Down
Gm17705	1	0.0187025	-2.59996	Down
Gas1	0.224026	0.0188403	-0.666406	Down
Lhx4	1	0.0188701	-2.74857	Down
Lmnb2	0.224807	0.0189756	-0.607822	Down
Zfp759	1	0.0192491	-1.59458	Down
Gm46603	1	0.0192806	-2.94741	Down
Oas1b	1	0.019491	-0.917779	Down
Gm28874	1	0.0195601	-2.76311	Down
Wnt2b	1	0.0195639	-0.68741	Down
Adcy7	0.229616	0.0195947	-0.723157	Down
Zfp961	1	0.019727	-1.51903	Down
Gm16023	1	0.0198297	-1.69181	Down
H2bc15	1	0.0199	-2.9991	Down
Zfp329	1	0.0199046	-0.759576	Down
Gm47985	1	0.0200067	-3.90182	Down
Pycr1	1	0.0201342	-0.922639	Down
D630003M21Rik	1	0.0203449	-0.815677	Down
Tmem220	1	0.0205643	-0.962028	Down
Gm32856	1	0.0205929	-2.44058	Down
Gm42501	1	0.0207522	-3.32206	Down
Gm16144	1	0.0208834	-3.10007	Down
Nepn	1	0.0210897	-0.902254	Down
Ccnd1	0.23619	0.0212993	-0.868255	Down
Rpl26-ps6	1	0.0214494	-2.84056	Down
A830082N09Rik	1	0.0215539	-1.72994	Down
Art4	1	0.0216628	-1.03025	Down
Cldn19	1	0.0218457	-0.869462	Down
Gapdhs	1	0.0218572	-1.16119	Down
Glyctk	1	0.0219451	-2.07149	Down
Zfp964	1	0.0219877	-0.914079	Down
Zc3hav1l	1	0.0220673	-0.625934	Down
C030015A19Rik	1	0.0221094	-0.870334	Down
Gfra1	0.240834	0.0224656	-1.03399	Down
Gm11175	1	0.0225013	-3.61676	Down
H4c14	1	0.022552	-2.76347	Down
Gm28424	1	0.022625	-1.34282	Down
4933430I17Rik	1	0.0226805	-4.41364	Down
AW112010	0.241523	0.0227542	-0.714082	Down
Igkv4-74	1	0.0229023	-5.04006	Down
A4galt	1	0.0229063	-0.760222	Down
Ankrd63	1	0.022957	-3.01349	Down
Gm5828	1	0.0230885	-3.245	Down
Ccdc137	0.244494	0.023338	-0.723742	Down
Tlcd3a	1	0.0233574	-0.896716	Down
Zfp950	1	0.0237384	-0.853354	Down
Cpz	1	0.0238144	-0.853476	Down
Apol9a	1	0.023947	-0.94324	Down
C1qtnf3	1	0.0240477	-0.708344	Down
Avpr1a	1	0.0241774	-0.980348	Down
E330037G11Rik	1	0.0242118	-1.95953	Down
1700081N11Rik	1	0.0242625	-1.31078	Down
Dcbld2	0.248971	0.0244813	-0.821006	Down
Cilp2	1	0.0245155	-1.10453	Down
Oas2	0.248971	0.0245349	-0.780322	Down
Serpina3n	0.248971	0.0246088	-1.54126	Down
Tnfaip8l3	1	0.0246089	-1.69874	Down
Abcg4	1	0.0246591	-1.31932	Down
Gm10060	1	0.0248069	-2.65997	Down
4933434E20Rik	0.251113	0.0249792	-0.667412	Down
3000002C10Rik	1	0.025206	-0.879098	Down
Fbln7	1	0.0254742	-0.64102	Down
Lox	0.253168	0.025485	-0.646337	Down
Gpr34	1	0.0261837	-1.30253	Down
Igkv12-41	1	0.0263995	-4.83558	Down
Mansc4	1	0.0264093	-2.07578	Down
Edn1	1	0.0265109	-0.75544	Down
9130017K11Rik	1	0.0265886	-2.35376	Down
Slc27a3	1	0.0267676	-0.655645	Down
Sec14l2	0.260971	0.026908	-2.1092	Down
9430060I03Rik	1	0.0269614	-2.93016	Down
Zfp322a	0.260971	0.0270625	-0.671277	Down
Fhl1	0.260971	0.0270718	-0.613792	Down
Gm12905	1	0.027395	-1.19528	Down
5730471H19Rik	1	0.0275413	-2.32944	Down
Paqr7	1	0.0280994	-0.596135	Down
Papln	1	0.02813	-0.886191	Down
Septin8	0.267187	0.0285204	-0.618577	Down
Zscan22	1	0.0286334	-0.710153	Down
Hdhd3	1	0.0287388	-1.05469	Down
Il22ra1	1	0.0289524	-1.19325	Down
Gm42979	1	0.0292117	-0.919061	Down
Gm18448	1	0.0294732	-3.6086	Down
Chrna7	1	0.0295605	-3.29481	Down
Ccdc170	1	0.0298934	-2.23037	Down
Ifi203	0.274271	0.0299104	-0.710711	Down
Tmem107	1	0.0302339	-0.658922	Down
Pdxk	0.276747	0.0305561	-0.697541	Down
H1f3	1	0.0307235	-0.875993	Down
Tmem35b	1	0.0308324	-0.904369	Down
Gm28035	0.278076	0.0309199	-0.597128	Down
Cacna1g	1	0.0309917	-0.608588	Down
Ttc14	0.278495	0.0310365	-0.741981	Down
Tent5b	1	0.0311055	-1.03151	Down
Samd9l	0.279294	0.0312748	-0.599316	Down
Rtp3	1	0.0312969	-0.940254	Down
Slc2a4rg-ps	1	0.0313012	-0.643678	Down
A930033H14Rik	1	0.0313371	-0.646466	Down
Fbn2	1	0.031534	-1.28266	Down
Amigo1	0.279691	0.0315827	-0.802576	Down
Mertk	0.279691	0.0316174	-0.700093	Down
Dcstamp	1	0.0318866	-3.39338	Down
4930481A15Rik	1	0.0320013	-0.638381	Down
2810405F17Rik	1	0.0320408	-1.00206	Down
AU021092	1	0.0323156	-0.676255	Down
Kifc1	1	0.0323585	-1.11782	Down
Srarp	1	0.0324889	-2.33101	Down
Gm16185	1	0.0324901	-0.889147	Down
Trim67	1	0.0325788	-1.11278	Down
Zscan30	1	0.0327607	-0.728111	Down
Zfp74	1	0.0328762	-1.44831	Down
Igkv4-61	1	0.0329132	-4.34989	Down
Zbtb26	1	0.0329671	-0.782527	Down
Tmem273	1	0.0330792	-1.44833	Down
Tcf23	1	0.0332466	-1.42324	Down
Pwwp3b	1	0.0335051	-0.672061	Down
1810041H14Rik	1	0.033553	-1.74462	Down
Crip2	0.286253	0.0336142	-0.814655	Down
Best1	1	0.0337454	-1.19921	Down
Slc16a5	1	0.0343181	-1.9188	Down
Gm13749	1	0.0343767	-3.39448	Down
Oas1a	1	0.0345652	-0.915933	Down
Vnn1	1	0.0346367	-1.3423	Down
Ankfy1	0.290792	0.0346896	-0.634132	Down
Gprc5a	1	0.0346983	-1.21864	Down
S100a10	0.29093	0.0348239	-0.753366	Down
Cbx8	1	0.03494	-0.822696	Down
Olfr1034	1	0.0349525	-1.77169	Down
Arv1	1	0.0350601	-0.721031	Down
Gm44717	1	0.0351567	-2.07224	Down
Stk32c	1	0.0351715	-1.07757	Down
Arsi	1	0.0352821	-0.826177	Down
Gcnt1	1	0.0353925	-0.85517	Down
Nrg4	1	0.0355493	-1.09386	Down
Lpin2	0.294838	0.0356264	-1.46116	Down
9930014A18Rik	1	0.0359379	-0.878821	Down
Gm50103	1	0.0359742	-1.80969	Down
Efna5	1	0.0360209	-0.686814	Down
Grb10	0.296935	0.0361375	-0.626541	Down
Cd209e	1	0.0365742	-2.21713	Down
Smpd3	0.299282	0.036641	-0.951407	Down
B230119M05Rik	1	0.0367121	-3.13566	Down
Gm38057	1	0.0369854	-1.41603	Down
Rin1	1	0.0370648	-0.72477	Down
Rbms3	0.301309	0.0371782	-0.97786	Down
Ttpal	1	0.0372753	-1.10738	Down
Slc18a1	1	0.0375427	-1.70675	Down
Rasl10a	1	0.0375841	-0.974632	Down
Gm48007	1	0.0376245	-4.05948	Down
Slc29a2	0.302231	0.0376874	-0.702535	Down
Top2a	1	0.0376918	-0.835504	Down
Tnfrsf25	1	0.0376964	-0.850613	Down
Gm15833	1	0.0377368	-1.17816	Down
Gm47594	1	0.0381759	-2.17231	Down
Gm45643	1	0.038215	-3.71335	Down
Jpt2	0.304912	0.0382482	-0.723738	Down
Gm35048	1	0.0384307	-1.27812	Down
Gm19461	1	0.0384501	-0.922664	Down
Ccdc142	1	0.0385206	-0.811293	Down
Pcdhga8	1	0.0385788	-2.87807	Down
Prss57	1	0.0389441	-3.51805	Down
Sfrp2	0.30675	0.0389631	-0.915076	Down
Hacd3	0.30675	0.0390599	-0.638957	Down
Gad1-ps	1	0.0395992	-3.31239	Down
Crybg1	0.309687	0.0397854	-0.593456	Down
Nadsyn1	1	0.03984	-0.592327	Down
Itgb3	1	0.0400539	-0.635516	Down
Lgi2	0.311582	0.0402319	-0.766154	Down
Mpzl2	1	0.0402441	-1.92887	Down
Rab7b	1	0.0403071	-0.633047	Down
Ppp1r27	0.311582	0.040321	-0.591045	Down
Lncbate10	1	0.0404762	-1.77979	Down
4732465J04Rik	1	0.0406613	-2.44811	Down
Sncaip	1	0.0406704	-0.644034	Down
Mill2	1	0.0406731	-0.674667	Down
Tubb2a	0.313649	0.0407475	-0.72384	Down
Ptprq	1	0.040777	-1.18056	Down
H1f9	1	0.0409029	-0.774805	Down
Tfrc	0.31462	0.041036	-0.614055	Down
Gm49540	1	0.0412361	-2.91256	Down
Zfp11	1	0.0412475	-0.690463	Down
Gm8947	1	0.0412554	-2.35106	Down
Gm43128	1	0.0413896	-3.41715	Down
Slc39a8	0.315554	0.0414183	-0.653643	Down
Pappa	1	0.0419088	-0.785693	Down
Snai2	1	0.041936	-0.586846	Down
Gm10032	1	0.0419986	-3.3181	Down
Gm10710	1	0.0426607	-3.12666	Down
Gm10616	1	0.0428633	-3.79926	Down
Gm8707	1	0.0430864	-2.25324	Down
Nts	1	0.0431124	-0.910874	Down
Gm28154	1	0.0434949	-4.06159	Down
Wnt7b	1	0.0435274	-1.94651	Down
Gm15950	1	0.0435453	-2.43222	Down
Marchf8	0.325347	0.0437051	-0.734069	Down
Bean1	1	0.0437453	-1.90042	Down
4632427E13Rik	1	0.0440107	-0.953119	Down
Kctd20	0.326062	0.0440761	-0.756256	Down
Lfng	0.327806	0.0446241	-0.676706	Down
Zfp366	0.327806	0.0446302	-0.76475	Down
Clec11a	1	0.0446544	-0.591601	Down
Zfp287	1	0.0446937	-0.68509	Down
Gm49380	1	0.0449373	-1.75408	Down
Myrf	0.327965	0.0449383	-0.65824	Down
Ngef	1	0.0449427	-0.968283	Down
Tomm5	0.328671	0.045217	-0.580464	Down
Gm28265	1	0.0453967	-1.34207	Down
Gm14066	1	0.045794	-2.36643	Down
2810002D19Rik	1	0.0458189	-0.603517	Down
Gm12781	1	0.045831	-2.81972	Down
0610009E02Rik	1	0.0458404	-1.27164	Down
Adamtsl2	0.330297	0.0459097	-0.766058	Down
Slc52a3	1	0.046019	-0.777414	Down
Gm2350	1	0.0461141	-3.2959	Down
5730405O15Rik	1	0.04616	-1.44441	Down
Fbxo41	1	0.0463776	-2.10959	Down
Spsb4	1	0.0464278	-0.657387	Down
Clmp	0.333329	0.0467438	-0.606219	Down
Hjurp	0.333343	0.0468091	-0.5804	Down
Zfp568	0.333343	0.0468145	-0.771235	Down
Dbh	1	0.0469047	-3.65027	Down
Kcna5	0.334908	0.0472417	-0.661639	Down
Sdf2l1	1	0.0473055	-0.849492	Down
Gm47870	1	0.047562	-3.59953	Down
Gm3807	1	0.0477662	-2.92855	Down
Gale	1	0.0478858	-0.903263	Down
Zfp719	1	0.0482537	-0.617507	Down
Cavin3	0.336799	0.0484699	-0.608539	Down
Ccdc126	1	0.0486304	-0.598165	Down
Gcsam	1	0.0487169	-1.42415	Down
Gm11747	1	0.0488493	-3.60535	Down
Mettl16	0.336799	0.0488988	-0.617281	Down
Mansc1	1	0.0489279	-0.720617	Down
Mmp28	1	0.0489314	-0.798054	Down
Megf6	0.336799	0.048941	-0.674124	Down
Zbtb3	1	0.048955	-1.05008	Down
Zp2	1	0.0490763	-0.875431	Down
Rusf1	1	0.049079	-0.583306	Down
Itga8	1	0.0496362	-0.586092	Down
Rtl10	1	0.0496683	-1.02867	Down

## Sheet: DB-MV vs DB-CON
	padj	pvalue	log2FoldChange	regulate
Sftpc	3.09295e-09	1.21419e-12	29.7032	Up
Kit	9.45862e-06	4.02446e-08	2.06021	Up
Gm20634	1	1.63668e-07	19.8457	Up
Gm44709	1	3.11658e-07	5.68515	Up
Prn	1	3.88877e-07	6.6834	Up
Prom1	5.82052e-05	3.98174e-07	1.74338	Up
Gm26712	7.96119e-05	5.93808e-07	7.23688	Up
2610021A01Rik	8.78408e-05	6.72427e-07	0.924319	Up
Plk2	0.000121872	1.02862e-06	1.4849	Up
Cldn5	0.000130998	1.13137e-06	1.81857	Up
Slc43a1	0.000199291	1.91677e-06	1.51084	Up
Fbxo32	0.00020567	2.00502e-06	1.16911	Up
Zfp825	0.000208885	2.0637e-06	0.86296	Up
Sftpd	1	2.57287e-06	7.39136	Up
Fam25c	1	4.02092e-06	7.22274	Up
Pik3ip1	0.0003764	4.62989e-06	1.49784	Up
Orm3	0.000390802	4.86148e-06	5.66171	Up
Gm6524	1	5.32154e-06	5.91136	Up
Gadd45a	0.000422379	5.41476e-06	2.05043	Up
Gm49388	0.000479421	6.43034e-06	18.9292	Up
Aox1	0.000518835	7.06083e-06	0.905993	Up
Maco1	0.000575686	8.09817e-06	0.896923	Up
Adh6b	1	9.04188e-06	4.70299	Up
Clec2d	0.000699016	1.03819e-05	0.612863	Up
Trp53i11	0.00071748	1.07969e-05	1.8852	Up
Cemip	1	1.91245e-05	3.29904	Up
Sec11a	0.0011321	1.91843e-05	0.703988	Up
Tnfrsf10b	0.00113776	1.93548e-05	1.88351	Up
Slc25a28	0.00120525	2.09759e-05	0.780863	Up
Gm17491	0.00127298	2.25712e-05	0.976312	Up
Gm35339	0.00138857	2.48933e-05	0.943149	Up
Snrnp48	0.00141024	2.54663e-05	0.61303	Up
Gm6684	1	2.55995e-05	5.13487	Up
Ifitm1	0.00153374	2.91014e-05	1.46795	Up
Htr1d	1	2.92659e-05	5.95605	Up
Plppr3	0.00155795	2.97646e-05	1.00468	Up
Rnf125	0.00166765	3.28424e-05	1.73838	Up
Atp11c	0.00169245	3.34415e-05	0.957094	Up
2410006H16Rik	0.00175615	3.50448e-05	0.920781	Up
1700030K09Rik	0.00177481	3.56143e-05	0.640647	Up
AA467197	0.00191826	3.97546e-05	3.12667	Up
Crebrf	0.00205013	4.37283e-05	0.83592	Up
Gm12798	1	4.44973e-05	5.1404	Up
Rffl	0.00228013	5.07225e-05	0.708725	Up
Tfap4	0.00228356	5.10977e-05	1.39163	Up
Ablim3	0.00229152	5.14257e-05	1.11706	Up
AW112010	0.00234587	5.34128e-05	1.26281	Up
Snn	0.00244582	5.63288e-05	0.921117	Up
Nanos2	1	5.70861e-05	4.94795	Up
Gins1	0.00249038	5.76809e-05	1.08792	Up
Hook2	0.00250642	5.90362e-05	0.788619	Up
Zfp956	0.00252089	5.97069e-05	1.13906	Up
Inhbb	0.0025754	6.18421e-05	1.90265	Up
Bmf	0.00260518	6.32375e-05	0.806601	Up
Smad1	0.00290694	7.28447e-05	0.798609	Up
Scarb1	0.00298925	7.60161e-05	0.823145	Up
4930516B21Rik	0.00309515	7.97649e-05	1.28694	Up
Epop	0.00319606	8.34355e-05	1.04557	Up
Fbxo31	0.00351366	9.56347e-05	0.737312	Up
Miip	0.00352624	9.64386e-05	0.699171	Up
Gm49602	0.00353468	9.74239e-05	1.27562	Up
Rsl1	0.00363776	0.000102583	0.711482	Up
Tbc1d15	0.00367232	0.000104038	0.728795	Up
Pnpla7	0.00382988	0.000110393	0.794165	Up
H2-Q6	0.00396684	0.000116213	1.12219	Up
Gtf2h1	0.00396912	0.000116601	0.710864	Up
Hspd1-ps4	1	0.000119656	5.20533	Up
Tbc1d17	0.00407022	0.000121349	0.587313	Up
Ldb2	0.0041442	0.000123914	1.10314	Up
Ovgp1	0.0042276	0.00012862	1.60753	Up
Epb41l4aos	0.00438858	0.000134379	0.721721	Up
Gm16559	0.00457991	0.000142935	1.55154	Up
Sat1	0.00463628	0.000146379	0.982272	Up
Abca1	0.00488609	0.000156327	1.05342	Up
Med20	0.0048911	0.000157447	0.744206	Up
9430015G10Rik	0.00507976	0.000167509	0.845391	Up
Csgalnact1	0.00513197	0.000169902	0.908061	Up
Mrgbp	0.00515583	0.000171354	0.785428	Up
Mtmr14	0.00515978	0.000171835	0.670198	Up
Slc26a11	0.00525006	0.000176216	0.603249	Up
Stfa3	1	0.000178493	5.40352	Up
CJ186046Rik	1	0.000179515	4.77026	Up
Anxa13	1	0.000180912	5.11253	Up
Taf1d	0.00535967	0.000182274	0.619184	Up
Ctla2a	0.00538711	0.000183988	1.14811	Up
Ccne1	0.00541581	0.000186385	1.21114	Up
Prr15	0.00548389	0.000189952	0.979464	Up
Tcirg1	0.00551153	0.000191843	0.791473	Up
Zranb1	0.00553764	0.000194209	0.677613	Up
Nog	0.00553764	0.000194564	1.04876	Up
Klhl38	0.00557166	0.000198675	0.897387	Up
Slc35b3	0.00557994	0.000199485	0.767053	Up
Cyp7b1	0.00567751	0.000204307	1.99935	Up
Gm50371	1	0.000206058	6.8228	Up
H2-Q4	0.00573382	0.000207834	0.827137	Up
Eif3j2	0.00587503	0.000213337	8.07476	Up
Gpr137c	0.00590536	0.000215211	0.967519	Up
Gm20441	0.00595939	0.000218693	8.00493	Up
Myo1d	0.00611808	0.000226166	0.956371	Up
Btbd3	0.00618051	0.000229834	0.68692	Up
Fgfr4	0.00652715	0.000247693	0.784512	Up
Sema7a	0.00661575	0.00025322	0.957854	Up
Mylip	0.00683022	0.000262323	1.20706	Up
Napb	0.00687607	0.000264983	0.993367	Up
Rps8-ps3	1	0.000265907	3.43183	Up
Mocs1	0.00692594	0.000267358	0.784216	Up
Pcsk4	0.00696071	0.000269156	1.06732	Up
Lonrf1	0.00712225	0.000277266	0.99644	Up
Gm10654	1	0.000292171	5.62399	Up
Ugcg	0.00752836	0.000302467	0.836247	Up
H2-Q5	0.00752836	0.000302927	1.13349	Up
Tgm3	1	0.000305455	6.60339	Up
Cyp4f17	0.00758508	0.000308187	1.25294	Up
Prodh	0.0077301	0.000318126	0.777268	Up
Paox	0.00782745	0.000323668	0.610564	Up
Trp53inp1	0.00792145	0.000330147	0.714364	Up
Gm41442	0.00811774	0.00033939	1.30321	Up
Gm28035	0.00818693	0.000345497	0.983325	Up
Lilrb4b	0.00820976	0.000347667	1.27729	Up
Mylk2	0.00820976	0.000349299	0.788946	Up
Gm15832	0.00820976	0.000350451	1.07921	Up
Dnah17	0.00820976	0.000350757	1.49826	Up
Zc3h6	0.00832546	0.00035679	1.26762	Up
Nrbp2	0.00853337	0.000368711	0.677503	Up
Lrrc36	0.00853337	0.000369428	1.23998	Up
Il19	1	0.000372856	4.82302	Up
Xpa	0.00863987	0.000377047	0.610538	Up
Cecr2	0.00870383	0.000382117	0.992318	Up
Fam214a	0.00889905	0.000393462	0.801714	Up
Slc37a1	0.00928849	0.00042378	1.19393	Up
Tmem252	0.00949494	0.000434242	1.14763	Up
Gm15943	0.00950331	0.000435247	1.11331	Up
Mx2	0.00957978	0.00044055	1.53723	Up
Efna1	0.00965112	0.000445805	0.869963	Up
Snhg6	0.00976467	0.00045169	0.750482	Up
Fzd4	0.00988118	0.000462744	0.783413	Up
Cep85l	0.00991327	0.000465698	0.916639	Up
Btbd18	1	0.000467186	4.6697	Up
Gm12783	1	0.000473803	4.58623	Up
Gm15635	0.0103327	0.000493516	0.966741	Up
Zfp874a	0.0105936	0.000510825	0.583408	Up
Gsap	0.010618	0.000513966	1.00689	Up
Chac1	0.010618	0.000514783	1.00186	Up
Pla2g4e	0.0107839	0.000529884	1.0069	Up
Pole	0.0107962	0.000531896	1.17628	Up
Zcchc7	0.0109255	0.000540412	0.590987	Up
Kcnt1	0.0113036	0.000563554	1.11426	Up
Naprt	0.0117036	0.000593146	0.61349	Up
Eps8l1	0.0117036	0.000594092	1.94023	Up
Npc1	0.0117127	0.000595444	0.63697	Up
Zcchc12	1	0.000602485	4.75687	Up
Gbp9	0.0119834	0.00061323	0.892509	Up
Abcc4	0.0119834	0.000613872	0.583791	Up
Pde9a	0.0119834	0.000613908	0.857608	Up
Gvin-ps3	1	0.00063425	4.79176	Up
Asxl1	0.0122469	0.000635367	0.632878	Up
Chil1	0.0125153	0.000655901	1.98563	Up
Map1lc3b	0.0126009	0.000661211	0.64114	Up
Fkbp2	0.0126396	0.000665721	0.645227	Up
N4bp3	0.0127164	0.000672262	0.893626	Up
Cbx7	0.0127906	0.000680705	0.705527	Up
Maml3	0.0127906	0.000681205	0.749851	Up
Ulk1	0.0128899	0.000690839	0.828637	Up
Gstp-ps	0.0128899	0.000691535	0.726129	Up
Lgals8	0.0128899	0.000692295	0.707521	Up
Serpina3n	0.0129484	0.000703165	2.32356	Up
Trim12c	0.0130528	0.000710543	0.791972	Up
Zfas1	0.013093	0.000717265	0.73036	Up
Tlr1	0.013271	0.000733207	2.11452	Up
Crybb3	0.013271	0.00073465	0.945312	Up
Golgb1	0.0133929	0.000750086	0.714178	Up
Btg1	0.0134262	0.000754589	0.676553	Up
Sult1a1	0.013513	0.000760352	0.934018	Up
Stard5	0.0136335	0.000769766	0.904439	Up
A430103D13Rik	0.0136807	0.000774259	1.41647	Up
1600020E01Rik	0.0140358	0.000808246	0.736012	Up
Stk35	0.0140713	0.000813861	0.948114	Up
Ankzf1	0.0141388	0.000820538	0.644971	Up
Agmo	0.0142966	0.000838117	1.18844	Up
Tstd1	1	0.000841782	2.21502	Up
Klhl33	0.0144372	0.00085108	0.940793	Up
Gstp1	0.0144681	0.000856525	0.996308	Up
Zbtb48	0.0145237	0.000863782	0.791577	Up
Arhgef18	0.0145663	0.000870129	0.705103	Up
Nxpe3	0.0147767	0.000884631	0.900706	Up
Eml5	0.0147794	0.000886727	0.742576	Up
Iqcb1	0.0148351	0.000892724	0.703118	Up
Uckl1	0.0148587	0.000897271	0.636368	Up
Tmc4	0.0148587	0.000897582	0.97353	Up
Brat1	0.0148587	0.00090023	0.604064	Up
Tead3	0.0149105	0.000905319	0.98805	Up
Thap3	0.0149818	0.000911611	0.635058	Up
Tmem220	0.0153761	0.00094667	1.33239	Up
Nlrp1b	1	0.000952413	5.5534	Up
Mitd1	0.0155331	0.000958367	0.740117	Up
Sftpa1	0.0155919	0.00096533	7.24223	Up
Saa3	0.0156482	0.000970591	3.25462	Up
Cyp2d22	0.0157789	0.000979731	0.898694	Up
Zfp976	0.0159454	0.000994242	0.757789	Up
Snhg20	0.0159952	0.00100153	0.882705	Up
Ppp4r3a	0.0161205	0.00101149	0.599361	Up
Unc93a2	1	0.00101184	1.80035	Up
Gadd45b	0.0161827	0.00101645	1.33491	Up
Ndrg3	0.0162919	0.00102466	0.728493	Up
Jak2	0.0162919	0.00102665	0.675357	Up
Ubc	0.0162919	0.00102965	0.671485	Up
Olfr920	0.0162919	0.0010297	1.46754	Up
Dnah10	0.0163433	0.00103616	0.972873	Up
Atg14	0.0166792	0.00107382	0.589315	Up
E230034D01Rik	1	0.00108716	5.0079	Up
Phf11c	0.0168675	0.00109588	1.06694	Up
Nudt5	0.0169386	0.00110493	0.717702	Up
Dgkz	0.017028	0.00111424	0.717816	Up
8430422M14Rik	0.017028	0.00111651	0.9058	Up
Tmem140	0.0172115	0.0011346	0.694079	Up
Cnnm3	0.0172115	0.00113603	0.723928	Up
Gsdmd	0.0172571	0.00114264	0.717874	Up
0610043K17Rik	0.0173091	0.00114785	1.73447	Up
Hsp25-ps1	0.0173091	0.00115168	0.966876	Up
Gm20427	0.01736	0.00115627	1.72124	Up
Slc39a9	0.0179037	0.00120889	1.14156	Up
Phf1	0.017921	0.00121357	0.616841	Up
Ssh3	0.018199	0.00124145	0.610996	Up
Plekha7	0.0184092	0.00126227	0.778871	Up
Ager	0.0184352	0.00126769	2.34805	Up
Inpp5f	0.0185342	0.00127794	0.599346	Up
Phip	0.0185342	0.00127906	0.582905	Up
Nepro	0.0185724	0.0012832	0.710542	Up
A530013C23Rik	0.0190808	0.00133826	0.82307	Up
Card14	0.0190808	0.0013383	1.75721	Up
Apol10b	0.0191177	0.00134214	1.06045	Up
Carns1	0.0191929	0.00135212	1.00415	Up
Sepsecs	0.0191929	0.00135244	1.04607	Up
Fnbp4	0.0193355	0.00136505	0.624332	Up
Donson	0.0193442	0.00136817	0.852112	Up
Ccdc142	0.0194698	0.00138087	1.22975	Up
Slc12a9	0.0196753	0.00140446	0.584297	Up
Gm44220	0.0197139	0.0014098	0.71729	Up
Nus1	0.0198442	0.00142301	0.704824	Up
Zfp783	0.0199251	0.00143228	0.695812	Up
Zfp949	0.0201211	0.00144813	0.61335	Up
Dhtkd1	0.0202206	0.00145662	0.952548	Up
Mipol1	0.0202544	0.0014622	0.657778	Up
Ing2	0.020257	0.00146574	0.690558	Up
Rbm12b2	0.0203798	0.00148142	0.890433	Up
Gm26377	0.0205194	0.00149694	0.643458	Up
B3galt1	0.0205319	0.00150322	1.83584	Up
Slc16a13	0.0208109	0.0015258	1.24258	Up
2310030G06Rik	0.0209879	0.00154622	0.639473	Up
Psmb9	0.0210204	0.00155136	0.717685	Up
Piwil2	0.0210794	0.00155848	0.804586	Up
Calhm6	0.0210796	0.001564	2.89587	Up
Npff	0.021238	0.00157854	0.844193	Up
Gm9710	1	0.00158461	3.85253	Up
Zdhhc12	0.0213022	0.00158889	0.825573	Up
Gm43597	0.0215825	0.00162886	0.64605	Up
Dgat2	0.0216057	0.001633	0.588441	Up
Gm30165	1	0.00164651	5.22973	Up
Psmb8	0.0217572	0.00165129	0.949542	Up
Inmt	0.0219442	0.00167123	1.94964	Up
Gpm6b	0.0220626	0.00168169	1.36161	Up
Hdac6	0.0221224	0.0016877	0.632339	Up
Dll4	0.022197	0.00169797	0.690843	Up
Nudcd2	0.0222494	0.00171922	0.756514	Up
Il18bp	0.0223342	0.00172783	0.839312	Up
Kif13b	0.0223342	0.00172882	0.750282	Up
Cpne7	0.0223342	0.001736	0.883337	Up
Gfra1	0.022435	0.00174677	1.4141	Up
Tmem229a	0.0225606	0.00176098	1.35201	Up
Ankrd53	1	0.00177131	4.32157	Up
Shld3	0.0226416	0.0017786	1.16069	Up
Gas5	0.0226659	0.00178378	0.605557	Up
Cyp2a5	0.0226728	0.00178754	4.9624	Up
Rnase13	0.0228586	0.00180817	2.34012	Up
Nrg4	0.0229473	0.00181941	1.61388	Up
Snhg1	0.0230791	0.00183165	0.605417	Up
Ogg1	0.0234173	0.00187308	0.646375	Up
Osbp2	0.0234173	0.00187384	0.899664	Up
4833413G10Rik	0.0237832	0.00191899	0.746535	Up
Plppr2	0.0237832	0.00192817	0.674437	Up
2310075C17Rik	0.0238544	0.00193688	0.921124	Up
Mss51	0.0242854	0.00199094	1.21401	Up
Lrg1	0.0247739	0.00204234	1.27551	Up
Apol9a	0.0248479	0.0020522	1.27713	Up
Mchr1	0.0248479	0.00205332	0.770464	Up
Npc1l1	0.0250361	0.00207542	1.11514	Up
Slc16a11	0.0251606	0.00209312	1.41488	Up
Cyp2b10	0.0251606	0.00209445	3.98193	Up
Sema4b	0.025454	0.00212994	0.698418	Up
Rora	0.025454	0.00213155	0.874995	Up
Cxcl9	0.0256479	0.0021597	1.34512	Up
Spp1	0.0256726	0.0021639	1.33182	Up
6430562O15Rik	0.0257031	0.00217165	1.05473	Up
Fam126b	0.0257031	0.00217414	0.786665	Up
Rps19-ps4	1	0.00217904	5.01112	Up
Idh1	0.0257469	0.00218007	0.735255	Up
Arrdc2	0.0259489	0.00220372	1.22259	Up
Gm42595	0.0259778	0.00221056	0.664071	Up
Gm6052	1	0.00223559	4.16713	Up
Lcn2	0.0260983	0.00223691	2.19651	Up
1200007C13Rik	0.0260983	0.00224034	1.39652	Up
Tmprss9	1	0.00225643	5.01222	Up
Chka	0.02619	0.00225889	0.623549	Up
Saa1	0.02619	0.00226201	4.08914	Up
Tprkb	0.02619	0.00226489	0.861399	Up
Ddhd1	0.02619	0.00226574	0.612143	Up
Gm34455	1	0.00228134	4.55443	Up
Hyi	0.0263362	0.00228668	1.1486	Up
Gm4963	1	0.0023006	3.75143	Up
Gm46430	0.0265895	0.00232569	0.931402	Up
Halr1	0.0265898	0.00232948	1.73194	Up
Sgo2a	0.0270296	0.00237862	0.977489	Up
Acy1	0.0271651	0.00239588	0.60547	Up
Ccs	0.0273001	0.00241493	0.625541	Up
Orm1	0.0273443	0.00242063	3.24509	Up
Casp7	0.0273525	0.00242851	0.792781	Up
Simc1	0.0273684	0.0024335	0.843464	Up
Cenpo	0.0275382	0.00245574	0.669318	Up
Gm10030	0.0275382	0.0024558	1.10349	Up
Zfp141	0.0280587	0.00251955	0.589306	Up
Gm42967	1	0.00253648	2.49296	Up
Kcne4	0.0282052	0.00253994	0.895797	Up
5031434O11Rik	0.0282307	0.00254546	0.886709	Up
F8	0.0282307	0.00255015	1.55797	Up
Orm2	0.0283076	0.00256478	5.26868	Up
Pals1	0.028317	0.00256789	0.606422	Up
Hp	0.028321	0.00257379	2.22941	Up
Mup17	0.0283629	0.00258038	4.03571	Up
Il13ra1	0.0287933	0.0026347	1.0178	Up
1700018L02Rik	0.0288889	0.00265187	0.826974	Up
Dync2h1	0.028892	0.00265505	0.602449	Up
Mc5r	0.028892	0.00265783	0.933518	Up
Serpina3m	0.0289476	0.00266673	3.38594	Up
Plk5	0.0290806	0.00268088	0.904331	Up
Tcap	0.0291008	0.00268873	0.601972	Up
Fgb	0.0291008	0.00269171	3.77546	Up
Khnyn	0.0292199	0.00271093	0.594029	Up
Ppp1r12a	0.0293996	0.00272992	0.674987	Up
Rhebl1	0.0294166	0.00273495	0.873722	Up
Cirbp	0.0296142	0.00275944	0.625974	Up
C030015A19Rik	0.0297943	0.00278566	1.10332	Up
Gm37854	1	0.00280164	5.27034	Up
Slc46a3	0.0299313	0.00280435	0.938719	Up
Mstn	0.0300548	0.00282575	0.89277	Up
Gm6939	0.0301334	0.00283905	1.21802	Up
Gm27209	1	0.00285053	2.73818	Up
Ing1	0.0302155	0.00285301	0.597725	Up
Plac8	0.0302155	0.00285615	1.502	Up
Mir5125	0.030227	0.00287161	0.860457	Up
Mt1	0.030362	0.00289104	1.47931	Up
Gbp4	0.030362	0.00289237	0.773013	Up
Cdc25a	0.0303994	0.00289991	0.729582	Up
Cyp46a1	0.0304288	0.0029067	1.11441	Up
Timeless	0.0304377	0.00291118	0.804648	Up
Acad10	0.0304377	0.00291153	1.02785	Up
Gm17103	1	0.00291411	4.75718	Up
Elapor1	1	0.00300685	4.94588	Up
Syt15	0.0314366	0.00303177	1.02429	Up
Zmym5	0.0314506	0.00303624	0.675507	Up
Cyp27a1	0.0314506	0.00303724	0.897613	Up
Hsf4	0.0314513	0.00303936	0.606364	Up
Aldh1a3	0.0315903	0.00306106	1.22505	Up
Rnf39	0.0320676	0.00311826	0.985066	Up
Cyp4b1	0.0321593	0.00313092	0.649612	Up
Cd46	0.0323897	0.00316203	0.938688	Up
Zfp524	0.0323897	0.00316395	0.600753	Up
Iigp1	0.0326667	0.00320811	1.35565	Up
Gm37893	0.0329133	0.00324094	1.18586	Up
Gm4956	1	0.00324257	3.00644	Up
Lrrc45	0.0330516	0.00326468	0.659529	Up
Tmem243	0.0331084	0.0032792	0.757865	Up
5830428M24Rik	1	0.0033049	4.88069	Up
Gm26648	0.0333832	0.00332367	0.900662	Up
Bcl2a1d	0.0335996	0.00336128	1.85567	Up
Nnmt	0.0336037	0.0033676	1.33029	Up
B430219N15Rik	0.0336204	0.00337627	1.90727	Up
9330151L19Rik	0.0336738	0.00338413	0.620201	Up
Slc25a37	0.0337352	0.00340133	0.628164	Up
H2-T10	0.0340577	0.00344499	0.798928	Up
Eif4ebp3	0.0340947	0.00345096	1.60777	Up
Ccr2	0.0341118	0.00345715	1.09662	Up
Mcoln2	0.0342601	0.00348166	2.29899	Up
Stap2	0.0342601	0.00348381	0.690753	Up
1110038B12Rik	0.0342601	0.00349208	0.6557	Up
Uri1	0.0345099	0.00353794	0.699885	Up
Tlr12	1	0.00354389	5.2046	Up
Id2	0.0345373	0.00354548	1.12142	Up
Herc6	0.0348209	0.00360421	0.765198	Up
Hook1	0.0349822	0.00362548	0.689001	Up
Plpp6	0.0349998	0.00362959	0.777035	Up
Depdc7	0.0352892	0.00368501	1.12942	Up
Cdh1	0.0353677	0.00370014	1.97157	Up
Itih4	0.0353948	0.00371224	3.28799	Up
Zfp280d	0.0353992	0.00371502	0.687018	Up
Tedc2	0.0357458	0.00376314	0.810408	Up
Asic5	1	0.00376464	5.33147	Up
Brd8dc	1	0.00376496	1.44161	Up
Efna5	0.0357458	0.00376704	0.941432	Up
Adh1	0.0358568	0.00378188	1.56628	Up
AI662270	0.0359113	0.00379225	1.86829	Up
Pisd-ps1	0.0359354	0.00380082	0.833355	Up
Gabrr2	0.036033	0.00381925	0.77954	Up
Six5	0.0361806	0.00384436	0.703979	Up
Mctp2	0.0362042	0.00385612	1.46455	Up
Themis	1	0.00386611	3.47356	Up
Llgl2	0.0362534	0.00387345	0.649293	Up
Dennd2d	0.0363206	0.00389251	1.46946	Up
Ly75	0.0365991	0.00393433	1.65063	Up
Ccno	0.0367205	0.00395037	1.72124	Up
Ccng2	0.0368922	0.00398273	0.616079	Up
Gm27177	1	0.00404098	5.29965	Up
Tapbpl	0.0373965	0.00407363	0.785017	Up
Snhg12	0.0374751	0.0040857	0.599526	Up
Prkch	0.0378466	0.0041452	0.741917	Up
Gpr39	0.037916	0.00415776	0.974663	Up
4732465J04Rik	0.0379881	0.00417064	3.43079	Up
Lpar6	0.0381152	0.00419706	0.692138	Up
Cxcl5	0.038412	0.00425734	1.89764	Up
Parp16	0.0386255	0.00428948	0.646558	Up
4933406C10Rik	0.0386356	0.00429734	1.32416	Up
Wfdc2	0.0387249	0.00431234	1.56598	Up
Hmox1	0.0387693	0.00432334	1.08478	Up
Wfdc21	0.038793	0.00434023	2.71547	Up
Slc44a5	1	0.00434062	1.45772	Up
Cldn12	0.0388103	0.00434471	0.58208	Up
Hap1	0.0388624	0.00435308	1.1784	Up
Gm9821	0.0389756	0.00436831	0.691646	Up
Gm13204	0.0390503	0.0043869	0.704844	Up
Cpne8	0.0392543	0.00441752	0.899315	Up
Dnah2os	1	0.004457	2.27666	Up
Slc34a2	0.0396208	0.00450459	5.29426	Up
Kctd13	0.0396208	0.00450824	0.611953	Up
Fgg	0.0396776	0.00452009	3.71994	Up
Ttc39c	0.0396789	0.00453021	1.61527	Up
Gm16044	1	0.0045313	3.73151	Up
A730061H03Rik	0.0398599	0.00456913	0.833447	Up
Crhr2	0.0399223	0.00457889	0.768433	Up
E230016M11Rik	0.039923	0.00458681	1.04215	Up
Gm31545	1	0.00458913	4.35252	Up
Polr3g	0.0400952	0.00461825	0.94711	Up
Scnn1a	0.0400952	0.00462627	0.878219	Up
Cyp4f13	0.0400952	0.00462864	0.737617	Up
Gm4951	0.0400952	0.0046302	1.70946	Up
H2-Q2	0.0401172	0.0046378	1.36984	Up
Fga	0.0401288	0.00464389	3.62529	Up
Ccdc82	0.0401548	0.00465544	0.688735	Up
Snhg5	0.0402013	0.00466607	0.69276	Up
Cd302	0.0402013	0.00466612	1.15415	Up
Gm26513	1	0.00468349	1.44962	Up
Zfp960	0.0403136	0.00468688	0.72078	Up
Fdft1	0.0404078	0.00470332	0.75136	Up
D930048N14Rik	0.0405733	0.00475443	1.1012	Up
Ada	0.0414163	0.00489563	0.840649	Up
S100a9	0.0414163	0.0048985	1.41991	Up
Layn	0.0414163	0.00489889	0.769477	Up
Ifit1	0.04154	0.00491913	1.41674	Up
Tiaf2	0.04154	0.00491936	1.75137	Up
Npl	0.0415725	0.00492865	0.801846	Up
D11Wsu47e	0.0416904	0.00495899	1.00414	Up
Cdh19	0.0417427	0.00496794	0.969298	Up
Sfxn2	0.0418	0.00498023	1.0871	Up
Car3	0.0422178	0.00504934	0.659366	Up
Gm40617	1	0.00507267	3.9812	Up
Gm38192	0.0425529	0.0051117	1.13066	Up
Apol9b	0.0433304	0.00524136	1.31316	Up
Nfat5	0.0435807	0.00528363	0.84503	Up
Spint2	0.0436069	0.00529015	0.911147	Up
Sult1e1	0.0437238	0.00531529	2.68217	Up
Car1	1	0.00533947	3.86807	Up
Pold3	0.0438515	0.00534616	0.58917	Up
5430403G16Rik	1	0.0053475	1.80845	Up
Serpina10	0.0438515	0.0053509	3.51528	Up
L3hypdh	0.0440127	0.00539857	0.861666	Up
Rassf7	0.0440127	0.00539936	1.32431	Up
Cyp21a2-ps	1	0.00542344	2.21855	Up
Edn1	0.0442534	0.00543693	0.937616	Up
Zbp1	0.0443078	0.00546165	1.59999	Up
Il18rap	0.0444779	0.00548845	1.40344	Up
Tmem205	0.0445038	0.00549747	0.992477	Up
Tor2a	0.0446107	0.00552526	0.700894	Up
Lpin3	0.0446537	0.00553364	0.683977	Up
Cyp3a13	0.0447622	0.00557038	3.20957	Up
Slc8b1	0.044844	0.00559106	0.608863	Up
Mal2	0.044844	0.00559547	3.52953	Up
Rsrp1	0.0450261	0.00563563	0.779171	Up
Prdx1	0.0452115	0.00566475	0.84174	Up
Srm	0.0452426	0.00567457	0.761674	Up
Pde4b	0.0453389	0.00568961	1.7602	Up
1700001J03Rik	0.0453694	0.00569641	2.08079	Up
Upf2	0.0454311	0.00570713	0.789989	Up
Mir22hg	0.045462	0.00571727	0.691249	Up
Hacd3	0.045462	0.00571791	0.853836	Up
Gm45250	0.045856	0.00580251	1.06295	Up
H2-Q1	0.0459882	0.00582826	0.740051	Up
Gm49797	0.0461465	0.00585437	0.686304	Up
4833411C07Rik	1	0.00587574	2.04877	Up
Phf24	0.046421	0.00590333	0.954223	Up
Zfp85	0.0466257	0.00593651	0.988087	Up
Gm614	1	0.00594444	2.65184	Up
Tmem116	0.0469897	0.00600746	0.740221	Up
Zfp958	0.0472036	0.00603788	0.732044	Up
Tc2n	0.0473097	0.00605601	1.2536	Up
Clcnkb	0.0476926	0.00612254	1.63238	Up
Gm16754	0.0477675	0.00613815	1.04536	Up
Ube2j2	0.0477946	0.00614788	0.589038	Up
Gm43062	0.0481271	0.00620009	1.09902	Up
Soat2	0.0481285	0.00620613	2.35287	Up
Irgm1	0.0481285	0.00620658	0.630413	Up
Pir	0.0482112	0.00622355	0.619112	Up
Il17f	1	0.00622473	4.53067	Up
Tef	0.0485795	0.00629969	0.834902	Up
Apcs	0.0486594	0.00631643	3.98223	Up
Zfp354a	0.0487407	0.00633336	0.90127	Up
Chrna10	0.0489134	0.006359	0.813092	Up
Xbp1	0.048928	0.0063641	0.851338	Up
Pcdhgb5	0.0490166	0.00638833	1.66847	Up
Mettl7a1	0.0490166	0.00639486	0.589803	Up
Gm20498	0.0492756	0.00644799	0.671395	Up
Ccl8	0.0493424	0.00646674	0.919906	Up
Gimap5	0.0493643	0.00647945	0.692338	Up
Atg16l2	0.0493643	0.00648346	0.593688	Up
Ifit3b	0.0493643	0.006501	1.25176	Up
Gm4841	0.0493643	0.00650159	3.43227	Up
Dqx1	0.0495338	0.00654013	0.772073	Up
Gm47251	1	0.00657824	1.82134	Up
Cdk18	0.0498188	0.00662229	0.964826	Up
Crp	0.0502207	0.00669982	3.31252	Up
Casp12	0.0502817	0.00673126	0.62821	Up
Serpini1	0.0502817	0.00674414	0.838886	Up
Bdh2	0.050846	0.00683314	0.834703	Up
F10	0.0510079	0.00686824	2.62241	Up
Sh2d5	0.0510314	0.00688143	1.98414	Up
Mmp3	0.0511492	0.006904	1.88627	Up
Ifih1	0.0513067	0.00693198	0.624057	Up
Vmac	0.0513113	0.00693903	0.686839	Up
Zscan26	0.0513471	0.00694752	0.711142	Up
Igfn1	0.0514457	0.00697768	2.16536	Up
Hsd11b1	0.0515224	0.00699146	1.54525	Up
Gm26902	1	0.00700206	2.12867	Up
Slc6a9	0.0517918	0.00704496	0.76438	Up
Fbxl19	0.051796	0.00705231	0.616542	Up
Cep95	0.0518267	0.00706339	0.620845	Up
Saa2	0.0518267	0.00707519	4.35676	Up
Zfp429	0.0518267	0.00707883	0.787691	Up
4933439C10Rik	0.0519991	0.00712159	0.586081	Up
Wnk3	1	0.00713636	2.2583	Up
Phka2	0.0522051	0.00716474	0.587483	Up
Sult3a2	0.052389	0.0072016	8.88913	Up
Nadk	0.0524233	0.00722003	0.806028	Up
D330041H03Rik	0.0524389	0.00722561	0.777996	Up
Dcaf17	0.0525623	0.00725293	0.892167	Up
Rpl35a-ps3	1	0.00725796	3.79858	Up
Muc1	0.0527554	0.00728539	0.792864	Up
Gm7694	0.0527554	0.00728649	1.09343	Up
Msmo1	0.0528249	0.00730299	1.20406	Up
Tmem170	0.0529526	0.00732758	0.658878	Up
Pkp2	0.0529676	0.00733312	0.946821	Up
Mxd1	0.0532301	0.00737294	0.674903	Up
Gm34866	1	0.00737312	1.90901	Up
Gda	0.0533221	0.00739615	0.791584	Up
Clcn2	0.0535117	0.00743996	0.720583	Up
Ccdc77	0.0536793	0.00747982	0.613704	Up
Polr1e	0.0536909	0.00748865	0.609891	Up
Gpr19	0.05382	0.00751451	0.770431	Up
Ifitm3	0.0538326	0.00752394	0.800351	Up
Lpar2	0.0538326	0.00752798	0.962404	Up
Setdb2	0.0538869	0.00754808	0.614318	Up
Gclm	0.053938	0.00758316	1.12401	Up
Adh5	0.053938	0.00758743	0.60673	Up
Kmt5c	0.053938	0.00758746	0.755016	Up
4930556J24Rik	1	0.00760156	4.60996	Up
Zfp65	0.0540433	0.00761865	0.744282	Up
S100g	1	0.00762568	5.04843	Up
Mmp27	1	0.00768041	2.07714	Up
Fas	0.0544209	0.00769455	0.713678	Up
F7	0.0544436	0.00770132	2.21432	Up
Gm20045	0.05445	0.00770859	1.30726	Up
Tiparp	0.05445	0.00770936	0.809115	Up
Fpr2	0.0544734	0.00772692	1.55938	Up
Gpnmb	0.0546392	0.00776474	0.876295	Up
B3gnt3	0.054715	0.00779699	1.00747	Up
Gstt3	0.0550122	0.00785734	1.3744	Up
Gbp2	0.0551546	0.00788595	0.87075	Up
Steap4	0.0551546	0.00789206	1.18776	Up
5430416N02Rik	0.0552119	0.0079058	0.674683	Up
Wnk2	0.0552119	0.00790754	0.64154	Up
Fsbp	1	0.00792143	1.33121	Up
Xkr8	0.0552807	0.00793647	0.811003	Up
Lilrb4a	0.0553804	0.00796791	1.0793	Up
Tgif1	0.0554623	0.00798695	0.765121	Up
Oas1b	0.0554912	0.00800556	1.02639	Up
Gm45605	0.055513	0.00802857	1.11753	Up
Clca2	0.05564	0.00806351	1.45977	Up
5730405O15Rik	1	0.00807013	1.86307	Up
Rsad2	0.0556658	0.00807453	1.17206	Up
Gm47879	1	0.00809108	3.94409	Up
Unc13a	0.0559358	0.00812322	0.763799	Up
Cox6b2	0.0559358	0.00812832	0.841692	Up
Ctsl	0.0561176	0.00816944	0.707275	Up
Slc39a14	0.0561544	0.00818215	1.15289	Up
Atp6v0d2	0.0561635	0.00819445	4.31871	Up
Slc50a1	0.0561635	0.00820051	0.606015	Up
Itih3	0.0561635	0.00820184	3.09069	Up
Hpx	0.0562615	0.00823456	3.51659	Up
Gm43401	0.0563294	0.00825699	1.07459	Up
Slc41a2	0.0563294	0.008265	1.48323	Up
Cd200r1	0.0563294	0.00826661	0.931189	Up
Peli3	0.0563694	0.00827617	0.780012	Up
Klhl21	0.056536	0.00831542	0.626569	Up
Gm45756	1	0.00836845	3.22241	Up
Acer2	0.0569448	0.00842771	0.649028	Up
Hamp	0.0569832	0.00845096	3.27475	Up
Selenbp1	0.0569832	0.00845577	0.721908	Up
Kcnh7	0.0570861	0.00848597	1.30657	Up
Rasd1	0.057177	0.00851445	0.946353	Up
Gm15751	0.0574246	0.00858817	1.47709	Up
Tmem51	0.0574246	0.00861483	0.762152	Up
Ifi44	0.0574246	0.00861651	1.1396	Up
Msr1	0.0574246	0.0086253	1.76337	Up
Cyp2c29	0.0574246	0.00862977	3.48085	Up
Wfdc17	0.0575382	0.00867742	1.4158	Up
Slc39a8	0.0576808	0.00871401	0.839758	Up
Mid1ip1	0.0579129	0.00876045	1.16937	Up
Ccdc169	1	0.0087647	4.2894	Up
Aif1	0.0582198	0.0088221	1.12351	Up
5430430B14Rik	0.0583257	0.00884197	0.834095	Up
Nek6	0.0583719	0.00885374	0.782077	Up
Ehf	1	0.00886477	3.9267	Up
Qdpr	0.0584639	0.00887823	0.714207	Up
Prr16	0.0586395	0.00893559	1.37998	Up
BC064078	1	0.00897841	2.24174	Up
Clec2i	1	0.00898051	2.72672	Up
Tmem81	0.0587588	0.00898068	0.671815	Up
Ube4bos1	1	0.00899621	2.20658	Up
Kcnab3	1	0.00901328	1.40504	Up
Myd88	0.0595996	0.00914428	0.929069	Up
Zfand4	0.0596668	0.00915849	0.953135	Up
Gm13199	0.059776	0.00918698	1.14465	Up
Gm42777	1	0.00920127	2.16185	Up
Ccl19	0.0598581	0.00920351	1.55485	Up
Cldn3	0.0599255	0.00922172	1.77653	Up
Magef1	0.0602138	0.0092779	0.787437	Up
Fndc4	0.0602445	0.00929124	1.16058	Up
Ripor3	0.0603196	0.00932037	0.673446	Up
Gm14634	0.0604671	0.00935627	1.14252	Up
Rps19-ps3	0.0608953	0.00945462	0.975213	Up
Iah1	0.0610434	0.00950682	0.822387	Up
Trmt10a	0.0610434	0.00951256	0.60417	Up
Ces2c	0.0611411	0.0095328	2.18076	Up
Vnn1	0.061191	0.00954458	1.64167	Up
Slc6a20a	1	0.00956723	4.24329	Up
Gdf15	0.0615574	0.00963798	2.74358	Up
Gm14286	0.0618065	0.00971743	1.07868	Up
Aspa	0.06194	0.00977083	0.693451	Up
Cyb5a	0.0619798	0.00978116	1.1651	Up
Gm11100	0.0620444	0.00979963	1.81404	Up
Gm36161	1	0.00981761	1.70679	Up
Gm49492	0.0621447	0.00983565	0.924708	Up
Por	0.0621735	0.00984427	1.15773	Up
Aspg	0.0624932	0.00991533	2.19412	Up
Rab20	0.0628441	0.00999157	1.24713	Up
Insl3	1	0.0100149	1.0984	Up
Slco2b1	0.0630352	0.0100349	0.811041	Up
Gm50253	0.0632706	0.0101339	0.873826	Up
Lbp	0.0632762	0.0101389	0.827535	Up
Gm43314	1	0.0101392	1.37094	Up
Nmrk1	0.0632899	0.0101453	0.903413	Up
Ifit3	0.0634964	0.0101991	1.21152	Up
Rpl17-ps5	0.0637358	0.0102595	0.595381	Up
Isg15	0.0637622	0.0102758	1.22001	Up
Tnip2	0.064005	0.0103524	0.664416	Up
Cyp3a11	0.0642259	0.010413	3.39331	Up
Gm46409	1	0.0104472	4.13451	Up
Slfn4	0.0644666	0.0104604	1.49396	Up
Rnf135	0.0646923	0.0105123	0.754719	Up
Igtp	0.0646923	0.010514	0.847124	Up
Ankrd1	0.0647342	0.0105354	1.20696	Up
Gm16332	0.0653247	0.0106638	2.14429	Up
Ino80d	0.0655065	0.0107074	0.922599	Up
Slc9a3r1	0.0656561	0.0107479	1.14887	Up
Sirpb1c	0.0657698	0.0107752	1.63295	Up
Acss3	0.0660844	0.010857	0.973331	Up
Ninj1	0.0661878	0.0108913	0.63901	Up
Ces2a	0.0664211	0.0109463	3.63691	Up
Akr1c13	0.0664211	0.010947	1.85759	Up
Gm15964	0.0666149	0.0109834	0.826986	Up
Gm27241	1	0.0110095	3.10248	Up
Hid1	0.0666543	0.01101	0.614554	Up
Clec9a	0.0666615	0.0110209	0.878183	Up
Gsta3	0.0666615	0.0110216	2.16642	Up
Fam111a	0.0666878	0.0110303	0.656615	Up
Syt1	1	0.0110492	2.57761	Up
Rasa2	0.0668563	0.01108	0.618446	Up
Zic4	1	0.0112257	4.44975	Up
Gm3776	0.067309	0.0112311	6.14844	Up
1190005I06Rik	0.0673547	0.0112532	1.01393	Up
Gstt1	0.0673823	0.0112686	1.16504	Up
Gm10257	1	0.0112805	1.72525	Up
B630019A10Rik	0.0674856	0.0112903	2.46995	Up
1700113A16Rik	0.0675188	0.0113003	1.24162	Up
Gm44763	0.0676779	0.0113436	1.08221	Up
Cfap45	0.0676779	0.0113453	1.12319	Up
Gm15561	1	0.0113556	2.79608	Up
Notch4	0.0677402	0.0113683	0.752476	Up
Gm25321	1	0.0113999	3.35167	Up
Vcpkmt	0.0679496	0.0114168	0.63807	Up
Gcdh	0.0679789	0.0114262	0.820639	Up
Sult2a1	0.0679816	0.0114349	6.55978	Up
Pilra	0.0679816	0.0114355	1.55478	Up
Gm29017	0.068276	0.0115029	0.905856	Up
Snx10	0.0683412	0.0115436	1.05781	Up
Cyp4a12a	0.0686333	0.011635	4.58064	Up
Ifitm2	0.0687499	0.0116682	0.644533	Up
Rpl31-ps9	1	0.0117012	3.71987	Up
Gm28875	0.0690888	0.0117574	0.623799	Up
Gm37581	0.069183	0.0118143	1.07861	Up
H2-Q7	0.069183	0.011826	0.750604	Up
1810020O05Rik	1	0.011834	2.28512	Up
Gch1	0.0693743	0.0118786	1.11256	Up
Cpb2	0.0693766	0.0118835	3.29333	Up
Wwc1	0.0695831	0.0119417	1.21678	Up
Zfp455	0.069655	0.0119706	0.782999	Up
Ppig	0.0697025	0.0119895	0.787219	Up
D830025C05Rik	1	0.0120078	1.53348	Up
Cfap69	0.0698029	0.0120114	1.14801	Up
Usp45	0.0700366	0.0120745	1.28605	Up
E330037G11Rik	1	0.0120867	2.0638	Up
Hopx	0.070169	0.0121019	0.64466	Up
Gm15846	1	0.012121	2.20218	Up
Gm17066	0.0704685	0.012172	0.662674	Up
Tuba1c	0.0706147	0.0122235	0.840834	Up
Adamts7	0.0714165	0.0124187	0.67408	Up
H2-T23	0.0716674	0.0124682	0.610024	Up
Cblc	0.0716969	0.0124874	2.70697	Up
Gm45838	0.0717091	0.0124947	1.65354	Up
2010110E17Rik	1	0.0125335	3.98684	Up
Gm14257	0.0719311	0.0125423	0.823508	Up
1810073O08Rik	0.0720498	0.0126007	1.02815	Up
Gm12795	1	0.0126097	2.1428	Up
1700029J07Rik	0.0720618	0.0126241	0.871675	Up
Tmem176a	0.0721775	0.0126561	0.902905	Up
Scp2	0.0724716	0.0127329	1.00422	Up
Fcgbp	1	0.0127338	2.30843	Up
Rida	0.0724716	0.0127408	1.9708	Up
C630004M23Rik	1	0.0128084	3.08334	Up
Gm54798	1	0.0128427	2.33743	Up
Gm16867	1	0.0128456	4.34698	Up
Bid	0.0729019	0.0128604	0.703092	Up
Cyp2c50	0.0729778	0.012893	3.23198	Up
Dcxr	0.0729778	0.0129015	0.825759	Up
Gamt	0.0732261	0.0129645	1.23175	Up
Nat2	0.0736151	0.0130681	0.89464	Up
Zfp97	0.0736151	0.0130736	0.806796	Up
Lbhd1	0.0737912	0.0131177	0.631415	Up
Poli	0.0740626	0.0131767	0.877039	Up
Hrk	1	0.0132237	1.22277	Up
Gm48865	1	0.013229	1.3932	Up
Cacna1d	0.0742718	0.0132391	1.39641	Up
Adm	0.0743063	0.0132676	0.704122	Up
Cd1d1	0.0743504	0.0132874	1.29437	Up
Gm49643	1	0.0133257	3.86438	Up
Ccdc125	0.0744574	0.0133336	1.18781	Up
Cers2	0.0744664	0.01334	0.594316	Up
Gm15401	1	0.0133862	3.33039	Up
Crtam	1	0.0134419	2.56547	Up
Cxcl10	0.0749006	0.0134666	2.16446	Up
Gjb2	0.0751028	0.0135249	3.33982	Up
Nr1h4	0.0751028	0.0135441	2.05321	Up
H3f3b	0.0752484	0.0135935	0.63508	Up
Evi2	0.0752484	0.0135949	1.88684	Up
Gm11830	1	0.0136111	1.99355	Up
Aldh1a1	0.0752914	0.013619	0.758841	Up
Shroom1	0.0752914	0.0136307	1.70747	Up
Sesn2	0.0756744	0.0137545	0.632456	Up
Gm19353	1	0.0138284	3.5143	Up
Patz1	0.0758724	0.0138351	0.6174	Up
Prtn3	0.075922	0.0138642	1.84569	Up
Zfp268	0.075922	0.0138655	0.873563	Up
Gm10463	1	0.0138821	2.30406	Up
Clec4d	0.0760916	0.013905	1.31067	Up
Irf7	0.0761085	0.013913	0.768883	Up
Gm7061	1	0.013926	1.25216	Up
Crb3	1	0.0140812	2.08646	Up
Ikbke	0.0768651	0.0141067	1.19616	Up
4930404I05Rik	0.0769458	0.0141467	0.734299	Up
Tap1	0.0770561	0.0141821	0.789334	Up
Rsc1a1	0.0772388	0.0142258	0.638357	Up
Retreg2	0.0772569	0.0142393	0.605712	Up
Gm37486	1	0.0142887	2.95707	Up
Ambp	0.0774165	0.014294	3.21845	Up
Ctdsp2	0.0775594	0.0143407	0.91056	Up
Gprc5c	0.0776115	0.0143554	0.589185	Up
Gbp11	0.0776477	0.0143672	1.83633	Up
Rcl1	0.0777988	0.0144053	0.82967	Up
Gm44751	0.0779695	0.0144522	0.917305	Up
Gm29183	1	0.0145102	3.88364	Up
Gm37744	1	0.0145177	3.70489	Up
Smco3	1	0.0145493	3.16751	Up
BC023105	0.0784403	0.0145908	1.66287	Up
Ces1d	0.0789661	0.0147403	1.40773	Up
Gm14207	1	0.0147609	1.06525	Up
Echdc2	0.079102	0.0147708	0.671229	Up
4931406C07Rik	0.0791516	0.0147904	1.40455	Up
Ccl12	0.0792158	0.0148172	1.47531	Up
Gm10182	1	0.0148215	3.52996	Up
Mocos	0.0792464	0.0148289	0.671376	Up
Gstm3	0.0793073	0.0148507	3.39064	Up
Meiob	1	0.0148705	3.12228	Up
Cckbr	1	0.0149121	4.42141	Up
Ppp4r4	0.0795439	0.0149154	1.55534	Up
Fam205a1	1	0.0149791	4.44525	Up
Tmem35b	0.0798873	0.0150115	0.996238	Up
Tfec	0.079894	0.0150285	1.02758	Up
Cd244a	0.0798958	0.015034	1.85818	Up
Gm20621	1	0.0150356	4.36328	Up
Upp2	0.0799635	0.0150563	1.88101	Up
Fcgr4	0.0799635	0.0150572	1.89516	Up
Hyls1	0.0799675	0.0150632	0.922645	Up
Aqp2	0.0802079	0.0151138	1.36729	Up
Gm15502	1	0.0151897	2.62566	Up
Gm11707	1	0.0152065	4.35181	Up
Ifitm6	0.0805693	0.0152135	1.24913	Up
Habp2	0.0808789	0.0152825	2.54258	Up
4930563E22Rik	0.0809834	0.0153076	1.62076	Up
Gm47845	1	0.0153568	3.74484	Up
Ebpl	0.0813274	0.0153833	1.14836	Up
Gm37728	1	0.0153924	3.41336	Up
B230303O12Rik	0.0818753	0.015519	0.812918	Up
Cnga2	1	0.0155299	2.93916	Up
Gm14418	0.0819375	0.0155496	0.872264	Up
Dok6	1	0.0155559	1.99788	Up
4933429H19Rik	1	0.0155632	2.40036	Up
Zfp7	0.0820032	0.0155709	1.10559	Up
Hrg	0.0820032	0.0155755	3.49805	Up
Xndc1	0.0820285	0.0155882	0.71944	Up
Cnr1	1	0.0156047	1.37361	Up
Rell1	0.0822482	0.0156435	0.751853	Up
Fcgr2b	0.0822904	0.0156569	0.932508	Up
Ppp4r3b	0.0823987	0.0156937	0.585649	Up
Hamp2	0.0830299	0.0158678	2.99392	Up
Angpt2	0.0830299	0.0158685	0.638809	Up
Pnpo	0.0830299	0.0158796	0.794221	Up
Slfn8	0.0831658	0.015916	1.02394	Up
Sh3bp2	0.0832744	0.0159477	1.14743	Up
Zfp707	0.0834064	0.0159839	0.619123	Up
2210406H18Rik	1	0.0159908	1.90437	Up
Lratd1	0.0835856	0.0160568	1.40034	Up
Clec4a2	0.0835856	0.0160608	0.793804	Up
Gm19056	1	0.0160685	2.28913	Up
Trim30a	0.0835856	0.0160718	0.758168	Up
1810059H22Rik	0.0835856	0.016073	0.725743	Up
Fbxo36	0.0835856	0.0160838	0.943728	Up
Zfp40	0.0835863	0.0161014	0.800976	Up
Gpr182	0.0835863	0.0161046	0.679724	Up
Zfp160	0.0835863	0.016121	0.813618	Up
Dock9	0.0835863	0.0161385	0.59489	Up
Ccdc190	1	0.0161764	4.25683	Up
St3gal4	0.0837042	0.0162021	1.03523	Up
Arhgef26	0.0837042	0.0162057	1.05184	Up
Gm43814	1	0.0162792	1.61613	Up
Cdh6	0.0840577	0.0162957	0.92174	Up
Mt2	0.0840693	0.0163034	1.54354	Up
Notumos	1	0.0163452	2.15561	Up
Kng2	0.0846047	0.0164491	2.52199	Up
Gm12407	1	0.0164991	2.63937	Up
4833403J16Rik	0.0850402	0.0165919	0.821457	Up
Acpp	0.0850402	0.0165933	2.61058	Up
Ppp1r1b	1	0.0166116	1.96316	Up
Plcxd2	0.085197	0.0166479	1.64601	Up
Grhl1	0.085256	0.0166674	0.868683	Up
Gm49196	1	0.0167071	3.55538	Up
Sugct	0.0856319	0.0167633	1.04824	Up
Gm43534	1	0.0168171	4.0166	Up
Grhpr	0.0857693	0.0168252	0.775258	Up
Rab17	0.0860021	0.0169089	2.9487	Up
Gm20708	0.0863678	0.0170091	1.32327	Up
Nlrc5	0.0863717	0.0170208	0.829842	Up
Fmo4	0.0863717	0.0170268	0.972764	Up
Rpl31-ps15	1	0.0170865	3.78162	Up
Tarm1	0.0867511	0.017122	2.18923	Up
Baz1a	0.0867511	0.01713	0.59586	Up
Gm44292	1	0.0171451	3.67229	Up
Pecr	0.0869238	0.0171854	1.02798	Up
Tmem164	0.0869238	0.0171868	1.39353	Up
Erp27	1	0.017239	3.13844	Up
Foxq1	0.0872649	0.0173133	1.49281	Up
Parp14	0.0872649	0.0173342	0.679475	Up
B230208H11Rik	1	0.0173468	1.26709	Up
Gm15541	1	0.0173564	2.08044	Up
Gm26877	1	0.0174027	4.34285	Up
Pctp	0.0878699	0.0174948	1.27403	Up
Mzt2	0.0879006	0.0175329	0.701529	Up
Phyh	0.0879006	0.0175337	0.638881	Up
Pdia5	0.0879006	0.0175353	1.08233	Up
Fmo5	0.0879518	0.017557	2.09728	Up
1700025L06Rik	1	0.0175887	4.56188	Up
Ccdc17	0.0882406	0.0176525	0.675711	Up
Pgf	0.088355	0.0176895	0.833637	Up
Cdkn2d	0.088373	0.017708	0.61395	Up
Sema4c	0.0884696	0.0177472	0.877802	Up
Fhl3	0.0885402	0.0177808	0.584872	Up
4930503B20Rik	1	0.0177863	4.68865	Up
Ftl1	0.088797	0.017874	0.792102	Up
Epb41l5	0.088797	0.017879	0.61978	Up
Gm26457	1	0.0178956	2.34385	Up
Tst	0.0889976	0.0179579	0.738934	Up
Asl	0.0890431	0.0179729	1.5758	Up
Gm9752	0.0890776	0.0179915	0.669668	Up
Rarres1	0.0893244	0.0180555	1.95862	Up
Arrdc1	0.089598	0.0181728	0.639294	Up
Apoc3	0.0896009	0.0181793	2.92129	Up
Gnmt	0.0897067	0.0182066	2.32151	Up
Slc52a2	0.0897803	0.0182451	0.603648	Up
Gm15497	1	0.0182773	1.69291	Up
Luc7l	0.0899158	0.0182863	0.618912	Up
Kif28	0.0899965	0.0183243	0.756297	Up
Ints6	0.0900551	0.0183539	0.582209	Up
Gm12758	0.0900901	0.0183686	1.17665	Up
Gm24029	0.0903025	0.0184221	0.71297	Up
Fgr	0.0903112	0.0184298	1.2429	Up
Cyp1a2	0.0904055	0.0184619	4.13541	Up
Scai	0.0904055	0.0184668	0.816331	Up
Gm45363	1	0.0184691	2.54348	Up
Gm38162	1	0.0185335	1.52041	Up
Tifa	0.0906762	0.0185577	1.05761	Up
St8sia4	0.0907988	0.0185946	0.822948	Up
Zc3h12d	0.0909972	0.0186412	1.74132	Up
Gm30122	0.0911784	0.0186843	0.616712	Up
Tmprss2	1	0.0186876	2.99623	Up
Zfp950	0.0911805	0.0186907	0.881434	Up
Slc10a6	0.0913569	0.0187426	0.887941	Up
Naaladl2	0.0913569	0.0187481	0.850408	Up
Apoc1	0.0913569	0.0187514	2.4617	Up
1700124L16Rik	1	0.0189034	2.72883	Up
Treml4	1	0.0189557	2.16029	Up
Tnfsf13os	1	0.0189592	0.936703	Up
Sptbn2	0.092173	0.0189943	1.61028	Up
Osgin1	0.092173	0.0189982	1.39245	Up
Rbm47	0.0922088	0.0190221	1.17156	Up
Krt18	0.0923661	0.0190668	2.01966	Up
Sult2a5	0.0923661	0.0190766	5.01402	Up
Sirt1	0.0924186	0.0191271	0.692094	Up
Oas2	0.0924186	0.0191318	0.809614	Up
Gm17300	0.0924186	0.0191376	0.666642	Up
Gm50269	1	0.019205	4.45644	Up
Kmo	0.0929492	0.0192783	2.87217	Up
Gm15638	1	0.0193069	5.14276	Up
1700066M21Rik	0.0931816	0.0193374	0.648596	Up
Gins2	0.0931816	0.0193387	1.79465	Up
Fam169b	0.0932842	0.0193783	1.45295	Up
Zfp951	0.0934433	0.0194217	0.812395	Up
Ggt7	0.0934433	0.0194235	0.959063	Up
1700030C10Rik	1	0.0194555	4.09285	Up
Serp1	0.0935695	0.0194578	0.76937	Up
Il1rn	0.0935695	0.0194681	2.05932	Up
Gm15411	0.0936095	0.0194845	1.50523	Up
Mmp11	0.0936926	0.0195288	0.653529	Up
Ttc39a	0.0936926	0.0195415	1.64844	Up
Palb2	0.0938219	0.019582	1.08899	Up
Epb41l4b	0.0938447	0.0196114	0.832583	Up
Cyp2b13	0.0938512	0.019625	5.69064	Up
Slc35f4	1	0.01964	2.6793	Up
Mgst1	0.0938734	0.0196419	1.68669	Up
Tnfrsf9	1	0.0196715	1.64629	Up
St6galnac5	1	0.0196818	1.49241	Up
Tmem102	0.0942172	0.0197447	1.99633	Up
Slc15a3	0.0943178	0.0197781	1.15446	Up
Pnmt	0.0944439	0.0198293	0.811386	Up
Ctla2b	0.0946321	0.0198769	0.664274	Up
C8g	0.0946449	0.0199024	1.91196	Up
Fcgr1	0.0946922	0.0199186	1.16358	Up
Dbf4	0.0947519	0.01995	0.800244	Up
Gm38299	1	0.0200207	2.65454	Up
Cfb	0.0951649	0.0200819	1.62599	Up
2010003K11Rik	0.0952254	0.0201055	2.21493	Up
0610030E20Rik	0.0953689	0.0201545	0.867958	Up
Gm42690	1	0.0201591	1.05519	Up
Gm20540	1	0.0201688	4.43448	Up
Cyp3a25	0.0955485	0.0202237	3.87929	Up
Zfp964	0.0956199	0.0202576	0.895314	Up
Trim12a	0.0956667	0.0202863	0.592222	Up
Cchcr1	0.0959264	0.0203623	0.651363	Up
C330013E15Rik	0.0960753	0.0204044	1.50343	Up
4732419C18Rik	0.0961537	0.0204525	1.06474	Up
Ralgds	0.0961867	0.0204975	0.753918	Up
Gbp3	0.0963181	0.0205442	0.76272	Up
Leap2	0.0968137	0.0207005	4.03009	Up
Qsox1	0.0968753	0.0207201	0.933962	Up
Hdac4	0.096969	0.0207528	0.687912	Up
Cib1	0.0970541	0.0207816	0.603465	Up
Fjx1	0.0974229	0.0209073	0.953475	Up
4930512B01Rik	1	0.0209282	3.08382	Up
Sema6b	0.097458	0.0209395	0.607751	Up
Kng1	0.097458	0.0209438	3.03794	Up
Ifitm5	0.0974672	0.0209551	1.07548	Up
Pla2g4c	0.0974818	0.0209646	0.981387	Up
4930581F22Rik	0.0977795	0.0210542	0.761163	Up
Cyp2c54	0.0980507	0.0211639	3.31038	Up
Lrrc25	0.0980853	0.0211797	1.02699	Up
Stxbp2	0.0981704	0.021209	0.693606	Up
Gm6430	1	0.0212201	1.39797	Up
Arhgef28	0.0981922	0.0212459	0.656209	Up
Olfr49	1	0.0212997	3.43508	Up
Tm7sf2	0.0984928	0.0213431	1.11486	Up
Gm10309	1	0.0213536	1.84924	Up
Ldlr	0.0985283	0.021367	0.978945	Up
Asprv1	0.0985283	0.0213743	1.31959	Up
Sinhcaf	0.0985283	0.0214003	0.753578	Up
Rhod	0.0985283	0.0214053	1.17275	Up
Pagr1a	0.098576	0.0214334	2.88983	Up
A730011C13Rik	0.0987194	0.021502	0.73544	Up
Gne	0.0987194	0.0215171	0.685464	Up
Elovl3	0.0987194	0.0215302	1.07991	Up
Cd55os	1	0.0215504	1.58637	Up
9530046B11Rik	1	0.0216095	2.71909	Up
Mup10	0.0988842	0.0216156	2.9048	Up
Ephb1	0.0990327	0.0216681	0.670098	Up
Gm44777	1	0.0216959	1.25492	Up
Cxcr4	0.0991963	0.0217422	0.894642	Up
Sowahc	0.0992176	0.0217534	0.771342	Up
Dnah2	0.0996566	0.0218905	1.94533	Up
Piga	0.0996566	0.0218915	0.745472	Up
Abhd14b	0.0996566	0.0219018	0.969135	Up
Hpn	0.0999599	0.0220077	1.409	Up
Rpl36a-ps1	1	0.0220398	1.3656	Up
Sytl1	0.10018	0.0220652	0.688487	Up
D730045B01Rik	1	0.022093	2.90275	Up
Dffb	0.100247	0.0221362	0.686426	Up
9530056K15Rik	1	0.0221585	1.70582	Up
Hhex	0.100247	0.0221902	0.872525	Up
Hspb1	0.100249	0.0222053	0.587149	Up
Nfkbiz	0.100249	0.0222128	0.84728	Up
Atp23	0.100249	0.0222155	0.646094	Up
B130024G19Rik	0.100523	0.0223091	0.823544	Up
Ms4a6d	0.100552	0.0223254	1.2189	Up
Bin2	0.100552	0.0223327	1.40848	Up
Doc2b	0.100552	0.0223571	1.05806	Up
Gm43511	1	0.0224512	1.37843	Up
Relb	0.100889	0.0225092	0.68942	Up
Igsf6	0.101163	0.0225896	1.10337	Up
Tnf	0.101163	0.0225961	1.25495	Up
Hsh2d	1	0.0226183	2.10569	Up
Pgrmc1	0.101173	0.0226321	1.42697	Up
Shmt1	0.101224	0.0226539	0.97154	Up
Selenop	0.10133	0.0227393	0.954405	Up
Spred3	0.101427	0.0227749	0.797219	Up
Apoa2	0.101503	0.0228055	2.84472	Up
Ccl5	0.101842	0.0229086	2.04925	Up
Xntrpc	0.101859	0.0229188	0.856351	Up
Gm17133	1	0.0229217	3.08382	Up
Gm14044	1	0.0230095	1.03751	Up
Slc13a3	0.102229	0.0230298	1.77506	Up
Aldh1a7	0.102229	0.0230566	1.78593	Up
Serpina1c	0.102229	0.0230586	2.88864	Up
Creg1	0.102229	0.023063	0.5885	Up
AB124611	0.102229	0.0230692	1.07312	Up
Gm34220	0.102249	0.0230803	0.807428	Up
Gm45757	1	0.0230888	3.98641	Up
2810407A14Rik	1	0.0230962	1.4838	Up
Fhit	0.102336	0.0231066	1.09217	Up
Bcl6b	0.102494	0.0231624	0.707066	Up
Slc37a4	0.10262	0.0232061	0.5896	Up
Katnal2	0.10262	0.0232118	0.802656	Up
Phf11a	1	0.0233334	1.77024	Up
Gm8373	1	0.0233491	2.12049	Up
Fam167b	0.103011	0.0234066	1.04463	Up
Gm12689	1	0.0234906	1.45614	Up
Strbp	0.103136	0.0234915	0.603586	Up
1110025M09Rik	0.10326	0.0235585	0.850082	Up
Ddx11	0.103532	0.023695	0.599224	Up
Litaf	0.10356	0.0237082	0.802155	Up
Styk1	0.104011	0.0238472	0.746838	Up
C1qtnf9	0.104011	0.0238863	0.652964	Up
Ifi203	0.104074	0.0239076	0.737339	Up
Fgl1	0.104233	0.0239646	3.30819	Up
Decr2	0.104399	0.0240097	1.07971	Up
Ebp	0.10465	0.0240742	0.856023	Up
Ccrl2	0.104676	0.024087	0.837204	Up
Mndal	0.105007	0.0241994	0.632108	Up
Gm38043	1	0.0242088	1.46433	Up
Gm50087	1	0.0242326	1.44031	Up
Tmem87b	0.10528	0.0242879	0.625896	Up
Nat8f2	0.105403	0.02433	3.0657	Up
Notum	0.10543	0.0243773	1.59115	Up
Ankrd26	0.10543	0.0243777	0.62308	Up
Ch25h	0.105442	0.0243875	1.32494	Up
Gm37716	1	0.0244407	3.51253	Up
Oas3	0.105759	0.0245092	1.31951	Up
Slc16a12	0.106085	0.0246126	1.09523	Up
Gm37284	1	0.0246286	1.81223	Up
Gsta2	0.106246	0.0246888	3.15822	Up
Gnal	0.106246	0.0246985	0.739691	Up
Psrc1	0.106424	0.0247747	1.20916	Up
Apoc4	0.10658	0.0248626	2.90505	Up
Aldh3a2	0.10658	0.0248731	0.814039	Up
Rbks	0.106988	0.025067	0.790757	Up
Gm10389	1	0.025118	4.00482	Up
4930429P21Rik	1	0.0251397	1.5871	Up
Gm9939	1	0.0251588	4.14266	Up
Sprr1a	1	0.0251834	2.16953	Up
Msmp	1	0.0251994	2.13455	Up
Hoga1	0.107225	0.0251997	1.56434	Up
Fggy	0.1075	0.0253066	0.712773	Up
Arg1	0.10769	0.0253972	2.56917	Up
Lgals4	0.10769	0.0254006	0.604627	Up
E230013L22Rik	0.107815	0.0254441	1.15183	Up
Kcnip2	0.107872	0.0254648	1.12395	Up
4930480G23Rik	1	0.0254894	4.82832	Up
Gm12258	0.107931	0.0254934	0.697176	Up
Gstt2	0.107931	0.0254999	0.841584	Up
Csf2rb2	0.108051	0.0255635	0.947244	Up
9130230N09Rik	1	0.0255863	2.81859	Up
Nr1i3	0.10815	0.025601	2.00817	Up
I830077J02Rik	0.108334	0.0257084	1.0304	Up
9530026P05Rik	0.108412	0.0257493	0.689673	Up
Ccl4	0.108412	0.0257542	2.67256	Up
Blvrb	0.108412	0.0257564	0.737665	Up
Gm28037	1	0.0257579	3.06207	Up
Tmem97	0.108797	0.025897	1.20511	Up
Mx1	0.109131	0.0260262	1.60823	Up
Fpr1	0.109284	0.0260796	1.64668	Up
Particl	0.109284	0.0260982	0.603014	Up
Slc6a19	0.109675	0.0262595	1.5143	Up
Gm26642	0.10989	0.0263293	0.729873	Up
Gm49327	0.10992	0.0263537	0.613734	Up
Ugt1a9	0.109977	0.0263868	6.06759	Up
Casp4	0.109977	0.0263934	0.761614	Up
Mfng	0.109998	0.0264191	0.676915	Up
Slc39a10	0.109998	0.0264199	0.619891	Up
Gbp8	0.110034	0.0264645	0.860197	Up
Steap2	0.110034	0.0264647	0.994566	Up
Serpinb2	0.110057	0.026496	2.0956	Up
Adam11	0.110212	0.0265433	0.747637	Up
Aim2	0.110253	0.0265801	0.64084	Up
Hcst	1	0.0266091	1.74536	Up
Gm11423	0.110357	0.0266217	1.03763	Up
Gm14508	1	0.0266278	1.84368	Up
Gm28229	0.110401	0.0266475	0.7205	Up
Mir17hg	0.110468	0.0266918	0.647729	Up
Gm38416	1	0.0267416	4.94553	Up
Ero1b	0.110645	0.0267419	0.866051	Up
Cyp2j9	0.11076	0.0267786	1.2656	Up
Hcar2	0.110834	0.0268093	1.30543	Up
Slc35d2	0.110988	0.0268611	1.18799	Up
Aass	0.111022	0.0268983	3.68526	Up
Mat1a	0.11137	0.0270338	2.79861	Up
Xcr1	0.111392	0.0270462	0.975564	Up
Slc27a5	0.111916	0.0272174	2.88274	Up
Fendrr	1	0.027272	1.04042	Up
Tmem176b	0.112148	0.0272958	0.732225	Up
5430431A17Rik	0.112441	0.0273892	0.748456	Up
Gm17494	0.112485	0.0274399	1.0843	Up
Cd22	0.112537	0.0274863	1.69871	Up
1110013H19Rik	1	0.0275334	1.21007	Up
Prkcz2	1	0.0275578	1.18552	Up
Cyp2c70	0.112911	0.027643	3.22667	Up
Znf41-ps	0.112911	0.0276441	1.03776	Up
Tradd	0.112983	0.0276841	0.636919	Up
Nemp2	0.113231	0.0277891	1.01696	Up
Gm37558	1	0.0278005	3.01565	Up
Lyplal1	0.113504	0.0278932	0.899826	Up
Bhlhb9	0.113601	0.0279468	0.873401	Up
Cd300lf	0.11361	0.0279643	1.21404	Up
Cth	0.113669	0.0280009	1.55931	Up
Irgm2	0.113675	0.028045	0.752634	Up
AI314278	1	0.0280954	3.00939	Up
Papss2	0.113961	0.0281474	1.37422	Up
Prelid3a	1	0.0281808	1.41228	Up
Gm20257	0.114075	0.0282037	1.02446	Up
Slc15a2	0.114091	0.0282168	1.65321	Up
Nos1ap	0.114301	0.0282872	1.20224	Up
Ptx3	0.114301	0.0282915	1.5394	Up
Lcat	0.114301	0.0282984	2.17045	Up
Gm15998	0.114457	0.0283597	1.7646	Up
Gm50337	1	0.0284695	4.01951	Up
Zfp36l1	0.114948	0.0285265	0.606857	Up
Pcbd1	0.114995	0.02856	2.34905	Up
Adam8	0.114995	0.0285606	0.850208	Up
Pcsk9	0.115057	0.0286096	2.36033	Up
9330175E14Rik	0.115057	0.0286133	1.44357	Up
Mup9	0.115057	0.028618	4.1883	Up
Apob	0.115057	0.0286212	2.6245	Up
6430590A07Rik	1	0.0286947	1.64057	Up
Ccdc152	0.115243	0.0286976	0.743499	Up
Gm14027	1	0.0287159	1.69394	Up
Shpk	0.115662	0.0288623	0.928132	Up
Ifi209	0.11571	0.0288973	1.08295	Up
Trim30d	0.115737	0.0289116	0.732896	Up
Glyat	0.116218	0.0290857	3.25057	Up
Pigr	0.116228	0.0291026	2.68939	Up
Aldh1l1	0.116287	0.0291249	1.66971	Up
Rhov	1	0.0291705	2.45051	Up
Ltb4r1	0.116437	0.0292006	0.845864	Up
Perp	0.116544	0.0292428	0.95276	Up
Gm44836	1	0.029272	1.73552	Up
Gm25184	1	0.0293991	1.18951	Up
Irf9	0.11706	0.0294183	0.619501	Up
Serpina1b	0.11709	0.0294562	2.75143	Up
Aldh3a1	1	0.0294799	1.72533	Up
AI463170	1	0.0295418	3.65591	Up
Gm6598	1	0.0296539	1.78454	Up
Il1r1	0.117695	0.0296706	1.06349	Up
Bcl2a1b	0.117695	0.0296725	1.16434	Up
Il17ra	0.117716	0.029696	0.799819	Up
Zfp101	0.11779	0.029748	0.904009	Up
Gabrr1	1	0.0298277	1.33392	Up
Scarf1	0.118165	0.0298736	0.599351	Up
Ahcy	0.118271	0.029916	1.42408	Up
Gm15883	1	0.0299499	4.68173	Up
Chn2	0.118393	0.0299623	0.758024	Up
Serpina3i	0.11845	0.0300256	1.72872	Up
Abcc3	0.11874	0.0301199	2.34059	Up
Mir1291	1	0.0301527	1.07445	Up
Stat2	0.118763	0.030157	0.646717	Up
Gbp7	0.118792	0.0301799	0.664513	Up
Ttc36	0.119034	0.0302646	2.79466	Up
Tbx6	0.119319	0.0303763	0.785937	Up
Cryzl2	0.119655	0.0305088	0.826349	Up
Tdo2	0.119701	0.0305342	2.6506	Up
Ttll8	1	0.0305351	5.2092	Up
Scd2	0.119701	0.030541	0.913443	Up
Gm45051	0.119821	0.0305832	0.590588	Up
Cyp2j6	0.119858	0.0306075	0.691689	Up
Ttpa	0.119896	0.0306408	2.22657	Up
Cxadr	0.120073	0.0307197	0.986664	Up
Acrbp	0.120252	0.0307868	0.848887	Up
Gm15122	0.120298	0.0308143	0.710603	Up
Gm6158	1	0.0308441	1.82731	Up
Gm44432	1	0.0310476	2.92542	Up
C920021L13Rik	0.120905	0.0310932	0.865907	Up
Creb3l3	0.120956	0.03113	3.00795	Up
Tmem125	0.121051	0.0311767	1.06606	Up
Zfp69	0.121051	0.0311922	1.01339	Up
Arsg	0.121245	0.031279	0.65186	Up
Kyat1	0.121402	0.0313716	0.584781	Up
Cyp4v3	0.121402	0.0313843	1.61884	Up
F2rl3	0.121402	0.0313844	0.883848	Up
Olfm3	1	0.0313935	4.11648	Up
Gm6493	1	0.0314301	6.2607	Up
Lgals9	0.121411	0.0314471	0.756569	Up
Tpk1	0.122115	0.0317352	0.76105	Up
Tmem41a	0.12228	0.0318072	0.597003	Up
Nr5a2	0.12228	0.0318236	2.07081	Up
Gm12193	1	0.0318488	2.66388	Up
Gm4013	1	0.0318977	1.36117	Up
Gm9917	0.122493	0.0319043	1.0383	Up
Gm19590	1	0.0319292	2.26851	Up
Serpinf2	0.122651	0.0320028	2.83292	Up
Acsl5	0.122845	0.0320697	0.892189	Up
Dhx58	0.12289	0.0320893	0.70422	Up
Mpv17l	0.123083	0.0321617	1.21661	Up
Sds	0.123083	0.0321743	2.37638	Up
Acsf2	0.123083	0.032185	0.90487	Up
Trex1	0.123083	0.0321939	1.08106	Up
Ociad2	0.123175	0.0322362	0.821254	Up
Pygl	0.123247	0.0322631	1.02389	Up
Gm15932	0.123266	0.0322762	0.800762	Up
Mcemp1	0.123291	0.0322911	1.98753	Up
Hebp1	0.123291	0.032299	0.975986	Up
Gzmb	1	0.032452	3.58897	Up
Gm43813	0.123729	0.0324623	1.30692	Up
Gbp5	0.123733	0.0324714	1.0453	Up
Gm21982	0.12401	0.0325765	3.26473	Up
Serpina1d	0.12413	0.0326405	2.76119	Up
Gstm6	0.124151	0.0326542	2.8623	Up
Zfp959	0.124877	0.032927	1.05925	Up
Olfr173	1	0.0329443	4.10417	Up
Dpm1	0.124964	0.0329648	0.797797	Up
Plekhg6	0.124964	0.0329663	1.0364	Up
Cfi	0.125014	0.0329985	2.93411	Up
Scp2-ps2	0.125181	0.0330791	1.03267	Up
Mttp	0.125181	0.0330891	1.66278	Up
Slc25a47	0.125258	0.033134	2.15825	Up
Mir6999	1	0.033138	0.810395	Up
Gm10687	0.125313	0.0331649	0.7171	Up
Gm44750	1	0.033235	1.24796	Up
Gm22270	1	0.0332444	1.56256	Up
Hvcn1	0.125451	0.0332506	1.12131	Up
Ikzf1	0.126221	0.0335207	1.10465	Up
Plk3	0.126227	0.033542	1.08656	Up
Sult1d1	0.126227	0.033547	3.14306	Up
Slc35d1	0.126505	0.0336505	0.900321	Up
Aadac	0.126505	0.0336541	2.65921	Up
Cyp2e1	0.126514	0.0336648	1.99787	Up
Serpina1a	0.126566	0.0336951	2.7033	Up
Gm31583	1	0.0338171	4.27426	Up
Cpsf4l	1	0.0338286	1.99344	Up
Ccdc166	0.126889	0.0338336	0.874097	Up
Cyp2f2	0.126889	0.0338356	2.5226	Up
Prox2os	1	0.0339161	0.965098	Up
Gm20457	0.127208	0.0339492	0.805365	Up
Mlkl	0.127466	0.0340681	0.582477	Up
Vipr1	0.127476	0.0340873	0.740125	Up
Per3	0.127509	0.0341299	0.84495	Up
Cd200r4	1	0.0341587	1.92442	Up
Rplp2-ps1	0.127582	0.0341599	1.57445	Up
Slc22a18	0.127747	0.0342198	2.21142	Up
B4galnt4	1	0.0342266	1.31478	Up
1700021J08Rik	0.127783	0.0342482	0.844438	Up
Slc27a2	0.127783	0.0342593	2.67515	Up
Gpr135	0.12781	0.0342773	0.787264	Up
Hacl1	0.128299	0.0344452	1.41802	Up
Ttr	0.128299	0.0344653	2.81957	Up
Gm17022	0.128509	0.0345514	0.653332	Up
Wnk4	0.128591	0.0346001	0.901763	Up
Ripk4	0.128591	0.0346046	2.07498	Up
Marveld3	1	0.034776	1.43628	Up
Sostdc1	1	0.0348245	1.63666	Up
Pon1	0.129131	0.0348512	2.25196	Up
Fah	0.129131	0.0348596	1.48127	Up
Gsta1	0.129147	0.0348723	3.56999	Up
Ass1	0.129148	0.0348892	2.1701	Up
Gm5106	1	0.0348955	1.93547	Up
Ugt2b5	0.129255	0.0349353	2.76591	Up
Dab1	1	0.0349902	3.24193	Up
Mst1	0.129424	0.0350151	2.84041	Up
B4galnt1	0.129682	0.0351502	1.44426	Up
Sult2a7	0.129682	0.0351509	4.1421	Up
Dpyd	0.129987	0.0352438	1.73578	Up
Xdh	0.13013	0.035308	0.581415	Up
Afmid	0.130612	0.0354669	1.17017	Up
Gstm2-ps1	0.130612	0.0354812	1.08155	Up
Cyp4a10	0.130843	0.0355904	3.41429	Up
A130071D04Rik	1	0.0356035	1.78399	Up
Cyp2d26	0.131086	0.0357093	2.83728	Up
9030025P20Rik	0.131449	0.0358552	0.670817	Up
Phf11d	0.131839	0.0360305	0.622155	Up
F2	0.132212	0.0361842	2.62951	Up
Dram1	0.132212	0.0361843	0.678544	Up
A530041M06Rik	1	0.0362111	2.27686	Up
Ltb	0.132252	0.0362123	1.1905	Up
Gm43362	1	0.0362457	2.13052	Up
Gm9626	1	0.0363762	2.16699	Up
Ugt1a1	0.132754	0.0364108	3.92775	Up
Dancr	0.132818	0.0364371	0.669226	Up
Cxcl1	0.13289	0.0364777	1.72469	Up
Gm43197	1	0.0365775	1.35871	Up
Sowahb	1	0.0365938	3.49246	Up
Vnn3	0.133347	0.0366694	2.06553	Up
Apoh	0.133552	0.0367521	2.70908	Up
Gm42907	1	0.0367822	3.43417	Up
Proz	0.133594	0.0367898	2.36575	Up
Adgrl3	1	0.0368183	1.87137	Up
Slc39a4	0.133604	0.0368188	1.28816	Up
Gm10252	0.133653	0.0368412	0.77314	Up
Gm44243	0.133778	0.0368931	0.887895	Up
Lef1	1	0.0369175	1.4198	Up
Cfhr4	0.134093	0.0370477	2.28654	Up
Cldn2	0.134225	0.0371006	2.84	Up
Gc	0.134225	0.0371041	2.72947	Up
Gm45552	0.134413	0.0371825	0.813621	Up
Celsr3	0.13442	0.0371933	0.960793	Up
Khk	0.134463	0.0372395	1.259	Up
Ces1e	0.134483	0.0372562	3.13651	Up
Slc16a2	0.134483	0.0372636	0.608631	Up
Gm11639	1	0.0373562	3.85922	Up
Ccdc24	0.134692	0.0373671	0.99527	Up
Apon	0.135152	0.0375373	2.59383	Up
Mustn1	0.135641	0.0376998	0.704245	Up
Tmem30b	0.135887	0.0377948	1.39536	Up
Gm38118	1	0.0377991	1.01941	Up
Alpk1	0.135955	0.0378404	0.95368	Up
Impg2	1	0.0378572	1.65213	Up
Grap	0.136055	0.037877	0.627356	Up
Akr1c19	0.13609	0.0378959	2.94375	Up
Gm47593	1	0.0379212	1.75789	Up
Rab32	0.136276	0.0379654	0.782848	Up
Slc23a1	0.136339	0.0380187	2.76755	Up
Mir7069	1	0.0380469	1.55712	Up
Gls2	0.136388	0.0380607	2.17665	Up
Bex4	1	0.038067	2.2414	Up
Mnd1	0.136388	0.038086	0.691819	Up
Gm22357	0.136473	0.0381215	0.773527	Up
Hnf4a	0.136473	0.0381501	3.4693	Up
4930518I15Rik	0.136473	0.0381531	0.75094	Up
Gm17334	0.136584	0.0382121	1.33472	Up
Klf1	1	0.0382907	1.91964	Up
Dna2	0.136717	0.0383028	0.697186	Up
Fetub	0.136787	0.038335	2.37384	Up
Acat2	0.137167	0.0385786	0.660773	Up
Akr1b7	1	0.0386405	6.35497	Up
Gm37192	1	0.0386427	1.45901	Up
Serpina3k	0.137286	0.0386595	2.54835	Up
Gabre	0.137286	0.0386598	0.767939	Up
Serpina3g	0.137772	0.0389387	1.50621	Up
Epcam	1	0.0389852	1.48146	Up
Trim34b	1	0.0390318	4.38755	Up
Pemt	0.138093	0.0390665	2.0475	Up
Rbp4	0.138093	0.0391075	2.15957	Up
Abcd3	0.138093	0.0391157	0.606842	Up
Ddx4	1	0.0392932	4.10154	Up
Gchfr	0.138551	0.0393621	2.64613	Up
Ly96	0.138551	0.0393697	1.10656	Up
Gm5608	1	0.0394314	3.909	Up
Gm43148	1	0.039461	1.46941	Up
Gm16551	1	0.0397543	4.13444	Up
Gm26703	0.139814	0.0398566	1.04939	Up
Prlr	0.139855	0.0398866	1.59569	Up
Gm45842	1	0.0399639	4.59577	Up
Hsd3b7	0.14005	0.0400155	0.614083	Up
Esrp2	0.140551	0.0402231	1.98021	Up
Spc24	0.140576	0.0402487	0.718883	Up
Ehhadh	0.140637	0.0403121	1.35669	Up
BC049715	1	0.0403634	1.06994	Up
Gm42809	1	0.04042	1.50263	Up
Cyp2a12	0.140795	0.0404403	2.67727	Up
Tlcd2	0.141078	0.0406089	0.913811	Up
Gm5457	1	0.040662	2.95748	Up
Gm32089	1	0.0406658	5.23391	Up
Gm48832	0.14136	0.0407662	1.1902	Up
Gm49883	0.141431	0.040808	0.600578	Up
Bhmt	0.141489	0.0408527	2.74928	Up
Gpt2	0.141771	0.0409896	0.65491	Up
Gm15984	1	0.0410195	1.13703	Up
Irx3os	1	0.0410397	3.55463	Up
Pm20d1	0.141782	0.0410669	1.07142	Up
Plpp2	0.141799	0.0410892	0.995538	Up
Pzp	0.142023	0.041202	2.66891	Up
Gm11525	1	0.0412749	1.98735	Up
Glyctk	0.14251	0.0414459	1.83691	Up
Ear2	0.1426	0.0415094	0.675156	Up
Ccdc120	0.142617	0.0415234	0.811762	Up
Atg7	0.142643	0.0415591	0.629661	Up
Hpd	0.142644	0.0415688	3.41721	Up
Bmper	0.142741	0.0416157	0.676905	Up
Gapdhs	1	0.0416249	0.962661	Up
Lat	0.142943	0.0417314	0.999435	Up
Spint1	1	0.041848	1.23321	Up
Akr1c14	0.143191	0.0419248	1.74734	Up
Gm28192	0.143391	0.0420116	0.716228	Up
Gm19522	0.143439	0.0420537	0.733084	Up
Gm12592	0.143625	0.042127	0.887737	Up
Clcf1	0.143754	0.0421993	0.6226	Up
Azgp1	0.143754	0.042205	2.66179	Up
Gm38155	0.143814	0.042239	0.682015	Up
Trim34a	0.144024	0.0423549	0.685749	Up
AW146154	0.14444	0.0426024	0.755595	Up
Gm15601	0.144521	0.0426468	0.716967	Up
Apoe	0.144521	0.042651	1.56786	Up
Tfcp2l1	0.144521	0.0426547	0.641131	Up
Gm55889	1	0.0427193	1.68638	Up
Lman1l	1	0.0427228	3.87719	Up
Rps23-ps2	0.144661	0.0427283	1.01363	Up
Vill	0.144661	0.042738	0.628756	Up
Acaa1b	0.144661	0.0427522	2.31099	Up
Gm22043	1	0.0428532	2.68641	Up
Arhgef39	0.144865	0.0428699	1.08972	Up
Gm21992	0.145042	0.0429606	0.716735	Up
Rnf122	0.145058	0.0429839	0.851707	Up
Trim43a	1	0.042994	1.04298	Up
Zfp14	0.145066	0.042996	0.583826	Up
Nat8f1	0.145081	0.0430362	2.08602	Up
Gm8818	0.145081	0.0430462	2.11922	Up
Sfxn1	0.145081	0.0430573	0.70368	Up
Gm11714	1	0.0430635	3.77776	Up
Rdh16	0.145203	0.043122	2.34876	Up
Abcc2	0.145419	0.0432053	2.78092	Up
Mup13	0.145456	0.0432435	3.32977	Up
Xylb	0.145456	0.0432451	2.26323	Up
Acsm5	0.145456	0.0432543	0.991954	Up
Serpinb10	0.145755	0.0433927	1.69751	Up
Krtap11-1	1	0.0433946	3.85187	Up
Slc8a2	0.145755	0.0434195	0.625465	Up
Mthfd1l	0.145839	0.0434539	0.608787	Up
Ocln	1	0.0435637	1.90342	Up
Slc17a9	0.146202	0.0435724	0.973189	Up
Cdc14b	0.146599	0.0437476	0.662149	Up
Gm17111	1	0.0438356	1.09267	Up
Mkrn2os	0.147019	0.0439511	1.58898	Up
Cp	0.147031	0.0439823	0.877939	Up
Haao	0.147427	0.044149	2.35032	Up
Slc2a4rg-ps	0.14781	0.0443161	0.593072	Up
Sh3yl1	0.147842	0.044341	0.938742	Up
Cfhr2	0.148309	0.0445345	2.4147	Up
Ptger4	0.148341	0.0445877	0.817288	Up
Gm13864	1	0.0446797	2.74127	Up
E330011O21Rik	0.148582	0.0446991	0.948973	Up
Ttc39aos1	1	0.0447007	1.48409	Up
Angptl3	0.148775	0.0447917	2.66677	Up
Gm8773	1	0.0447955	1.83802	Up
Pkhd1	1	0.0448014	2.26067	Up
Mir6953	1	0.0448766	1.99561	Up
Gm16118	1	0.0450033	0.895053	Up
Sdsl	0.149695	0.0452299	1.17062	Up
Dio1	0.149703	0.0452522	4.09328	Up
Ces1c	0.149703	0.0452597	2.73883	Up
Pipox	0.149703	0.0452713	2.41201	Up
4930506C21Rik	0.150131	0.0454597	0.611163	Up
Crot	0.150429	0.0455894	0.671951	Up
Cfhr3	1	0.0457006	4.38072	Up
Plg	0.150714	0.0457152	2.62122	Up
Pllp	0.150818	0.0457762	0.596551	Up
Gm46404	0.150976	0.0458746	0.795255	Up
Gm15819	1	0.0459015	3.45225	Up
Epha1	0.1514	0.0460414	1.53664	Up
Sectm1a	1	0.046049	1.31469	Up
Sec14l2	0.151641	0.0461549	1.8975	Up
Clec12b	1	0.0462083	2.35791	Up
Tmem26	1	0.0463791	2.41663	Up
Dtnb	0.152284	0.0464193	0.68983	Up
Etnk2	0.15231	0.0464483	2.07941	Up
C78283	1	0.0464784	3.31797	Up
Gm45501	1	0.0464957	1.23956	Up
Gm43935	1	0.0464979	2.09933	Up
Asap3	0.152762	0.0466762	0.582883	Up
Gm15912	0.15293	0.0467374	0.671149	Up
2810030D12Rik	1	0.0467433	1.14879	Up
Rspo3	0.15317	0.0468248	0.630409	Up
Thpo	0.153341	0.0469419	0.621907	Up
Tex9	0.153341	0.0469432	0.956134	Up
Ccdc122	0.153459	0.0470755	0.768235	Up
Gm48838	1	0.047141	1.04032	Up
Unc80	1	0.0471901	1.24624	Up
Gm16048	0.153672	0.0472546	0.69713	Up
Cfap43	0.15416	0.0474362	0.595084	Up
Osr1	0.15431	0.0475127	0.857746	Up
Slc25a10	0.154373	0.0475524	0.9044	Up
Sema3a	0.154581	0.0476465	0.637528	Up
Jpt2	0.154648	0.0476874	0.687631	Up
Acat3	0.154734	0.0477242	2.12607	Up
Gm43535	1	0.0479124	1.86975	Up
Gm10130	0.155271	0.0479407	0.617582	Up
Upp1	0.155299	0.0479595	0.687979	Up
Agtr1a	0.15551	0.0480448	0.734114	Up
Gm20008	0.155838	0.0481667	0.699986	Up
Gm17084	1	0.0481716	1.6981	Up
Apoa5	0.155905	0.0481975	2.40675	Up
Mup19	0.155988	0.0482338	4.82569	Up
Gdpd3	0.156066	0.0482803	1.03537	Up
Galm	0.156496	0.0484628	1.04482	Up
Rps10-ps4	1	0.04849	3.61258	Up
B430306N03Rik	0.15671	0.048559	1.2498	Up
Asgr1	0.157064	0.0487099	3.03401	Up
Gm18001	1	0.048755	3.15376	Up
Abi2	0.157913	0.0490766	0.925445	Up
Gm42815	1	0.0491745	1.73473	Up
Clec4e	0.158136	0.0491771	1.27111	Up
Gm50037	1	0.0492215	1.6532	Up
Gm47976	0.158231	0.049248	0.915289	Up
Ang	0.158583	0.0494224	0.919714	Up
Vmn2r26	0.158583	0.04943	3.11703	Up
BC106179	1	0.0494641	2.57476	Up
Vsig2	0.158703	0.0494866	0.607459	Up
Cyp3a59	0.15871	0.0495112	4.63898	Up
Zfp292	0.158717	0.0495239	0.945464	Up
9230116N13Rik	0.158723	0.0495359	0.872131	Up
Gm43068	1	0.0495591	3.79265	Up
Brca2	0.158762	0.0495792	0.649601	Up
4930590J08Rik	0.159091	0.0497359	1.04255	Up
Amt	0.159138	0.0497696	0.799047	Up
Dsg2	0.159192	0.0497969	1.40506	Up
Corin	1	0.0498479	1.67365	Up
Syndig1	0.159422	0.0499004	1.05289	Up
Mup3	0.159441	0.0499167	2.51872	Up
Scnn1g	1	0.0499937	4.7121	Up
Shroom4	5.21875e-10	3.41452e-14	-1.42888	Down
Podxl	5.29682e-10	9.90733e-14	-1.5824	Down
Rbp7	5.29682e-10	1.03968e-13	-3.03377	Down
Prnd	1.88905e-09	4.94386e-13	-8.74913	Down
Eln	2.53141e-09	8.28124e-13	-1.8527	Down
Rflnb	1.10464e-08	5.0592e-12	-1.52731	Down
Cavin1	3.1189e-08	1.6325e-11	-1.08471	Down
Col6a3	5.93018e-08	3.54088e-11	-1.58147	Down
Klhdc7a	5.93018e-08	3.87999e-11	-23.0142	Down
Pigo	6.15533e-08	4.43003e-11	-0.773252	Down
Mfap5	1.01195e-07	7.94516e-11	-1.57823	Down
Fbn1	1.06342e-07	9.04508e-11	-1.38448	Down
Tuba1a	1.17916e-07	1.1438e-10	-1.20262	Down
Cnnm4	1.17916e-07	1.15725e-10	-1.03239	Down
Arhgef10	1.20759e-07	1.26417e-10	-0.968602	Down
Mcc	1.30592e-07	1.45255e-10	-1.34008	Down
Cilp	1.74785e-07	2.05845e-10	-1.39082	Down
Meox1	1.98648e-07	2.56492e-10	-1.70607	Down
Nmrk2	1.98648e-07	2.59943e-10	-2.36265	Down
Col6a2	2.12029e-07	2.91325e-10	-1.40876	Down
Zfp142	2.48748e-07	3.68933e-10	-1.19845	Down
Arhgef15	2.48748e-07	3.74326e-10	-1.53361	Down
Loxl2	2.50882e-07	3.93952e-10	-1.13794	Down
Col5a1	4.50981e-07	7.37668e-10	-1.39189	Down
Nid1	4.57511e-07	7.78284e-10	-0.667473	Down
Fstl1	7.56804e-07	1.33693e-09	-1.08037	Down
Ecm2	8.11553e-07	1.52234e-09	-1.05864	Down
Ptgfrn	8.11553e-07	1.53985e-09	-0.889736	Down
Col15a1	1.01908e-06	2.0082e-09	-1.61452	Down
Rftn1	1.01908e-06	2.1258e-09	-0.981142	Down
Slc39a3	1.01908e-06	2.13364e-09	-0.690753	Down
Ackr4	1.40895e-06	3.04209e-09	-2.15851	Down
Cxcl12	1.43896e-06	3.20242e-09	-1.73994	Down
Aqp7	1.43896e-06	3.37927e-09	-1.88912	Down
Angptl1	1.43896e-06	3.38934e-09	-1.84833	Down
D830024N08Rik	1.49619e-06	3.62204e-09	-1.48568	Down
Ssu2	1.75234e-06	4.35676e-09	-1.95459	Down
Sptan1	1.78922e-06	4.56553e-09	-0.926623	Down
Col8a2	1.83936e-06	4.81381e-09	-1.47971	Down
Col6a1	2.22833e-06	5.97758e-09	-1.17834	Down
Pcolce	2.27914e-06	6.263e-09	-1.0831	Down
Lrrc52	2.67368e-06	7.52213e-09	-1.75238	Down
Id1	2.7032e-06	7.78206e-09	-1.50533	Down
Tmem204	2.89263e-06	8.60271e-09	-1.35091	Down
Col5a2	2.89263e-06	8.70591e-09	-1.14384	Down
Mapk4	3.17226e-06	9.75504e-09	-1.32458	Down
Htra3	4.31468e-06	1.35504e-08	-1.10741	Down
Abra	4.52695e-06	1.45132e-08	-1.6543	Down
Ret	4.75403e-06	1.5766e-08	-2.00734	Down
Islr	4.75403e-06	1.58634e-08	-1.16364	Down
Rfx1	5.00916e-06	1.70424e-08	-1.1207	Down
Efr3b	5.18692e-06	1.79866e-08	-1.29467	Down
Pdgfrl	5.38154e-06	1.90135e-08	-1.42711	Down
Gask1b	5.55096e-06	2.0139e-08	-1.24426	Down
Lamb1	5.55096e-06	2.03385e-08	-0.73696	Down
Col1a1	5.56941e-06	2.07705e-08	-1.37997	Down
Ints2	6.34412e-06	2.40748e-08	-0.729739	Down
C1qtnf6	6.43191e-06	2.48287e-08	-0.817657	Down
Vwa3a	7.47022e-06	2.93256e-08	-1.5002	Down
Mxra7	8.13266e-06	3.24583e-08	-0.966402	Down
Hspg2	9.16865e-06	3.72312e-08	-0.931908	Down
Thy1	9.16865e-06	3.77928e-08	-0.908972	Down
Fibin	9.37595e-06	3.92607e-08	-1.382	Down
Tril	9.45862e-06	4.08446e-08	-1.72681	Down
Ltbp4	1.03711e-05	4.54634e-08	-0.696548	Down
Thbs3	1.05283e-05	4.74412e-08	-0.887157	Down
Tmem186	1.05283e-05	4.75302e-08	-0.720339	Down
Itpkb	1.23403e-05	5.65182e-08	-0.996318	Down
Col3a1	1.26379e-05	5.87078e-08	-1.27144	Down
Lama4	1.27626e-05	6.01222e-08	-0.875974	Down
Plxnd1	1.30283e-05	6.22263e-08	-0.875025	Down
Tmem171	1.37681e-05	6.66607e-08	-2.45007	Down
Pea15a	1.39123e-05	6.82689e-08	-0.879549	Down
Plpp1	1.41616e-05	7.04186e-08	-0.626726	Down
Papln	1.43653e-05	7.23715e-08	-2.17968	Down
Pmepa1	1.48807e-05	7.61219e-08	-1.0998	Down
Sptbn1	1.48807e-05	7.77333e-08	-0.910402	Down
Syn2	1.48807e-05	7.78888e-08	-0.916511	Down
Paqr4	1.71788e-05	9.1042e-08	-0.732317	Down
D17H6S53E	1.76278e-05	9.45745e-08	-0.757691	Down
Mmp15	1.77475e-05	9.63782e-08	-1.02456	Down
Col1a2	1.78358e-05	9.80245e-08	-1.11994	Down
Lamc1	2.05636e-05	1.14362e-07	-0.981272	Down
Timp4	2.51725e-05	1.41641e-07	-1.94821	Down
Ccn2	2.89909e-05	1.65023e-07	-1.95289	Down
Loxl1	3.37928e-05	1.96254e-07	-1.05011	Down
Ncs1	3.37928e-05	1.97189e-07	-0.841731	Down
Gjc2	3.37928e-05	1.98989e-07	-2.04559	Down
Cdc42ep2	4.11902e-05	2.45244e-07	-0.621381	Down
Cd248	4.21667e-05	2.53817e-07	-1.08564	Down
Pdgfb	4.55992e-05	2.77462e-07	-1.25048	Down
Grb10	4.70939e-05	2.89638e-07	-1.53344	Down
Hic1	4.81883e-05	2.99522e-07	-1.38484	Down
Plpp3	4.82314e-05	3.02945e-07	-0.877664	Down
Dusp18	5.2887e-05	3.37455e-07	-1.24985	Down
Tubb4b	5.2887e-05	3.40372e-07	-0.616635	Down
Adamts2	5.2887e-05	3.42568e-07	-0.82924	Down
Best3	5.50838e-05	3.60402e-07	-2.14205	Down
Dffa	5.54152e-05	3.66196e-07	-0.781052	Down
Tgfb1i1	5.69006e-05	3.79734e-07	-0.728185	Down
F2rl1	5.82052e-05	3.95243e-07	-1.59704	Down
Apba1	5.82052e-05	3.99866e-07	-0.921352	Down
Mall	6.7409e-05	4.67505e-07	-1.35903	Down
Tfrc	6.75107e-05	4.72628e-07	-1.51345	Down
Prdm16	7.30679e-05	5.16313e-07	-0.901138	Down
Gm49794	7.31751e-05	5.21858e-07	-1.49529	Down
Bcs1l	7.35273e-05	5.29181e-07	-0.671548	Down
Cacna1g	7.82206e-05	5.68077e-07	-1.40234	Down
Unc5b	7.91486e-05	5.85174e-07	-0.989985	Down
Ndn	7.97205e-05	5.99833e-07	-0.609741	Down
Cpxm2	8.32061e-05	6.31504e-07	-1.24496	Down
Axl	0.000103056	8.09129e-07	-0.702979	Down
Lincmd1	0.000105764	8.37306e-07	-2.76195	Down
Ppp1r27	0.000108138	8.70258e-07	-1.41696	Down
Pi16	0.000108841	8.86484e-07	-0.850484	Down
Antxr1	0.000108841	8.90154e-07	-0.86351	Down
Gng11	0.000120867	9.96419e-07	-0.700054	Down
Adamts12	0.000121872	1.01711e-06	-1.26193	Down
Med26	0.000121872	1.02599e-06	-0.829308	Down
6030458C11Rik	0.000123736	1.05245e-06	-0.619111	Down
Efnb1	0.000124752	1.06926e-06	-0.926607	Down
Rcn1	0.00014158	1.24128e-06	-0.611517	Down
Tnxb	0.000149539	1.32084e-06	-0.950613	Down
Cd300lg	0.000154691	1.37647e-06	-1.25826	Down
2610028H24Rik	0.000155785	1.3964e-06	-1.26632	Down
Col12a1	0.000159423	1.43944e-06	-1.58277	Down
Pycr1	0.000164249	1.49376e-06	-1.90069	Down
Dennd2a	0.000168935	1.56374e-06	-0.750037	Down
Has2os	1	1.56458e-06	-5.90426	Down
Sstr3	1	1.56596e-06	-6.04829	Down
Lrrc8c	0.000168935	1.56919e-06	-1.0818	Down
Smad7	0.000168935	1.56953e-06	-1.06345	Down
Thbs4	0.000182238	1.70505e-06	-1.06483	Down
Sparc	0.000188756	1.78028e-06	-0.779814	Down
Zfp346	0.000188756	1.79074e-06	-1.64266	Down
C1qtnf3	0.000191092	1.8254e-06	-1.48701	Down
Emp1	0.00020567	1.99844e-06	-3.00444	Down
Tmx2	0.000208885	2.05419e-06	-0.721599	Down
Dpysl3	0.000211173	2.10012e-06	-1.02411	Down
Spsb4	0.000216933	2.17161e-06	-1.54536	Down
Mfap4	0.000224779	2.27955e-06	-1.18141	Down
Sec14l1	0.000227977	2.32691e-06	-0.997114	Down
Irs1	0.000229787	2.36041e-06	-0.980324	Down
Klf4	0.000243266	2.55707e-06	-1.68865	Down
Trib2	0.000243266	2.56254e-06	-0.992604	Down
Tinagl1	0.000249018	2.64021e-06	-1.22233	Down
Prag1	0.000263349	2.82578e-06	-1.23389	Down
Thbs2	0.000267863	2.90927e-06	-1.11722	Down
Gm5113	0.000280643	3.06644e-06	-0.8804	Down
Ubiad1	0.000294735	3.23969e-06	-0.773288	Down
Rab15	0.000297703	3.2918e-06	-1.09842	Down
Kdr	0.000302867	3.38853e-06	-1.17659	Down
Galnt16	0.000311686	3.50759e-06	-0.811294	Down
Ptpn14	0.000311917	3.53059e-06	-0.651503	Down
Nedd9	0.000315979	3.59835e-06	-1.25526	Down
L1cam	0.000315979	3.61793e-06	-0.749543	Down
Zfhx2	0.000327005	3.76556e-06	-1.06229	Down
Col6a6	0.000339478	3.9314e-06	-1.42126	Down
Exoc8	0.000343403	4.01075e-06	-0.984843	Down
Efcab14	0.000343403	4.0218e-06	-0.587598	Down
Btnl9	0.00034485	4.06131e-06	-1.26982	Down
Col4a2	0.000344881	4.1068e-06	-0.752727	Down
Tcim	0.000345175	4.13288e-06	-1.42257	Down
Col16a1	0.000354208	4.2874e-06	-1.00699	Down
Hmcn2	0.000358463	4.36235e-06	-0.872667	Down
Myadm	0.000371199	4.54162e-06	-0.982958	Down
Adcy7	0.000380984	4.71121e-06	-1.4153	Down
Postn	0.000390802	4.88374e-06	-1.02407	Down
Plekhf1	0.00040279	5.05991e-06	-0.97361	Down
Jcad	0.000422379	5.40134e-06	-0.972813	Down
Gja5	0.000422379	5.40514e-06	-1.39636	Down
Tnfrsf12a	0.000422379	5.41654e-06	-1.25849	Down
Ttc30b	0.000424766	5.47493e-06	-1.14091	Down
Dok4	0.000431181	5.61175e-06	-1.43733	Down
Tspan11	0.000431181	5.61404e-06	-1.32881	Down
Fndc1	0.000451241	5.93454e-06	-1.04904	Down
Fgf18	0.000451241	5.9394e-06	-1.18884	Down
Tubb2b	0.000451241	5.9638e-06	-0.989172	Down
Kdelr3	0.000464545	6.17002e-06	-1.13268	Down
Heg1	0.000469463	6.26606e-06	-1.2907	Down
Ssc5d	0.000490552	6.61173e-06	-0.98803	Down
Miga2	0.000503312	6.81664e-06	-1.18588	Down
Lrrn2	0.000520361	7.11564e-06	-0.9254	Down
Cavin2	0.000523538	7.19334e-06	-1.25879	Down
Itgbl1	0.000527731	7.28547e-06	-1.15332	Down
Adprhl1	0.0005543	7.68854e-06	-0.700084	Down
Ckb	0.000554475	7.72724e-06	-0.889843	Down
Igfbp5	0.000558344	7.8177e-06	-0.7177	Down
Nepn	0.000577629	8.16331e-06	-1.72219	Down
Mrc2	0.000591409	8.39675e-06	-0.896513	Down
Anxa2	0.000623161	8.92909e-06	-1.11491	Down
Fkbp10	0.00062764	9.03433e-06	-0.705188	Down
Srpx2	0.000629405	9.10093e-06	-0.8529	Down
Heatr5a	0.000637407	9.30003e-06	-0.6678	Down
Hecw2	0.000680385	9.97162e-06	-1.09542	Down
Ptprr	0.000685663	1.01116e-05	-2.35266	Down
Fgf6	0.000702869	1.04851e-05	-1.38635	Down
P3h2	0.00071748	1.07547e-05	-1.01463	Down
Dclk1	0.000727281	1.0992e-05	-1.12083	Down
Fitm2	0.000761931	1.15656e-05	-0.675817	Down
Dcakd	0.000764992	1.17121e-05	-0.806882	Down
Pgap4	0.000790065	1.21477e-05	-0.86268	Down
Ppargc1a	0.00084113	1.29879e-05	-1.87699	Down
Gpr4	0.000857499	1.33851e-05	-0.870087	Down
Mcpt2	0.000857499	1.34089e-05	-1.04252	Down
Myh10	0.000866685	1.3666e-05	-0.969326	Down
D630003M21Rik	0.000875607	1.3864e-05	-1.51921	Down
Lbh	0.000878542	1.39679e-05	-0.891813	Down
Gpr153	0.000881074	1.40658e-05	-1.17615	Down
Pam	0.000895586	1.43561e-05	-0.587851	Down
Slc9a3r2	0.000942657	1.51723e-05	-1.51754	Down
Mus81	0.000943424	1.52464e-05	-0.797403	Down
Radil	0.000998101	1.61953e-05	-0.959416	Down
Ptprb	0.00103584	1.68755e-05	-0.915506	Down
BC034090	0.00107099	1.75181e-05	-1.24528	Down
Tppp3	0.00107432	1.7643e-05	-0.948044	Down
Amot	0.00107436	1.77139e-05	-0.797946	Down
Cd151	0.00109451	1.82609e-05	-0.870103	Down
Arhgef10l	0.00110979	1.8661e-05	-0.597004	Down
Mirg	0.00112176	1.89357e-05	-0.965793	Down
Gm8424	0.00115532	1.9729e-05	-1.57247	Down
Rtn4ip1	0.00115674	1.98289e-05	-0.628212	Down
9530020I12Rik	0.00115859	1.99364e-05	-0.974639	Down
Ntrk2	0.00117888	2.03628e-05	-0.751958	Down
Mfap2	0.0011992	2.07923e-05	-0.934357	Down
Pkd2	0.00123406	2.15581e-05	-0.601054	Down
Sema3c	0.00123925	2.17299e-05	-0.912069	Down
Map6	0.00124933	2.19883e-05	-0.864105	Down
Piezo2	0.00127247	2.24789e-05	-1.21215	Down
Tnmd	0.00137746	2.45138e-05	-1.61023	Down
Shc2	0.00138481	2.47351e-05	-0.965495	Down
Smoc2	0.00140047	2.51981e-05	-0.722024	Down
Vim	0.00144364	2.62519e-05	-0.737949	Down
Egln3	0.00144364	2.63642e-05	-1.24709	Down
Myoc	0.00144364	2.64472e-05	-0.701614	Down
Niban1	0.00146121	2.68647e-05	-0.880918	Down
Pkd1	0.00146164	2.69682e-05	-0.697606	Down
Fbln5	0.00147678	2.73443e-05	-1.07562	Down
Mrgprf	0.00148279	2.75525e-05	-1.55109	Down
Stmn4	0.00151066	2.81692e-05	-1.17659	Down
Igsf1	0.00152521	2.85404e-05	-0.99237	Down
Mrm1	0.00153335	2.88013e-05	-0.872124	Down
Matn2	0.00153335	2.89035e-05	-0.832833	Down
Itga11	0.00153335	2.89936e-05	-1.03946	Down
Col5a3	0.00155795	2.97501e-05	-1.22309	Down
Col14a1	0.00156747	3.00489e-05	-0.978152	Down
Gtf2h3	0.00157379	3.04728e-05	-0.717983	Down
Lynx1	0.00157379	3.04791e-05	-0.809822	Down
Ift122	0.00161163	3.13174e-05	-0.7276	Down
Clec11a	0.00164663	3.21053e-05	-1.20643	Down
Rcn3	0.00165064	3.22913e-05	-0.853357	Down
Tmem45a	0.00165845	3.25526e-05	-1.10773	Down
Cbarp	0.00169572	3.3617e-05	-2.18262	Down
Col11a1	0.0017052	3.39166e-05	-2.4089	Down
Tgfb3	0.00177481	3.56496e-05	-0.661382	Down
Itih5	0.00179686	3.621e-05	-0.604463	Down
Perm1	0.00182449	3.6886e-05	-0.973363	Down
Atp1a1	0.00182577	3.70315e-05	-0.658267	Down
Adamts3	0.0018392	3.74432e-05	-2.42215	Down
Itgb6	0.0018392	3.75445e-05	-0.717615	Down
Sema3b	0.00184063	3.77263e-05	-0.632174	Down
Afap1	0.00184063	3.78147e-05	-0.582316	Down
Prss23	0.0018577	3.82868e-05	-0.730457	Down
Tmem107	0.00191826	3.9786e-05	-1.22429	Down
Sulf1	0.00194002	4.03727e-05	-0.698543	Down
Rtl8a	0.00198796	4.16217e-05	-0.59212	Down
Dusp8	0.00199238	4.18446e-05	-1.38046	Down
Nipal3	0.00199519	4.21647e-05	-0.677927	Down
Abtb2	0.00200235	4.25782e-05	-1.0309	Down
Tuba4a	0.00206879	4.42633e-05	-1.08577	Down
Dpt	0.00206879	4.45323e-05	-0.605244	Down
Gm16576	0.0020907	4.51407e-05	-1.0759	Down
Aff3	0.00215406	4.67636e-05	-1.15132	Down
Col11a2	0.00215406	4.67906e-05	-0.991953	Down
Olfml2b	0.00219036	4.78658e-05	-0.902495	Down
Zc3hav1l	0.00219036	4.78659e-05	-1.08068	Down
Hephl1	0.0022442	4.91892e-05	-1.10974	Down
Colgalt2	0.00224528	4.93596e-05	-1.09359	Down
Xylt1	0.00227172	5.02631e-05	-1.10376	Down
1700119I11Rik	0.00227172	5.0387e-05	-2.26997	Down
Mmrn1	0.00228356	5.10264e-05	-0.942968	Down
Trim72	0.00234196	5.27644e-05	-0.685824	Down
Arhgap24	0.00234196	5.29125e-05	-0.805907	Down
Snx27	0.00234196	5.30174e-05	-0.944043	Down
Col4a1	0.00234587	5.32877e-05	-0.775674	Down
Nuak1	0.00240009	5.48045e-05	-1.16894	Down
Cd93	0.00240048	5.49704e-05	-0.654962	Down
Zbtb46	0.00243015	5.58089e-05	-0.932673	Down
Snai3	0.00246213	5.68655e-05	-1.12362	Down
Praf2	0.00249777	5.83787e-05	-0.825119	Down
Gm19605	0.00249777	5.84017e-05	-1.0165	Down
Htra1	0.00249777	5.86467e-05	-0.621101	Down
Hspa12b	0.00251586	5.94232e-05	-1.18789	Down
Ace	0.00252603	6.02074e-05	-0.841822	Down
Ehd2	0.00252603	6.03541e-05	-0.956263	Down
Noct	0.00252603	6.04157e-05	-1.60921	Down
Xpnpep2	0.00252603	6.04899e-05	-1.67094	Down
Synpo2l	0.0025754	6.2009e-05	-0.715268	Down
Tm6sf1	0.00260518	6.3087e-05	-0.984256	Down
Ttll1	0.00263432	6.43221e-05	-0.724441	Down
Lrp5	0.00268258	6.59939e-05	-0.738952	Down
Col22a1	0.00276749	6.82639e-05	-0.939143	Down
Adcy1	0.00283273	7.00583e-05	-0.840904	Down
Asb1	0.00287628	7.15119e-05	-0.848809	Down
Vash1	0.00287714	7.17215e-05	-1.21697	Down
Scara5	0.00290172	7.25241e-05	-0.900463	Down
B3glct	0.00291944	7.33489e-05	-0.658091	Down
Cyp2s1	0.00295669	7.44907e-05	-1.20946	Down
Kcng4	0.00295669	7.46717e-05	-1.00783	Down
Mtfp1	0.00298925	7.60808e-05	-0.699722	Down
Cfap74	0.00308053	7.86055e-05	-1.25817	Down
Scx	0.00309515	7.95482e-05	-0.982107	Down
Eng	0.00309515	7.97885e-05	-0.643906	Down
Sgsm2	0.00310015	8.01203e-05	-0.632376	Down
Trp53inp2	0.0031488	8.15835e-05	-0.782108	Down
Epb41l2	0.0031502	8.18261e-05	-0.739129	Down
Atp8b2	0.00319424	8.31789e-05	-0.64828	Down
Bgn	0.00322181	8.43185e-05	-0.65329	Down
Adamtsl2	0.00322209	8.45366e-05	-1.50656	Down
Calm3	0.00322411	8.48006e-05	-0.649564	Down
Sertad4	0.00324518	8.55672e-05	-1.45064	Down
Fcrls	0.00326902	8.67689e-05	-1.19028	Down
Msc	0.00326902	8.68028e-05	-1.45424	Down
Igsf10	0.00329219	8.76683e-05	-1.00295	Down
Clock	0.00333524	8.90328e-05	-0.90751	Down
Plat	0.00335325	8.97329e-05	-1.01135	Down
Zfp691	0.00336399	9.02404e-05	-0.824012	Down
Ppm1f	0.00339747	9.1361e-05	-0.733398	Down
Angptl7	0.00342897	9.24323e-05	-1.53408	Down
Dnajc27	0.00342989	9.26816e-05	-0.779177	Down
Klhl18	0.00350871	9.5041e-05	-0.588045	Down
Mical2	0.00351165	9.53504e-05	-0.756307	Down
Cilp2	0.00351536	9.5911e-05	-1.91201	Down
Ccdc102a	0.00356148	9.85676e-05	-0.93464	Down
Trim35	0.00359785	9.98094e-05	-0.817284	Down
Loxl3	0.00360122	0.000100487	-0.906491	Down
Spon2	0.00360122	0.000100647	-1.7048	Down
Abcb9	0.00360122	0.000100756	-0.615318	Down
Itgb4	0.00360122	0.000100846	-0.618984	Down
Acta2	0.00362263	0.000101919	-0.666854	Down
Snai2	0.00366341	0.000103546	-1.06321	Down
Kcnb1	0.0037453	0.000106651	-1.13864	Down
Ston1	0.0037453	0.000106905	-1.25834	Down
Tpgs2	0.0037453	0.000107318	-0.61465	Down
Arhgap31	0.0037453	0.000107331	-0.666352	Down
Gm5693	1	0.000109679	-5.16991	Down
Slc16a1	0.00382988	0.000110506	-0.79393	Down
Fmod	0.00387436	0.000112043	-1.50868	Down
Fbn2	0.00388554	0.000112621	-2.29181	Down
Kank4	0.00390915	0.000113561	-0.82719	Down
Pthlh	0.00394755	0.000114935	-2.74073	Down
Amd1	0.00399461	0.000117612	-0.792747	Down
Gm28651	0.00405382	0.00012015	-0.85244	Down
Cbfa2t3	0.00405792	0.000120538	-0.701304	Down
P4ha2	0.00415425	0.000124486	-0.783078	Down
Ephb3	0.00418509	0.000125996	-1.4563	Down
P4ha1	0.00418509	0.000126232	-0.743663	Down
Itga9	0.00419655	0.000127127	-0.650905	Down
Ror2	0.0042276	0.000128432	-0.991402	Down
Gas1	0.00429447	0.000130936	-1.08399	Down
Pcdh7	0.00432279	0.000132082	-0.911134	Down
Rab23	0.00438964	0.000134699	-1.02842	Down
Ank1	0.00439517	0.0001354	-0.962912	Down
Crip1	0.00439517	0.000135444	-0.676397	Down
Fbln7	0.00440904	0.00013616	-1.06462	Down
Fam20c	0.00441977	0.00013678	-0.649175	Down
Reck	0.00450307	0.000139686	-0.72573	Down
B4galt6	0.00458981	0.000143544	-0.613193	Down
C1qtnf2	0.00461412	0.00014521	-0.970652	Down
S1pr2	0.00463628	0.000146514	-1.04973	Down
Adamts19	0.00474419	0.000150856	-1.6873	Down
Tecta	0.0048911	0.000157157	-1.66062	Down
Asb10	0.00491042	0.00015839	-0.734326	Down
Fbxl22	0.00493394	0.000159472	-0.769653	Down
Ncald	0.00493496	0.000160624	-0.58335	Down
Klhl29	0.00493496	0.000160796	-0.998109	Down
Trim47	0.0049647	0.00016209	-0.81445	Down
Ankrd52	0.00501005	0.000163898	-0.959171	Down
Rtl6	0.00511711	0.000169075	-0.709286	Down
Dlc1	0.00516141	0.000172227	-0.700707	Down
Slc41a3	0.00520629	0.000174065	-1.53644	Down
Dkk3	0.00528677	0.000177794	-0.990657	Down
Kcnc1	0.00528892	0.000178212	-1.05188	Down
Chpf	0.00532889	0.000180605	-0.804441	Down
Pyurf	0.00535967	0.00018235	-0.65382	Down
Coro2b	0.00537664	0.000183279	-0.943387	Down
Tnc	0.00539856	0.000184732	-1.32401	Down
Sdk1	0.00540521	0.000185313	-0.909752	Down
Eogt	0.00541581	0.000186124	-0.805945	Down
Palm	0.00542254	0.000186972	-0.917372	Down
Nr1d1	0.00546436	0.000188771	-1.17086	Down
Asb5	0.00550472	0.000191246	-0.800604	Down
Slc25a34	0.00551321	0.000192262	-0.850264	Down
Amotl1	0.00551706	0.000192758	-1.11997	Down
Stard8	0.00553764	0.000194059	-0.693966	Down
Gm29773	0.00554511	0.000195465	-1.42005	Down
D830039M14Rik	0.00554776	0.000196112	-0.807773	Down
Etfrf1	0.00554776	0.000196403	-0.810897	Down
Vstm4	0.00554776	0.000196901	-0.848463	Down
Dchs1	0.00554776	0.00019713	-0.657121	Down
Pdlim4	0.00554776	0.00019746	-0.689333	Down
Mdga1	0.00558793	0.000200352	-0.931052	Down
Atp2b4	0.00559679	0.000201036	-1.13711	Down
Snord12	1	0.000204677	-3.42964	Down
Rgs4	0.00571671	0.000206466	-0.755081	Down
BB123696	0.00572751	0.000207231	-1.20979	Down
Clec16a	0.00595939	0.00021874	-0.651664	Down
Abca9	0.00602556	0.000221887	-1.13569	Down
Gm15743	0.00602556	0.000221957	-1.42582	Down
Bace2	0.00605426	0.00022341	-0.838782	Down
Dmpk	0.00615851	0.000228063	-0.580931	Down
Gask1a	0.00618051	0.000230091	-2.46567	Down
Stox2	0.00627411	0.000234261	-0.699136	Down
Calm1	0.00627411	0.000234397	-0.747105	Down
Tmem74b	0.00633036	0.000237326	-1.56106	Down
Hspa12a	0.00636495	0.00023904	-0.73737	Down
Gm15533	0.00637666	0.000239897	-0.787472	Down
Xirp1	0.00638409	0.000240594	-1.40519	Down
Kera	0.00642631	0.000242605	-2.38868	Down
Ccn4	0.00650913	0.000246584	-1.90417	Down
Kifc3	0.00655647	0.000249235	-0.628473	Down
Lrtm1	0.00656231	0.000249887	-0.801816	Down
Spock2	0.00657632	0.00025085	-0.794774	Down
Apln	0.00661278	0.000252673	-1.10889	Down
Sulf2	0.00677458	0.000259743	-0.77404	Down
Zbed4	0.00687607	0.000264642	-0.637655	Down
St3gal2	0.00697351	0.000270107	-0.620408	Down
Coq10a	0.00709086	0.000275117	-0.705761	Down
Flna	0.00714562	0.000279104	-0.689165	Down
Colq	0.00714562	0.00027913	-1.08984	Down
Eya2	0.00714562	0.000279579	-0.978264	Down
Gfra2	0.00718461	0.000281574	-0.777014	Down
Rfx2	0.00718597	0.000282098	-0.98957	Down
Leo1	0.00727766	0.000286649	-0.704232	Down
Gdf10	0.00728382	0.000287369	-0.95332	Down
Igkv2-109	1	0.000293249	-5.70491	Down
Fam107a	0.007387	0.000293373	-1.11429	Down
Ptdss1	0.00743512	0.00029577	-0.775014	Down
Atp11a	0.00746076	0.000297766	-1.00078	Down
Zdhhc23	0.00750201	0.000299908	-1.72877	Down
Islr2	0.00750201	0.000300394	-1.00861	Down
Dbn1	0.00752836	0.000302081	-0.671351	Down
Col8a1	0.00754709	0.000304175	-0.806555	Down
Vwa1	0.00758508	0.000307572	-0.747773	Down
[truncated: 1,050 more rows]
