# Supplementary material for: Identification of key genes affecting ventilator-induced diaphragmatic dysfunction in diabetic mice
Source: Front Genet. 2024 May 9;15:1387688. doi: 10.3389/fgene.2024.1387688 (PMC11112022; doi:10.3389/fgene.2024.1387688)
Supplement: Supplementary file 4 [file Table6.XLSX]

## Sheet: GO analysis
	ID	Description	GeneRatio	BgRatio	pvalue	p.adjust	qvalue	geneID	Count	type
GO:0030198	GO:0030198	extracellular matrix organization	8/65	315/28814	5.48545e-07	0.000249501	0.000189758	Eln/Col5a1/Col15a1/Col8a2/Col1a1/Col3a1/Col1a2/Exoc8	8	biological process
GO:0043062	GO:0043062	extracellular structure organization	8/65	316/28814	5.61801e-07	0.000249501	0.000189758	Eln/Col5a1/Col15a1/Col8a2/Col1a1/Col3a1/Col1a2/Exoc8	8	biological process
GO:0045229	GO:0045229	external encapsulating structure organization	8/65	317/28814	5.7533e-07	0.000249501	0.000189758	Eln/Col5a1/Col15a1/Col8a2/Col1a1/Col3a1/Col1a2/Exoc8	8	biological process
GO:0032963	GO:0032963	collagen metabolic process	5/65	124/28814	9.14317e-06	0.00254386	0.00193473	Col5a1/Id1/Col1a1/Col1a2/Pdgfb	5	biological process
GO:0003158	GO:0003158	endothelium development	5/65	133/28814	1.285e-05	0.0027863	0.00211912	Fstl1/Col15a1/Id1/Pdgfb/F2rl1	5	biological process
GO:0060348	GO:0060348	bone development	6/65	258/28814	2.58083e-05	0.00462012	0.00351383	Rflnb/Fbn1/Col1a1/Col3a1/Fgf18/Miga2	6	biological process
GO:0007178	GO:0007178	transmembrane receptor protein serine/threonine kinase signaling pathway	7/65	391/28814	2.84097e-05	0.00462012	0.00351383	Fbn1/Cilp/Fstl1/Id1/Htra3/Col3a1/Col1a2	7	biological process
GO:0061448	GO:0061448	connective tissue development	6/65	295/28814	5.44522e-05	0.00768697	0.00584631	Rflnb/Col5a1/Col1a1/Col3a1/Pdgfb/Fgf18	6	biological process
GO:0090287	GO:0090287	regulation of cellular response to growth factor stimulus	6/65	300/28814	5.97555e-05	0.00768697	0.00584631	Fbn1/Fstl1/Tmem204/Htra3/Pdgfb/Fgf18	6	biological process
GO:0035025	GO:0035025	positive regulation of Rho protein signal transduction	3/65	35/28814	6.81017e-05	0.00768697	0.00584631	Col3a1/F2rl1/Prag1	3	biological process
GO:0001667	GO:0001667	ameboidal-type cell migration	7/65	452/28814	7.09021e-05	0.00768697	0.00584631	Gadd45a/Mcc/Fstl1/Cxcl12/Ret/Pdgfb/Fgf18	7	biological process
GO:0045446	GO:0045446	endothelial cell differentiation	4/65	117/28814	0.000144391	0.0134875	0.0102579	Fstl1/Col15a1/Id1/F2rl1	4	biological process
GO:0071560	GO:0071560	cellular response to transforming growth factor beta stimulus	5/65	226/28814	0.000159948	0.0134875	0.0102579	Fbn1/Cilp/Htra3/Col3a1/Col1a2	5	biological process
GO:0050920	GO:0050920	regulation of chemotaxis	5/65	230/28814	0.000173545	0.0134875	0.0102579	Cxcl12/Pdgfb/F2rl1/Fgf18/Tubb2b	5	biological process
GO:0071559	GO:0071559	response to transforming growth factor beta	5/65	230/28814	0.000173545	0.0134875	0.0102579	Fbn1/Cilp/Htra3/Col3a1/Col1a2	5	biological process
GO:0048010	GO:0048010	vascular endothelial growth factor receptor signaling pathway	3/65	48/28814	0.000176239	0.0134875	0.0102579	Tmem204/Pdgfb/Fgf18	3	biological process
GO:0007266	GO:0007266	Rho protein signal transduction	4/65	138/28814	0.000271887	0.0196514	0.0149459	Col3a1/Col1a2/F2rl1/Prag1	4	biological process
GO:0032964	GO:0032964	collagen biosynthetic process	3/65	57/28814	0.000293862	0.0201218	0.0153036	Col5a1/Col1a1/Pdgfb	3	biological process
GO:0003093	GO:0003093	regulation of glomerular filtration	2/65	13/28814	0.00038462	0.0227451	0.0172987	Pdgfb/F2rl1	2	biological process
GO:0043589	GO:0043589	skin morphogenesis	2/65	13/28814	0.00038462	0.0227451	0.0172987	Col1a1/Col1a2	2	biological process
GO:0072224	GO:0072224	metanephric glomerulus development	2/65	14/28814	0.000448071	0.0231459	0.0176036	Ret/Pdgfb	2	biological process
GO:0030336	GO:0030336	negative regulation of cell migration	5/65	292/28814	0.000519094	0.0231459	0.0176036	Gadd45a/Mcc/Cxcl12/Col3a1/Pdgfb	5	biological process
GO:0007015	GO:0007015	actin filament organization	6/65	458/28814	0.000583814	0.0231459	0.0176036	Shroom4/Eln/Rflnb/Arhgef15/Id1/F2rl1	6	biological process
GO:2000146	GO:2000146	negative regulation of cell motility	5/65	305/28814	0.000632021	0.0231459	0.0176036	Gadd45a/Mcc/Cxcl12/Col3a1/Pdgfb	5	biological process
GO:0071230	GO:0071230	cellular response to amino acid stimulus	4/65	173/28814	0.000638764	0.0231459	0.0176036	Col6a1/Col1a1/Col3a1/Col1a2	4	biological process
GO:2001028	GO:2001028	positive regulation of endothelial cell chemotaxis	2/65	17/28814	0.000666726	0.0231459	0.0176036	Pdgfb/Fgf18	2	biological process
GO:0061572	GO:0061572	actin filament bundle organization	4/65	176/28814	0.0006812	0.0231459	0.0176036	Eln/Rflnb/Arhgef15/Id1	4	biological process
GO:0050673	GO:0050673	epithelial cell proliferation	6/65	476/28814	0.00071383	0.0231459	0.0176036	Mcc/Cxcl12/Col8a2/Id1/Pdgfb/Fgf18	6	biological process
GO:0060326	GO:0060326	cell chemotaxis	5/65	314/28814	0.000720364	0.0231459	0.0176036	Ackr4/Cxcl12/Pdgfb/F2rl1/Fgf18	5	biological process
GO:0090132	GO:0090132	epithelium migration	5/65	315/28814	0.000730722	0.0231459	0.0176036	Gadd45a/Mcc/Fstl1/Pdgfb/Fgf18	5	biological process
GO:2000379	GO:2000379	positive regulation of reactive oxygen species metabolic process	3/65	78/28814	0.000738689	0.0231459	0.0176036	Gadd45a/Pdgfb/F2rl1	3	biological process
GO:0090130	GO:0090130	tissue migration	5/65	317/28814	0.000751771	0.0231459	0.0176036	Gadd45a/Mcc/Fstl1/Pdgfb/Fgf18	5	biological process
GO:0048592	GO:0048592	eye morphogenesis	4/65	186/28814	0.000837102	0.0231459	0.0176036	Mfap5/Col5a1/Col8a2/Pdgfb	4	biological process
GO:0043200	GO:0043200	response to amino acid	4/65	187/28814	0.000853962	0.0231459	0.0176036	Col6a1/Col1a1/Col3a1/Col1a2	4	biological process
GO:0071229	GO:0071229	cellular response to acid chemical	4/65	187/28814	0.000853962	0.0231459	0.0176036	Col6a1/Col1a1/Col3a1/Col1a2	4	biological process
GO:0040013	GO:0040013	negative regulation of locomotion	5/65	340/28814	0.00102778	0.0272887	0.0207544	Gadd45a/Mcc/Cxcl12/Col3a1/Pdgfb	5	biological process
GO:0033627	GO:0033627	cell adhesion mediated by integrin	3/65	89/28814	0.0010834	0.0281901	0.0214399	Podxl/Fbn1/Ret	3	biological process
GO:0033630	GO:0033630	positive regulation of cell adhesion mediated by integrin	2/65	23/28814	0.00122953	0.0290963	0.0221292	Podxl/Ret	2	biological process
GO:0043535	GO:0043535	regulation of blood vessel endothelial cell migration	3/65	93/28814	0.00123005	0.0290963	0.0221292	Gadd45a/Pdgfb/Fgf18	3	biological process
GO:0001101	GO:0001101	response to acid chemical	4/65	209/28814	0.0012885	0.0299347	0.0227668	Col6a1/Col1a1/Col3a1/Col1a2	4	biological process
GO:0070509	GO:0070509	calcium ion import	3/65	96/28814	0.00134786	0.0307643	0.0233978	Cxcl12/Pdgfb/Cacna1g	3	biological process
GO:0051216	GO:0051216	cartilage development	4/65	213/28814	0.00138146	0.0309876	0.0235676	Rflnb/Col1a1/Col3a1/Fgf18	4	biological process
GO:0050679	GO:0050679	positive regulation of epithelial cell proliferation	4/65	217/28814	0.00147901	0.0326133	0.024804	Cxcl12/Id1/Pdgfb/Fgf18	4	biological process
GO:0042060	GO:0042060	wound healing	5/65	374/28814	0.00156533	0.0335393	0.0255083	Col5a1/Col1a1/Col3a1/Pdgfb/F2rl1	5	biological process
GO:0014066	GO:0014066	regulation of phosphatidylinositol 3-kinase signaling	3/65	103/28814	0.00164972	0.0339461	0.0258177	Pdgfb/F2rl1/Slc9a3r2	3	biological process
GO:0070374	GO:0070374	positive regulation of ERK1 and ERK2 cascade	4/65	227/28814	0.00174373	0.0343727	0.0261421	Cxcl12/Pdgfb/F2rl1/Fgf18	4	biological process
GO:0003094	GO:0003094	glomerular filtration	2/65	28/28814	0.0018237	0.034386	0.0261522	Pdgfb/F2rl1	2	biological process
GO:0071548	GO:0071548	response to dexamethasone	2/65	29/28814	0.00195594	0.0350002	0.0266194	Fbxo32/Fibin	2	biological process
GO:0090280	GO:0090280	positive regulation of calcium ion import	2/65	29/28814	0.00195594	0.0350002	0.0266194	Cxcl12/Pdgfb	2	biological process
GO:0033139	GO:0033139	regulation of peptidyl-serine phosphorylation of STAT protein	2/65	32/28814	0.00237914	0.0382131	0.0290629	Gadd45a/Ret	2	biological process
GO:0001503	GO:0001503	ossification	5/65	421/28814	0.00261729	0.0403517	0.0306895	Rflnb/Id1/Col1a1/Col1a2/Fgf18	5	biological process
GO:0048799	GO:0048799	animal organ maturation	2/65	34/28814	0.00268312	0.0403517	0.0306895	Rflnb/Ret	2	biological process
GO:0070528	GO:0070528	protein kinase C signaling	2/65	38/28814	0.00334281	0.0453021	0.0344544	Fibin/Pdgfb	2	biological process
GO:0110053	GO:0110053	regulation of actin filament organization	4/65	276/28814	0.003527	0.0473054	0.0359781	Eln/Arhgef15/Id1/F2rl1	4	biological process
GO:0032103	GO:0032103	positive regulation of response to external stimulus	5/65	458/28814	0.00374974	0.0492769	0.0374775	Fbn1/Cxcl12/Pdgfb/F2rl1/Fgf18	5	biological process
GO:0005581	GO:0005581	collagen trimer	9/66	81/28739	2.3066e-13	1.33029e-11	1.12927e-11	Col6a3/Col6a2/Col5a1/Col15a1/Col8a2/Col6a1/Col1a1/Col3a1/Col1a2	9	cellular component
GO:0062023	GO:0062023	collagen-containing extracellular matrix	14/66	396/28739	2.86083e-13	1.33029e-11	1.12927e-11	Eln/Col6a3/Mfap5/Fbn1/Cilp/Col6a2/Col5a1/Col15a1/Angptl1/Col8a2/Col6a1/Col1a1/Col3a1/Col1a2	14	cellular component
GO:0005583	GO:0005583	fibrillar collagen trimer	4/66	11/28739	8.26884e-09	1.9225e-07	1.63201e-07	Col5a1/Col1a1/Col3a1/Col1a2	4	cellular component
GO:0001527	GO:0001527	microfibril	2/66	13/28739	0.000398594	0.00529561	0.00449543	Mfap5/Fbn1	2	cellular component
GO:0045121	GO:0045121	membrane raft	5/66	393/28739	0.00210316	0.0219734	0.0186532	Cavin1/Tuba1a/Ret/Mall/Cavin2	5	cellular component
GO:0098857	GO:0098857	membrane microdomain	5/66	394/28739	0.00212646	0.0219734	0.0186532	Cavin1/Tuba1a/Ret/Mall/Cavin2	5	cellular component
GO:0005201	GO:0005201	extracellular matrix structural constituent	12/63	150/28275	6.71886e-16	1.11533e-13	9.26496e-14	Eln/Col6a3/Mfap5/Fbn1/Col6a2/Col5a1/Col15a1/Col8a2/Col6a1/Col1a1/Col3a1/Col1a2	12	molecular function
GO:0048407	GO:0048407	platelet-derived growth factor binding	6/63	12/28275	8.75937e-14	4.84685e-12	4.02623e-12	Col5a1/Col6a1/Col1a1/Col3a1/Col1a2/Pdgfb	6	molecular function
GO:0005518	GO:0005518	collagen binding	4/63	80/28275	3.11687e-05	0.0010348	0.000859601	Col6a2/Col6a1/Pcolce/Pdgfb	4	molecular function
GO:0008201	GO:0008201	heparin binding	4/63	170/28275	0.000569902	0.0157673	0.0130977	Fbn1/Col5a1/Fstl1/Pcolce	4	molecular function
GO:0002020	GO:0002020	protease binding	4/63	185/28275	0.000781892	0.018542	0.0154027	Col1a1/Col3a1/Col1a2/Timp4	4	molecular function

## Sheet: KEGG analysis
	ID	Description	GeneRatio	BgRatio	pvalue	p.adjust	qvalue	geneID	Count
mmu04974	mmu04974	Protein digestion and absorption	10/29	108/9325	4.73922e-13	5.4975e-11	4.4399e-11	13717/12835/12834/12831/12819/329941/12833/12842/12825/12843	10
mmu04510	mmu04510	Focal adhesion	7/29	203/9325	2.1714e-06	0.000125941	0.000101713	12835/12834/12833/12842/12843/18591/13730	7
mmu04512	mmu04512	ECM-receptor interaction	5/29	89/9325	7.01e-06	0.000271053	0.000218909	12835/12834/12833/12842/12843	5
mmu04151	mmu04151	PI3K-Akt signaling pathway	8/29	364/9325	1.04226e-05	0.000302254	0.000244107	12835/12834/12833/19713/12842/12843/18591/14172	8
mmu04540	mmu04540	Gap junction	4/29	86/9325	0.000134324	0.00311631	0.0025168	22142/18591/11513/73710	4
mmu04611	mmu04611	Platelet activation	4/29	125/9325	0.000563775	0.0105224	0.00849811	12842/12825/12843/11513	4
mmu04926	mmu04926	Relaxin signaling pathway	4/29	129/9325	0.000634971	0.0105224	0.00849811	12842/12825/12843/11513	4
mmu04020	mmu04020	Calcium signaling pathway	5/29	253/9325	0.000984142	0.0142701	0.0115248	19713/18591/12291/11513/14172	5
mmu05218	mmu05218	Melanoma	3/29	72/9325	0.00139644	0.0179985	0.014536	13197/18591/14172	3
mmu04010	mmu04010	MAPK signaling pathway	5/29	301/9325	0.002128	0.0246848	0.019936	13197/19713/18591/12291/14172	5
mmu04933	mmu04933	AGE-RAGE signaling pathway in diabetic complications	3/29	101/9325	0.0036732	0.0385529	0.0311362	12842/12825/12843	3
mmu04015	mmu04015	Rap1 signaling pathway	4/29	214/9325	0.004083	0.0385529	0.0311362	15901/18591/11513/14172	4
mmu05146	mmu05146	Amoebiasis	3/29	107/9325	0.00432059	0.0385529	0.0311362	12842/12825/12843	3
mmu05165	mmu05165	Human papillomavirus infection	5/29	362/9325	0.00471836	0.039095	0.031574	12835/12834/12833/12842/12843	5
mmu05216	mmu05216	Thyroid cancer	2/29	37/9325	0.00581413	0.0449626	0.0363128	13197/19713	2
