# Supplementary material for: Identification of key genes affecting ventilator-induced diaphragmatic dysfunction in diabetic mice
Source: Front Genet. 2024 May 9;15:1387688. doi: 10.3389/fgene.2024.1387688 (PMC11112022; doi:10.3389/fgene.2024.1387688)
Supplement: Supplementary file 5 [file Table4.XLSX]

## Sheet: C57-MV vs C57-CON
	ID	Description	GeneRatio	BgRatio	pvalue	p.adjust	qvalue	geneID	Count	type
GO:0030198	GO:0030198	extracellular matrix organization	32/915	315/28814	8.58497e-09	1.66579e-05	1.25228e-05	Csgalnact1/Adamts1/Mmp13/Gas2/Foxf1/Adamts9/Eln/Col1a1/Col15a1/Col5a1/Col3a1/Mmp15/Col5a3/Anxa2/Postn/Spock2/Col1a2/Exoc8/Col8a2/Adamts12/Loxl4/Ccn2/Nepn/Lox/Papln/Smpd3/Sfrp2/Itgb3/Slc39a8/Adamtsl2/Mmp28/Itga8	32	biological process
GO:0043062	GO:0043062	extracellular structure organization	32/915	316/28814	9.26843e-09	1.66579e-05	1.25228e-05	Csgalnact1/Adamts1/Mmp13/Gas2/Foxf1/Adamts9/Eln/Col1a1/Col15a1/Col5a1/Col3a1/Mmp15/Col5a3/Anxa2/Postn/Spock2/Col1a2/Exoc8/Col8a2/Adamts12/Loxl4/Ccn2/Nepn/Lox/Papln/Smpd3/Sfrp2/Itgb3/Slc39a8/Adamtsl2/Mmp28/Itga8	32	biological process
GO:0045229	GO:0045229	external encapsulating structure organization	32/915	317/28814	1.00028e-08	1.66579e-05	1.25228e-05	Csgalnact1/Adamts1/Mmp13/Gas2/Foxf1/Adamts9/Eln/Col1a1/Col15a1/Col5a1/Col3a1/Mmp15/Col5a3/Anxa2/Postn/Spock2/Col1a2/Exoc8/Col8a2/Adamts12/Loxl4/Ccn2/Nepn/Lox/Papln/Smpd3/Sfrp2/Itgb3/Slc39a8/Adamtsl2/Mmp28/Itga8	32	biological process
GO:0050878	GO:0050878	regulation of body fluid levels	35/915	373/28814	1.35965e-08	1.6982e-05	1.27664e-05	Oprl1/Jak2/Ugcg/Ada/P2ry2/Vdr/Sfn/Ptger4/Gna13/Hif1a/Slc7a11/Mmp13/Grhl1/Ednrb/Prkg1/Lilrb4a/Lnpk/S100a9/Xbp1/Gp5/Aqp7/Pdgfb/Heg1/Anxa2/Gja5/Xdh/Klf4/Tbxa2r/Ephb2/F2rl1/Ccnd1/Oas2/Edn1/Mertk/Itgb3	35	biological process
GO:0040013	GO:0040013	negative regulation of locomotion	32/915	340/28814	5.2654e-08	4.96751e-05	3.73437e-05	Cldn5/Ager/Trp53inp1/Sema6b/Ada/Sema7a/Ptger4/Nrg1/Gna13/Muc2/Tacstd2/Stat3/Cd300a/Prkg1/Osbpl8/Sema4c/Adamts9/Gadd45a/Cxcl12/Mcc/Col3a1/Pdgfb/Ppargc1a/Ptprr/Acvrl1/Klf4/S1pr2/Tbxa2r/Cldn19/Sfrp2/Gcsam/Mmp28	32	biological process
GO:0001667	GO:0001667	ameboidal-type cell migration	38/915	452/28814	6.22062e-08	4.96751e-05	3.73437e-05	Plk2/Kit/Ager/Sema6b/Map2k3/Nus1/Scarb1/Sema7a/Egf/Rab25/Hif1a/Zfand5/Pik3cd/Tacstd2/Ednrb/Itga2/Hbegf/Sema4c/Pax3/Hmox1/Hdac9/Adamts9/Gadd45a/Zc3h12a/Cxcl12/Mcc/Fgf18/Fstl1/Pdgfb/Ret/Ptprr/Acvrl1/Klf4/Tbxa2r/Edn1/Fbn2/Itgb3/Snai2	38	biological process
GO:0030336	GO:0030336	negative regulation of cell migration	29/915	292/28814	6.96008e-08	4.96751e-05	3.73437e-05	Cldn5/Ager/Trp53inp1/Ada/Ptger4/Nrg1/Gna13/Muc2/Tacstd2/Stat3/Cd300a/Prkg1/Osbpl8/Adamts9/Gadd45a/Cxcl12/Mcc/Col3a1/Pdgfb/Ppargc1a/Ptprr/Acvrl1/Klf4/S1pr2/Tbxa2r/Cldn19/Sfrp2/Gcsam/Mmp28	29	biological process
GO:0061448	GO:0061448	connective tissue development	29/915	295/28814	8.68347e-08	5.42283e-05	4.07666e-05	Smad1/Csgalnact1/Chaserr/Hif1a/Amer1/Mmp13/Id4/Lep/Lnpk/Xbp1/Gdf5/Arid5a/Rflnb/Fgf18/Col1a1/Col5a1/Col3a1/Pdgfb/Fgfr3/Ppargc1a/Adamts12/Ccn2/Lox/Edn1/Smpd3/Sfrp2/Itgb3/Snai2/Wnt7b	29	biological process
GO:0051090	GO:0051090	regulation of DNA-binding transcription factor activity	36/915	436/28814	2.14443e-07	0.000100274	7.53821e-05	Fzd4/Kit/Jak2/Crtc2/Ager/Tut4/Rlim/Nfkbia/Pim1/Fosl1/Tacc3/Prkch/Crhr2/Gli1/Stat3/Hipk2/Sik1/Il10/Tnfrsf4/Bhlhe40/Ngf/Rwdd3/Hmox1/Irak2/Myd88/Zc3h12a/Nlrp3/Abra/Ppargc1a/Id1/Klf4/Cmklr1/Edn1/Rab7b/Tfrc/Nts	36	biological process
GO:0003158	GO:0003158	endothelium development	18/915	133/28814	2.35036e-07	0.000100274	7.53821e-05	Btg1/Cldn5/Nrg1/Kdm6b/Ednrb/Fasn/Apold1/Myd88/Fstl1/Col15a1/Pdgfb/Heg1/Id1/Acvrl1/Xdh/Adamts12/S1pr2/F2rl1	18	biological process
GO:0001503	GO:0001503	ossification	35/915	421/28814	2.68064e-07	0.000103019	7.74454e-05	Fgf23/Dhx36/Smad1/P2ry2/Vdr/H3f3b/Ifitm5/Csgalnact1/Ptger4/Hif1a/Gli1/Ifitm1/Dkk1/Mmp13/Id4/Hoxa2/Lep/Sbno2/Rflnb/Atp6v0a4/Fgf18/Col1a1/Fgfr3/Id1/Tmem119/Col1a2/Adamts12/Ccn2/Lox/Fbn2/Smpd3/Sfrp2/Snai2/Wnt7b/Clec11a	35	biological process
GO:0001818	GO:0001818	negative regulation of cytokine production	28/915	296/28814	3.1969e-07	0.000114084	8.57634e-05	Ager/Lilrb4b/Inhbb/Rnf125/Il23a/Relb/Ptger4/Cd83/Rel/Il10/Lilrb4a/Tnfrsf4/Peli3/Hmox1/Pdcd1lg2/Hdac9/Lrrc32/Zc3h12a/Nlrp3/Klf4/Cmklr1/Ephb2/F2rl1/Adcy7/C1qtnf3/Chrna7/Mertk/Oas1a	28	biological process
GO:0090130	GO:0090130	tissue migration	29/915	317/28814	3.99278e-07	0.000132986	9.99737e-05	Plk2/Kit/Ager/Map2k3/Nus1/Scarb1/Egf/Rab25/Hif1a/Pik3cd/Tacstd2/Itga2/Hbegf/Foxf1/Hmox1/Hdac9/Adamts9/Gadd45a/Zc3h12a/Mcc/Fgf18/Fstl1/Pdgfb/Ptprr/Acvrl1/Klf4/Tbxa2r/Itgb3/Snai2	29	biological process
GO:0042060	GO:0042060	wound healing	32/915	374/28814	4.59355e-07	0.000141359	0.000106268	Jak2/Ager/Reg3g/Ptger4/Nrg1/Gna13/Hif1a/Slc7a11/Prkg1/Lilrb4a/Lnpk/Hbegf/S100a9/Xbp1/Hmox1/Gp5/Col1a1/Col5a1/Col3a1/Pdgfb/Evpl/Anxa2/Acvrl1/Tbxa2r/Ephb2/F2rl1/Cldn19/Dcbld2/Lox/Mertk/Itgb3/Snai2	32	biological process
GO:0030217	GO:0030217	T cell differentiation	28/915	302/28814	4.81007e-07	0.000141359	0.000106268	Kit/Lilrb4b/Ctla2a/Ada/Il23a/Relb/Tmem131l/Ptger4/Il15/Rora/Cd83/Stat3/Prex1/Nfkbiz/Lep/Prr7/Lilrb4a/Prdm1/Crtam/Clec4e/Clec4d/Xbp1/Il4ra/Zc3h12a/Nlrp3/Vnn1/Mpzl2/Lfng	28	biological process
GO:0002697	GO:0002697	regulation of immune effector process	35/915	436/28814	6.11221e-07	0.000169648	0.000127534	H2-Q4/Kit/Dhx36/Ager/Lilrb4b/Il23a/Shld3/Sema7a/H2-T10/Atad5/Cadm1/H2-Q6/Cxcl5/Nfkbiz/Cd300a/Lacc1/Lep/H2-K1/Il10/Lilrb4a/Tnfrsf4/Crtam/Foxf1/Xbp1/Hmox1/Il4ra/Arid5a/Zc3h12a/Nlrp3/Tril/H2-T24/Ephb2/F2rl1/Nepn/Tfrc	35	biological process
GO:0048511	GO:0048511	rhythmic process	28/915	307/28814	6.69852e-07	0.000170456	0.000128142	Fzd4/Oprl1/Per1/Ada/Ciart/Relb/Cry2/Ptger4/Piwil2/Adamts1/Rora/Id4/Timeless/Bhlhe41/Lep/Srebf1/Sik1/Gas2/Bhlhe40/Ntrk3/Dbp/Ngf/Ppargc1a/Id1/Chrna7/Top2a/Spsb4/Cavin3	28	biological process
GO:0007623	GO:0007623	circadian rhythm	23/915	221/28814	6.82371e-07	0.000170456	0.000128142	Oprl1/Per1/Ada/Ciart/Relb/Cry2/Ptger4/Piwil2/Rora/Id4/Timeless/Bhlhe41/Srebf1/Sik1/Bhlhe40/Ntrk3/Dbp/Ngf/Ppargc1a/Id1/Top2a/Spsb4/Cavin3	23	biological process
GO:1901342	GO:1901342	regulation of vasculature development	28/915	311/28814	8.67954e-07	0.000180212	0.000135476	Plk2/Btg1/Cldn5/Smad1/Ptger4/Hif1a/Crhr2/Adamts1/Pik3cd/Stat3/Lep/Hipk2/Mir27a/Il10/Ngp/Xbp1/Ppp1r15a/Hmox1/Adamts9/Gadd45a/Zc3h12a/Fgf18/Id1/Acvrl1/Klf4/Tbxa2r/Sfrp2/Itgb3	28	biological process
GO:0033002	GO:0033002	muscle cell proliferation	25/915	259/28814	9.32344e-07	0.000180212	0.000135476	Vip/Jak2/Ager/Smad1/Pim1/Nrg1/Gna13/Hif1a/Adamts1/Gli1/Il15/Stat3/Prkg1/Itga2/Il10/Hbegf/Hmox1/Myd88/Pdgfb/Ppargc1a/Klf4/S1pr2/Edn1/Smpd3/Itgb3	25	biological process
GO:0045446	GO:0045446	endothelial cell differentiation	16/915	117/28814	9.44014e-07	0.000180212	0.000135476	Btg1/Cldn5/Nrg1/Kdm6b/Ednrb/Fasn/Apold1/Myd88/Fstl1/Col15a1/Heg1/Id1/Acvrl1/Xdh/S1pr2/F2rl1	16	biological process
GO:0002263	GO:0002263	cell activation involved in immune response	29/915	331/28814	9.72048e-07	0.000180212	0.000135476	Kit/Ada/Il23a/Relb/Shld3/Atad5/Ptger4/Lat2/Rora/Stat3/Irf8/Nfkbiz/Cd300a/Il10/Lilrb4a/Sbno2/Clec4e/Clec4d/Foxf1/Xbp1/Hmox1/Il4ra/Myd88/Zc3h12a/Nlrp3/Tcim/F2rl1/Tfrc/Lfng	29	biological process
GO:0002700	GO:0002700	regulation of production of molecular mediator of immune response	20/915	177/28814	9.91208e-07	0.000180212	0.000135476	Kit/Dhx36/Lilrb4b/Shld3/Sema7a/Atad5/Lacc1/Il10/Lilrb4a/Tnfrsf4/Xbp1/Hmox1/Il4ra/Arid5a/Nlrp3/Tril/Ephb2/F2rl1/Nepn/Tfrc	20	biological process
GO:0071560	GO:0071560	cellular response to transforming growth factor beta stimulus	23/915	226/28814	1.01e-06	0.000180212	0.000135476	Cldn5/Ing2/Smad1/Yes1/Spred3/Stat3/Hipk2/Ankrd1/Wfikkn1/Xbp1/Lrrc32/Cilp/Fbn1/Htra3/Col3a1/Ppargc1a/Col1a2/Acvrl1/Nepn/Lox/Fbn2/Adamtsl2/Itga8	23	biological process
GO:0048660	GO:0048660	regulation of smooth muscle cell proliferation	20/915	180/28814	1.29337e-06	0.000213861	0.000160772	Vip/Jak2/Ager/Gna13/Hif1a/Adamts1/Il15/Prkg1/Itga2/Il10/Hbegf/Hmox1/Myd88/Pdgfb/Ppargc1a/Klf4/S1pr2/Edn1/Smpd3/Itgb3	20	biological process
GO:0071559	GO:0071559	response to transforming growth factor beta	23/915	230/28814	1.3698e-06	0.000213861	0.000160772	Cldn5/Ing2/Smad1/Yes1/Spred3/Stat3/Hipk2/Ankrd1/Wfikkn1/Xbp1/Lrrc32/Cilp/Fbn1/Htra3/Col3a1/Ppargc1a/Col1a2/Acvrl1/Nepn/Lox/Fbn2/Adamtsl2/Itga8	23	biological process
GO:0050900	GO:0050900	leukocyte migration	31/915	380/28814	1.89638e-06	0.000287101	0.000215831	Cxcl3/Kit/Ager/Ada/Il23a/Ptger4/Cadm1/Cxcl5/Prex1/Cd300a/Ednrb/Lep/Itga2/Cxcl9/Crtam/S100a9/Mcoln2/Myd88/Podxl/Cxcl12/Pdgfb/Chst4/Cmklr1/F2rl1/Edn1/Gcnt1/Smpd3/Itgb3/Dbh/Gcsam/Mmp28	31	biological process
GO:0046631	GO:0046631	alpha-beta T cell activation	20/915	186/28814	2.16205e-06	0.000308618	0.000232006	Jak2/Ager/Lilrb4b/Ada/Il23a/Relb/Ptger4/Il15/Rora/Cd83/Stat3/Nfkbiz/Cd300a/Prr7/Lilrb4a/Prdm1/Crtam/Il4ra/Zc3h12a/Nlrp3	20	biological process
GO:0070371	GO:0070371	ERK1 and ERK2 cascade	29/915	349/28814	2.81007e-06	0.000359977	0.000270616	Fgf23/Ager/Sema7a/Ptger4/Ramp3/Nrg1/Egf/Ackr3/Crhr2/Spred3/Xbp1/Ngf/Cxcl12/Fgf18/Pdgfb/Fgfr3/Ptprr/Klf4/Ccn2/Ephb2/F2rl1/Chrna10/C1qtnf3/Tnfaip8l3/Edn1/Chrna7/Grb10/Itgb3/Cavin3	29	biological process
GO:0060348	GO:0060348	bone development	24/915	258/28814	2.93061e-06	0.000364956	0.000274359	Asxl1/Kit/Smad1/Ifitm5/Csgalnact1/Ptger4/Cadm1/Amer1/Mmp13/Lep/Gp5/Rflnb/Fbn1/Fgf18/Col1a1/Miga2/Col3a1/Fgfr3/Tmem119/Adamts12/Lox/Tmem107/Smpd3/Sfrp2	24	biological process
GO:0035150	GO:0035150	regulation of tube size	19/915	174/28814	3.06808e-06	0.000364956	0.000274359	P2ry2/Gclc/Hif1a/Htr1d/Ednrb/Prkg1/Lep/Rgs2/Pdgfb/Wnt9b/Gja5/Tbxa2r/F2rl1/Avpr1a/Edn1/Cacna1g/Smpd3/Dbh/Kcna5	19	biological process
GO:0007178	GO:0007178	transmembrane receptor protein serine/threonine kinase signaling pathway	31/915	391/28814	3.42099e-06	0.000397471	0.000298803	Jak2/Cldn5/Ing2/Smad1/Inhbb/Tgif1/Dkk1/Spred3/Stat3/Hipk2/Wfikkn1/Lefty2/Xbp1/Gdf5/Myd88/Lrrc32/Cilp/Fbn1/Fstl1/Htra3/Col3a1/Id1/Col1a2/Acvrl1/Nepn/Lox/Fbn2/Smpd3/Sfrp2/Adamtsl2/Itga8	31	biological process
GO:1903522	GO:1903522	regulation of blood circulation	24/915	266/28814	4.96786e-06	0.000551542	0.000414627	Jak2/Ager/Ada/Irx3/Hif1a/Crhr2/Ednrb/Lep/Sp4/Srebf1/Rgs2/Hbegf/Slc1a1/Zc3h12a/Pdgfb/Gja5/Tbxa2r/Ccn2/Avpr1a/Edn1/Chrna7/Cacna1g/Dbh/Kcna5	24	biological process
GO:0032602	GO:0032602	chemokine production	15/915	118/28814	5.17504e-06	0.000562054	0.00042253	Ager/Lilrb4b/P2ry2/Cxcl5/Tslp/Lilrb4a/Mcoln2/Il4ra/Myd88/Postn/Klf4/F2rl1/C1qtnf3/Oas1a/Snai2	15	biological process
GO:0038066	GO:0038066	p38MAPK cascade	10/915	53/28814	5.60914e-06	0.00059624	0.000448229	Ager/Map2k3/Per1/Rell1/Lep/Gadd45b/Gadd45a/Zc3h12a/Fgfr3/Xdh	10	biological process
GO:0019221	GO:0019221	cytokine-mediated signaling pathway	32/915	421/28814	5.76182e-06	0.000599709	0.000450837	Tbk1/Cxcl3/Kit/Jak2/Ugcg/Tut4/Crebrf/Nfkbia/Ackr3/Cxcl5/Tslp/Hif1a/Il15/Ifitm1/Cpne1/Stat3/Csf2rb2/Lep/Cxcl9/Peli3/Il4ra/Slc1a1/Il10ra/Irak2/Myd88/Cxcl12/Pdgfb/F2rl1/Oas2/Edn1/Il22ra1/Oas1a	32	biological process
GO:0044843	GO:0044843	cell cycle G1/S phase transition	22/915	233/28814	5.89752e-06	0.000601306	0.000452037	Plk2/Cirbp/Fbxo31/Ccne1/Cdkn2d/Adamts1/Gli1/Pole/Id4/Cdk18/Cyp1a1/Plk5/Spdya/Gpr132/Gjc2/Fam107a/Tcim/Klf4/Gas1/Ccnd1/Fhl1/Kcna5	22	biological process
GO:0032874	GO:0032874	positive regulation of stress-activated MAPK cascade	16/915	139/28814	9.27161e-06	0.0008422	0.000633131	Ager/Mbip/Rell1/Crhr2/Lep/Hipk2/Gadd45b/Sema4c/Dixdc1/Gadd45a/Myd88/Zc3h12a/Xdh/Ccn2/F2rl1/Wnt7b	16	biological process
GO:0032963	GO:0032963	collagen metabolic process	15/915	124/28814	9.56699e-06	0.000853512	0.000641636	Ager/Hif1a/Mmp13/Itga2/Col1a1/Col5a1/Pdgfb/Mmp15/Fgfr3/Id1/Col1a2/Ccn2/Cbx8/Smpd3/Mmp28	15	biological process
GO:0097746	GO:0097746	blood vessel diameter maintenance	18/915	173/28814	1.0881e-05	0.000921383	0.000692658	P2ry2/Gclc/Hif1a/Htr1d/Ednrb/Prkg1/Lep/Rgs2/Pdgfb/Gja5/Tbxa2r/F2rl1/Avpr1a/Edn1/Cacna1g/Smpd3/Dbh/Kcna5	18	biological process
GO:0045444	GO:0045444	fat cell differentiation	23/915	264/28814	1.37466e-05	0.00105518	0.000793241	Asxl1/Inhbb/Pim1/Aldh6a1/Rnasel/Rora/Wnt5b/Id4/Osbpl8/Lep/Srebf1/Rgs2/Xbp1/Zc3h12a/Fbn1/Lrrc8c/Klf4/Cmklr1/Ccnd1/Sfrp2/Lncbate10/Ptprq/Snai2	23	biological process
GO:0032922	GO:0032922	circadian regulation of gene expression	11/915	72/28814	1.60743e-05	0.00113109	0.000850305	Per1/Ciart/Relb/Cry2/Rora/Id4/Bhlhe41/Bhlhe40/Ppargc1a/Id1/Cavin3	11	biological process
GO:0007159	GO:0007159	leukocyte cell-cell adhesion	29/915	383/28814	1.67265e-05	0.00114551	0.000861149	Jak2/Ager/Lilrb4b/Ada/Il23a/Tmem131l/Il15/Cd83/Nfkbiz/Cd300a/Lep/Lilrb4a/Nfat5/Crtam/S100a9/Xbp1/Pdcd1lg2/Il4ra/Nt5e/Lrrc32/Zc3h12a/Nlrp3/Cxcl12/Klf4/Chst4/Vnn1/Gcnt1/Tfrc/Slc39a8	29	biological process
GO:0051216	GO:0051216	cartilage development	20/915	213/28814	1.67379e-05	0.00114551	0.000861149	Smad1/Csgalnact1/Hif1a/Mmp13/Lep/Lnpk/Gdf5/Arid5a/Rflnb/Fgf18/Col1a1/Col3a1/Fgfr3/Adamts12/Ccn2/Edn1/Smpd3/Sfrp2/Snai2/Wnt7b	20	biological process
GO:0046634	GO:0046634	regulation of alpha-beta T cell activation	14/915	115/28814	1.74907e-05	0.00118086	0.000887719	Jak2/Ager/Lilrb4b/Ada/Il23a/Cd83/Nfkbiz/Cd300a/Lilrb4a/Prdm1/Crtam/Il4ra/Zc3h12a/Nlrp3	14	biological process
GO:0070372	GO:0070372	regulation of ERK1 and ERK2 cascade	26/915	326/28814	1.85651e-05	0.00123669	0.00092969	Fgf23/Ager/Sema7a/Ramp3/Nrg1/Egf/Ackr3/Crhr2/Spred3/Xbp1/Ngf/Cxcl12/Fgf18/Pdgfb/Fgfr3/Ptprr/Klf4/Ccn2/Ephb2/F2rl1/Chrna10/C1qtnf3/Tnfaip8l3/Chrna7/Itgb3/Cavin3	26	biological process
GO:0003018	GO:0003018	vascular process in circulatory system	21/915	235/28814	2.1992e-05	0.00139079	0.00104554	Cldn5/Ager/P2ry2/Gclc/Sh3gl2/Hif1a/Htr1d/Ednrb/Prkg1/Lep/Rgs2/Pdgfb/Gja5/Tbxa2r/F2rl1/Avpr1a/Edn1/Cacna1g/Smpd3/Dbh/Kcna5	21	biological process
GO:0015850	GO:0015850	organic hydroxy compound transport	22/915	255/28814	2.44013e-05	0.00152386	0.00114558	Vip/Abca1/Plcd1/Nus1/Scarb1/Npc1l1/Nrg1/Crhr2/Slc51a/Nat8l/Cd300a/Lep/Xbp1/Cxcl12/Aqp7/Anxa2/Abcg4/Chrna7/Arv1/Smpd3/Slc18a1/Itgb3	22	biological process
GO:0007162	GO:0007162	negative regulation of cell adhesion	25/915	313/28814	2.6045e-05	0.00160643	0.00120765	Fzd4/Jak2/Ager/Lilrb4b/Tmem131l/Tacstd2/Cd300a/Prkg1/Il10/Lilrb4a/Crtam/Pdcd1lg2/Il4ra/Lrrc32/Zc3h12a/Podxl/Cxcl12/Col1a1/Fam107a/Postn/Acvrl1/Klf4/Ephb2/Efna5/Snai2	25	biological process
GO:0050673	GO:0050673	epithelial cell proliferation	33/915	476/28814	2.73701e-05	0.00163473	0.00122892	Vip/Kit/Ager/Reg3g/Vdr/Scarb1/Sfn/Egf/Gli1/Pik3cd/Tacstd2/Stat3/Ehf/Ednrb/Lep/Il10/Xbp1/Gdf5/Hmox1/Cxcl12/Mcc/Fgf18/Pdgfb/Fgfr3/Id1/Acvrl1/Col8a2/Xdh/Gas1/Ccnd1/Sfrp2/Itgb3/Snai2	33	biological process
GO:0033674	GO:0033674	positive regulation of kinase activity	31/915	435/28814	2.82059e-05	0.00163473	0.00122892	Fzd4/Cemip/Kit/Jak2/Ager/Map2k3/Il23a/Pim1/Nrg1/Egf/Dkk1/Cd300a/Osbpl8/Lep/Hbegf/Spdya/Ntrk3/Slc1a1/Mrnip/Fbn1/Fgf18/Pdgfb/Fgfr3/Ret/Tcim/Ephb2/Ccnd1/Tnfaip8l3/Edn1/Mertk/Itgb3	31	biological process
GO:0007204	GO:0007204	positive regulation of cytosolic calcium ion concentration	27/915	354/28814	2.84671e-05	0.00163473	0.00122892	Cxcl3/Cemip/Oprl1/Jak2/Plcd1/P2ry2/Gna15/Ptger4/Ramp3/Ackr3/Slc8a3/Gna13/Nmb/Ednrb/Cxcl9/Ccrl2/Ngf/Gp5/Ackr4/Cmklr1/Tbxa2r/F2rl1/Chrna10/Avpr1a/Edn1/Cacna1g/Itgb3	27	biological process
GO:0010563	GO:0010563	negative regulation of phosphorus metabolic process	32/915	457/28814	2.97164e-05	0.00164959	0.0012401	Ager/Uri1/Lilrb4b/Pik3ip1/Cdkn2d/Cry2/Birc3/Sh3gl2/Slc8a3/Dkk1/Ier3/Stat3/Cd300a/Lilrb4a/Rgs2/Gadd45b/Xbp1/Ntrk3/Ppp1r15a/Gadd45a/Zc3h12a/Pdgfb/Heg1/Ppargc1a/Xdh/Lpcat1/Ephb2/Chrna7/Gprc5a/Grb10/Sfrp2/Ptprq	32	biological process
GO:0045936	GO:0045936	negative regulation of phosphate metabolic process	32/915	457/28814	2.97164e-05	0.00164959	0.0012401	Ager/Uri1/Lilrb4b/Pik3ip1/Cdkn2d/Cry2/Birc3/Sh3gl2/Slc8a3/Dkk1/Ier3/Stat3/Cd300a/Lilrb4a/Rgs2/Gadd45b/Xbp1/Ntrk3/Ppp1r15a/Gadd45a/Zc3h12a/Pdgfb/Heg1/Ppargc1a/Xdh/Lpcat1/Ephb2/Chrna7/Gprc5a/Grb10/Sfrp2/Ptprq	32	biological process
GO:0042692	GO:0042692	muscle cell differentiation	31/915	438/28814	3.21419e-05	0.00172073	0.00129357	Mylk2/Kit/Smad1/H3f3b/Nrg1/Irx3/Dkk1/Rora/Kdm6b/Ednrb/Bhlhe41/Sik1/Rgs2/Cxcl9/Sema4c/Wfikkn1/Foxf1/Xbp1/Pax3/Hdac9/Il4ra/Cxcl12/Tmem204/Pdgfb/Tmem119/Krt19/Lox/Edn1/Tcf23/Wnt7b/Itga8	31	biological process
GO:0044772	GO:0044772	mitotic cell cycle phase transition	30/915	420/28814	3.61787e-05	0.00184296	0.00138546	Plk2/Smc5/Fbxo31/Ccne1/Cdkn2d/Atad5/Tacc3/Ccno/Adamts1/Pole/Ier3/Id4/Cdk18/Bub1b/Topbp1/Cyp1a1/Plk5/Spdya/Gpr132/Cdc14b/Mrnip/Fbxl7/Gjc2/Fam107a/Hecw2/Chek2/Klf4/Ccnd1/Fhl1/Kcna5	30	biological process
GO:0048608	GO:0048608	reproductive structure development	33/915	484/28814	3.80198e-05	0.00189947	0.00142794	Fzd4/Kit/Ing2/Plcd1/Ada/H3f3b/Ptger4/Plaur/Fosl1/Bcl2l11/Hif1a/Adamts1/Id4/Lep/Greb1l/Il10/Prdm1/Gas2/Lhb/Tsx/Pdgfb/Wnt9b/Serpinb6b/Krt19/Lhx4/Ccnd1/Fbn2/Mertk/Tcf23/Sfrp2/Wnt7b/Lfng/Zfp568	33	biological process
GO:1903706	GO:1903706	regulation of hemopoiesis	29/915	402/28814	4.06002e-05	0.00196931	0.00148045	Ager/Lilrb4b/Ctla2a/Ada/Il23a/Nfkbia/Tmem131l/Hif1a/Il15/Cd83/Stat3/Nfkbiz/Lep/Il10/Lilrb4a/Prdm1/Crtam/Xbp1/Il4ra/Zc3h12a/Nlrp3/Fbn1/Fgfr3/Tcim/Lox/Dcstamp/Vnn1/Itgb3/Rab7b	29	biological process
GO:0030856	GO:0030856	regulation of epithelial cell differentiation	16/915	157/28814	4.26099e-05	0.00198181	0.00148984	Btg1/Cldn5/Prom1/Reg3g/Vdr/Sfn/Prkch/Grhl1/Spred3/Apold1/Id1/Wnt9b/Acvrl1/Xdh/S1pr2/Ccnd1	16	biological process
GO:1903034	GO:1903034	regulation of response to wounding	17/915	174/28814	4.26491e-05	0.00198181	0.00148984	Reg3g/Ptger4/Nrg1/Prkg1/Il10/Hbegf/S100a9/Xbp1/Ntrk3/Gp5/Pdgfb/Anxa2/Klf4/Tbxa2r/Ephb2/F2rl1/Cldn19	17	biological process
GO:0050886	GO:0050886	endocrine process	13/915	109/28814	4.30907e-05	0.00198181	0.00148984	Fzd4/Inhbb/Vdr/Cry2/Nrg1/Crhr2/Ednrb/Hcar2/Gja5/F2rl1/C1qtnf3/Avpr1a/Edn1	13	biological process
GO:2001234	GO:2001234	negative regulation of apoptotic signaling pathway	21/915	246/28814	4.3238e-05	0.00198181	0.00148984	Bmf/Phip/Ing2/Uri1/Gclc/Cdkn2d/Atad5/Plaur/Nrg1/Ackr3/Hif1a/Ier3/Tnfrsf4/Xbp1/Peli3/Hmox1/Cxcl12/Gas1/Vnn1/Sfrp2/Snai2	21	biological process
GO:0071222	GO:0071222	cellular response to lipopolysaccharide	24/915	304/28814	4.51428e-05	0.00202445	0.0015219	Cxcl3/Jak2/Abca1/Tut4/Map2k3/Nfkbia/Cxcl5/Irf8/Litaf/Mir27a/Il10/Lilrb4a/Prdm1/Sbno2/Cxcl9/Ankrd1/Xbp1/Pdcd1lg2/Arid5a/Irak2/Myd88/Zc3h12a/Nlrp3/Tbxa2r	24	biological process
GO:0050678	GO:0050678	regulation of epithelial cell proliferation	29/915	405/28814	4.63996e-05	0.00205144	0.00154219	Vip/Ager/Reg3g/Vdr/Sfn/Egf/Gli1/Pik3cd/Tacstd2/Stat3/Ednrb/Lep/Il10/Xbp1/Gdf5/Hmox1/Cxcl12/Mcc/Fgf18/Pdgfb/Fgfr3/Id1/Acvrl1/Xdh/Gas1/Ccnd1/Sfrp2/Itgb3/Snai2	29	biological process
GO:0014910	GO:0014910	regulation of smooth muscle cell migration	12/915	95/28814	4.76099e-05	0.00207579	0.0015605	Ager/P2ry2/Ptger4/Gna13/Adamts1/Prkg1/Itga2/Pdgfb/Ppargc1a/Postn/S1pr2/Itgb3	12	biological process
GO:0032496	GO:0032496	response to lipopolysaccharide	28/915	386/28814	4.97291e-05	0.00210548	0.00158281	Cxcl3/Jak2/Abca1/Tut4/Map2k3/Scarb1/Nfkbia/Ptger4/Cxcl5/Irf8/Litaf/Ednrb/Mir27a/Il10/Lilrb4a/Prdm1/Sbno2/Cxcl9/Ankrd1/S100a9/Xbp1/Pdcd1lg2/Arid5a/Irak2/Myd88/Zc3h12a/Nlrp3/Tbxa2r	28	biological process
GO:0072538	GO:0072538	T-helper 17 type immune response	8/915	43/28814	5.4216e-05	0.00223854	0.00168284	Il23a/Rora/Stat3/Nfkbiz/Arid5a/Zc3h12a/Nlrp3/Ephb2	8	biological process
GO:0002532	GO:0002532	production of molecular mediator involved in inflammatory response	12/915	97/28814	5.86025e-05	0.00239982	0.00180409	Lilrb4b/Per1/Hif1a/Stat3/Cd300a/Lep/Lilrb4a/Il4ra/Myd88/Zc3h12a/Ephb2/Adcy7	12	biological process
GO:0031589	GO:0031589	cell-substrate adhesion	27/915	373/28814	6.97382e-05	0.00280977	0.00211227	Fzd4/Jak2/Parvg/Bcl2l11/Tacstd2/Prex1/Itga2/Foxf1/Otoa/Itgad/Adamts9/Gp5/Col1a1/Fam107a/Col3a1/Pdgfb/Col5a3/Postn/Spock2/Acvrl1/Adamts12/Ccn2/Mertk/S100a10/Efna5/Itgb3/Itga8	27	biological process
GO:0002819	GO:0002819	regulation of adaptive immune response	20/915	236/28814	7.21217e-05	0.00288256	0.00216699	H2-Q4/Ager/Lilrb4b/Ada/Il23a/Shld3/H2-T10/Atad5/H2-Q6/Nfkbiz/H2-K1/Lilrb4a/Il4ra/Arid5a/Zc3h12a/Nlrp3/H2-T24/Ephb2/Adcy7/Tfrc	20	biological process
GO:0002367	GO:0002367	cytokine production involved in immune response	13/915	115/28814	7.56338e-05	0.00297416	0.00223585	Kit/Dhx36/Lilrb4b/Sema7a/Lacc1/Il10/Lilrb4a/Hmox1/Arid5a/Nlrp3/Tril/F2rl1/Nepn	13	biological process
GO:2000273	GO:2000273	positive regulation of signaling receptor activity	8/915	45/28814	7.61994e-05	0.00297416	0.00223585	Jak2/Ager/Egf/Hif1a/Il10/Hbegf/Ephb2/Edn1	8	biological process
GO:0051048	GO:0051048	negative regulation of secretion	18/915	202/28814	8.60525e-05	0.00320835	0.0024119	Fgf23/Inhbb/Ada/Cry2/Ptger4/Nrg1/Egf/Crhr2/Nmb/Cd300a/Rhbdf2/Lep/Srebf1/Il1rapl1/Foxf1/Hmox1/Fbn1/Edn1	18	biological process
GO:0110148	GO:0110148	biomineralization	17/915	185/28814	9.18973e-05	0.00328017	0.0024659	Fgf23/Ada/Ifitm5/Hif1a/Mmp13/Lep/Sbno2/Nt5e/Rflnb/Col1a1/Fgfr3/Tmem119/Col1a2/Fbln7/Lox/Fbn2/Smpd3	17	biological process
GO:0031346	GO:0031346	positive regulation of cell projection organization	30/915	443/28814	9.50474e-05	0.00335846	0.00252475	Fzd4/Crabp2/Kit/Dhx36/Fbxo31/Neu1/P2ry2/Sema7a/Nrg1/Cxcl5/Adamts1/Itga2/Rgs2/Il1rapl1/Plk5/Ankrd1/S100a9/Acsl6/Dixdc1/Ntrk3/Ngf/Pacsin1/Cxcl12/Ret/Eps8l1/Ephb2/F2rl1/Amigo1/Trim67/Efna5	30	biological process
GO:0071216	GO:0071216	cellular response to biotic stimulus	25/915	340/28814	9.96997e-05	0.00341164	0.00256473	Cxcl3/Jak2/Abca1/Tut4/Map2k3/Nfkbia/Bcl2l11/Cxcl5/Irf8/Litaf/Mir27a/Il10/Lilrb4a/Prdm1/Sbno2/Cxcl9/Ankrd1/Xbp1/Pdcd1lg2/Arid5a/Irak2/Myd88/Zc3h12a/Nlrp3/Tbxa2r	25	biological process
GO:0043084	GO:0043084	penile erection	5/915	16/28814	0.000104189	0.00349346	0.00262624	Vip/Ada/P2ry2/Ednrb/Avpr1a	5	biological process
GO:0046007	GO:0046007	negative regulation of activated T cell proliferation	5/915	16/28814	0.000104189	0.00349346	0.00262624	Lilrb4b/Lilrb4a/Crtam/Pdcd1lg2/Lrrc32	5	biological process
GO:1903037	GO:1903037	regulation of leukocyte cell-cell adhesion	25/915	343/28814	0.000114478	0.00371385	0.00279192	Jak2/Ager/Lilrb4b/Ada/Il23a/Tmem131l/Il15/Cd83/Nfkbiz/Cd300a/Lep/Lilrb4a/Nfat5/Crtam/Xbp1/Pdcd1lg2/Il4ra/Lrrc32/Zc3h12a/Nlrp3/Cxcl12/Klf4/Chst4/Vnn1/Tfrc	25	biological process
GO:0002274	GO:0002274	myeloid leukocyte activation	21/915	268/28814	0.00014642	0.00440672	0.00331279	Kit/Jak2/Ager/Lilrb4b/Relb/Plpp6/Lat2/Tslp/Il15/Rora/Cd300a/Il10/Lilrb4a/Sbno2/Clec4d/Foxf1/Hmox1/Il4ra/Myd88/F2rl1/Dcstamp	21	biological process
GO:0032944	GO:0032944	regulation of mononuclear cell proliferation	20/915	249/28814	0.000149929	0.0044853	0.00337186	Jak2/Ager/Lilrb4b/Ada/Il23a/Tmem131l/Atad5/Il15/Cd300a/Lep/Il10/Lilrb4a/Prdm1/Tnfrsf4/Crtam/Pdcd1lg2/Myd88/Lrrc32/Ephb2/Tfrc	20	biological process
GO:0050817	GO:0050817	coagulation	16/915	175/28814	0.000155123	0.00458577	0.00344739	Jak2/Gna13/Slc7a11/Hs3st5/Prkg1/Lilrb4a/Lnpk/S100a9/Gp5/Pdgfb/Anxa2/Tbxa2r/Ephb2/F2rl1/Mertk/Itgb3	16	biological process
GO:0003015	GO:0003015	heart process	20/915	250/28814	0.000158213	0.00464961	0.00349539	Jak2/Map2k3/Ada/Ramp3/Irx3/Crhr2/Ednrb/Sp4/Srebf1/Rgs2/Hbegf/Slc1a1/Zc3h12a/Gja5/Ccn2/Avpr1a/Edn1/Chrna7/Cacna1g/Kcna5	20	biological process
GO:0050727	GO:0050727	regulation of inflammatory response	25/915	351/28814	0.000163876	0.00476288	0.00358054	Jak2/Ager/Ctla2a/Ada/Sema7a/Nfkbia/Ptger4/Tslp/Rora/Ier3/Nfkbiz/Ednrb/Lacc1/Setd4/Itga2/Il10/Sbno2/S100a9/Foxf1/Nt5e/Myd88/Nlrp3/Adamts12/C1qtnf3/Chrna7	25	biological process
GO:0007346	GO:0007346	regulation of mitotic cell cycle	31/915	479/28814	0.000165481	0.00477887	0.00359256	Phip/Btg1/Fbxo31/Cdkn2d/Atad5/Egf/Adamts1/Ier3/Bub1b/Topbp1/Sik1/Cyp1a1/Plk5/Gpr132/Cdc14b/Mrnip/Gjc2/Fam107a/Pdgfb/Fgfr3/Hecw2/Rprm/Chek2/Klf4/Ccdc8/Gas1/Ccnd1/Edn1/Fhl1/Smpd3/Kcna5	31	biological process
GO:0033007	GO:0033007	negative regulation of mast cell activation involved in immune response	4/915	10/28814	0.00018203	0.00508407	0.00382199	Cd300a/Lilrb4a/Foxf1/Hmox1	4	biological process
GO:0051047	GO:0051047	positive regulation of secretion	28/915	417/28814	0.000184574	0.00509839	0.00383276	Vip/Oprl1/Jak2/Plcd1/Inhbb/P2ry2/Vdr/Ptger4/Hif1a/Crhr2/Mmp13/Nmb/Ednrb/Hcar2/Ankrd1/Ildr1/S100a9/Xbp1/Il4ra/Cxcl12/Rab15/F2rl1/C1qtnf3/Avpr1a/Edn1/Cacna1g/Smpd3/Slc18a1	28	biological process
GO:0045785	GO:0045785	positive regulation of cell adhesion	31/915	482/28814	0.000184709	0.00509839	0.00383276	Jak2/Ager/Lilrb4b/Ada/Il23a/Ptger4/Plaur/Nrg1/Il15/Cd83/Prex1/Nfkbiz/Lep/Itga2/Lilrb4a/Nfat5/Foxf1/Xbp1/Pdcd1lg2/Il4ra/Nlrp3/Podxl/Cxcl12/Pdgfb/Ret/Spock2/Chst4/Vnn1/S100a10/Itgb3/Tfrc	31	biological process
GO:0045933	GO:0045933	positive regulation of muscle contraction	8/915	51/28814	0.000190319	0.00522437	0.00392747	Mylk2/Kit/Ada/Itga2/Rgs2/Tbxa2r/Ccn2/Edn1	8	biological process
GO:0061430	GO:0061430	bone trabecula morphogenesis	5/915	18/28814	0.000193844	0.00529206	0.00397836	Vdr/Sbno2/Col1a1/Fgfr3/Fbn2	5	biological process
GO:0051101	GO:0051101	regulation of DNA binding	13/915	127/28814	0.000207886	0.00563779	0.00423826	Jak2/Ager/Plaur/Egf/Cpne1/Hipk2/Itga2/Wfikkn1/Ngf/Hmox1/Id1/Klf4/Hjurp	13	biological process
GO:0061298	GO:0061298	retina vasculature development in camera-type eye	6/915	28/28814	0.000208765	0.00563779	0.00423826	Fzd4/Hif1a/Mir27a/Arhgef15/Pdgfb/Acvrl1	6	biological process
GO:0050798	GO:0050798	activated T cell proliferation	8/915	52/28814	0.000218727	0.00587506	0.00441663	Ager/Lilrb4b/Il23a/Lilrb4a/Crtam/Itgad/Pdcd1lg2/Lrrc32	8	biological process
GO:0030282	GO:0030282	bone mineralization	13/915	128/28814	0.000224779	0.00597338	0.00449054	Fgf23/Ifitm5/Hif1a/Mmp13/Lep/Sbno2/Rflnb/Fgfr3/Tmem119/Col1a2/Lox/Fbn2/Smpd3	13	biological process
GO:0042752	GO:0042752	regulation of circadian rhythm	13/915	128/28814	0.000224779	0.00597338	0.00449054	Oprl1/Per1/Ada/Cry2/Ptger4/Piwil2/Rora/Timeless/Sik1/Bhlhe40/Ppargc1a/Top2a/Spsb4	13	biological process
GO:0009991	GO:0009991	response to extracellular stimulus	27/915	406/28814	0.00027799	0.00710801	0.00534351	Bmf/Inhbb/Ada/Vdr/Cdkn2d/Ulk1/Pim1/Sgip1/Fosl1/Lep/Srebf1/Sik1/Lilrb4a/Xbp1/Zc3h12a/Krt20/Fbn1/Fam107a/Ppargc1a/Postn/Wnt9b/Pnpla3/Wnt2b/Chrna7/Sfrp2/Tfrc/Snai2	27	biological process
GO:0007589	GO:0007589	body fluid secretion	12/915	115/28814	0.000301533	0.00760838	0.00571967	Ada/P2ry2/Vdr/Ptger4/Hif1a/Mmp13/Xbp1/Anxa2/Xdh/Ccnd1/Oas2/Edn1	12	biological process
GO:0010976	GO:0010976	positive regulation of neuron projection development	18/915	225/28814	0.000330363	0.00794326	0.00597142	Dhx36/Neu1/P2ry2/Nrg1/Cxcl5/Adamts1/Rgs2/Plk5/Ankrd1/S100a9/Acsl6/Ntrk3/Ngf/Pacsin1/Ret/Ephb2/Amigo1/Trim67	18	biological process
GO:0050866	GO:0050866	negative regulation of cell activation	18/915	225/28814	0.000330363	0.00794326	0.00597142	Lilrb4b/Gclc/Tmem131l/Cd300a/Prkg1/Il10/Lilrb4a/Prdm1/Crtam/Foxf1/Hmox1/Pdcd1lg2/Il4ra/Gp5/Lrrc32/Zc3h12a/Pdgfb/Mertk	18	biological process
GO:0044321	GO:0044321	response to leptin	5/915	20/28814	0.00033273	0.00794326	0.00597142	Ugcg/Inhbb/Stat3/Lep/Ccnd1	5	biological process
GO:0010721	GO:0010721	negative regulation of cell development	17/915	206/28814	0.000333884	0.00794326	0.00597142	Sema6b/Sema7a/Ulk1/Tacstd2/Id4/Ednrb/Sema4c/Ntrk3/Rflnb/Fbn1/Fgfr3/Id1/Postn/Kctd11/Ephb2/Efna5/Wnt7b	17	biological process
GO:0070661	GO:0070661	leukocyte proliferation	25/915	368/28814	0.000335747	0.00794974	0.00597629	Tbk1/Jak2/Ager/Lilrb4b/Ada/Il23a/Tmem131l/Atad5/Il15/Cd300a/Csf2rb2/Lep/Il10/Lilrb4a/Prdm1/Tnfrsf4/Crtam/Itgad/Pdcd1lg2/Myd88/Lrrc32/Cxcl12/Ephb2/F2rl1/Tfrc	25	biological process
GO:0007292	GO:0007292	female gamete generation	15/915	169/28814	0.000339421	0.00799415	0.00600968	Tut4/Inhbb/H3f3b/Piwil2/Fosl1/Pabpc1l/Adamts1/Nanos2/Lep/Gas2/Taf4b/Sycp3/Edn1/Paqr7/Top2a	15	biological process
GO:0050767	GO:0050767	regulation of neurogenesis	29/915	455/28814	0.000340823	0.00799415	0.00600968	Crabp2/Kit/Dhx36/Fbxo31/Sema6b/Sema7a/Ulk1/Nrg1/Prkch/Hif1a/Id4/Bhlhe41/Il1rapl1/Sema4c/Bhlhe40/Dixdc1/Ntrk3/Ngf/Cxcl12/Gjc2/Fgfr3/Id1/Anxa2/Kctd11/Ephb2/Amigo1/S100a10/Efna5/Wnt7b	29	biological process
GO:0006939	GO:0006939	smooth muscle contraction	12/915	117/28814	0.00035379	0.0082211	0.00618029	Kit/Ada/Ptger4/Htr1d/Ednrb/Prkg1/Itga2/Rgs2/Tbxa2r/Edn1/Cacna1g/Smpd3	12	biological process
GO:0098801	GO:0098801	regulation of renal system process	7/915	43/28814	0.000377945	0.00828164	0.0062258	Ptger4/Ednrb/Pdgfb/Gja5/F2rl1/Avpr1a/Edn1	7	biological process
GO:1902806	GO:1902806	regulation of cell cycle G1/S phase transition	15/915	171/28814	0.000384945	0.00839819	0.00631342	Cirbp/Fbxo31/Cdkn2d/Adamts1/Gli1/Cyp1a1/Plk5/Gjc2/Fam107a/Tcim/Klf4/Gas1/Ccnd1/Fhl1/Kcna5	15	biological process
GO:0050818	GO:0050818	regulation of coagulation	9/915	71/28814	0.000403196	0.00864536	0.00649923	Hs3st5/Prkg1/S100a9/Gp5/Pdgfb/Anxa2/Tbxa2r/Ephb2/F2rl1	9	biological process
GO:0007596	GO:0007596	blood coagulation	15/915	172/28814	0.000409606	0.00870806	0.00654636	Jak2/Gna13/Slc7a11/Prkg1/Lilrb4a/Lnpk/S100a9/Gp5/Pdgfb/Anxa2/Tbxa2r/Ephb2/F2rl1/Mertk/Itgb3	15	biological process
GO:0031623	GO:0031623	receptor internalization	13/915	137/28814	0.000437363	0.00899204	0.00675985	Lilrb4b/Ankrd13a/Ulk1/Ramp3/Nrg1/Egf/Ackr3/Sh3gl2/Dkk1/Lilrb4a/Pacsin1/Itgb3/Tfrc	13	biological process
GO:1990868	GO:1990868	response to chemokine	9/915	72/28814	0.000448	0.00902503	0.00678465	Cxcl3/Ackr3/Cxcl5/Hif1a/Cxcl9/Zc3h12a/Cxcl12/Lox/Edn1	9	biological process
GO:0030212	GO:0030212	hyaluronan metabolic process	6/915	32/28814	0.000450681	0.00904258	0.00679784	Cemip/Ptger4/Egf/Il15/Pdgfb/Smpd3	6	biological process
GO:0000280	GO:0000280	nuclear division	28/915	445/28814	0.000523614	0.0102187	0.00768201	Phip/Smc5/Ing2/Ccne1/Piwil2/Tacc3/Bcl2l11/Egf/Brdt/Nanos2/Syce2/Bub1b/Topbp1/Btbd18/Spdya/Cdc14b/Sycp3/Pdgfb/Fgfr3/Hecw2/Chek2/Knstrn/Kif23/Ccdc8/Edn1/Kifc1/Smpd3/Top2a	28	biological process
GO:0061614	GO:0061614	miRNA transcription	10/915	89/28814	0.000523617	0.0102187	0.00768201	Smad1/Lilrb4b/Fosl1/Hif1a/Stat3/Srebf1/Il10/Lilrb4a/Pdgfb/Klf4	10	biological process
GO:0015844	GO:0015844	monoamine transport	11/915	106/28814	0.000557138	0.0107056	0.00804804	Vip/Plcd1/Crhr2/Nat8l/Cd300a/Xbp1/Cxcl12/Chrna7/Smpd3/Slc18a1/Itgb3	11	biological process
GO:0046888	GO:0046888	negative regulation of hormone secretion	10/915	90/28814	0.000572588	0.0108633	0.00816661	Fgf23/Inhbb/Cry2/Nrg1/Crhr2/Nmb/Lep/Srebf1/Fbn1/Edn1	10	biological process
GO:0035810	GO:0035810	positive regulation of urine volume	4/915	13/28814	0.000574248	0.0108633	0.00816661	Oprl1/Ptger4/Ednrb/Edn1	4	biological process
GO:0030324	GO:0030324	lung development	18/915	236/28814	0.000583681	0.0109216	0.00821042	Asxl1/Ada/Gli1/Slc7a11/Timeless/Foxf1/Spdef/Fgf18/Col3a1/Heg1/Fgfr3/Id1/Ccn2/Wnt2b/Lox/Smpd3/Wnt7b/Adamtsl2	18	biological process
GO:0031668	GO:0031668	cellular response to extracellular stimulus	18/915	237/28814	0.000613369	0.0113077	0.00850068	Bmf/Inhbb/Vdr/Ulk1/Pim1/Fosl1/Srebf1/Sik1/Xbp1/Zc3h12a/Krt20/Fam107a/Postn/Wnt9b/Wnt2b/Sfrp2/Tfrc/Snai2	18	biological process
GO:0006109	GO:0006109	regulation of carbohydrate metabolic process	16/915	198/28814	0.000620924	0.0114049	0.00857375	Plcd1/Ptger4/Egf/Hif1a/Rora/Ier3/Stat3/Lep/Sik1/Pdgfb/Ppargc1a/Ppp1r3c/Gapdhs/C1qtnf3/Grb10/Smpd3	16	biological process
GO:0002440	GO:0002440	production of molecular mediator of immune response	25/915	386/28814	0.000674765	0.0121604	0.00914173	Igkv2-112/Kit/Dhx36/Msh3/Lilrb4b/Shld3/Igkv3-2/Sema7a/Atad5/Lacc1/Il10/Lilrb4a/Tnfrsf4/Xbp1/Hmox1/Il4ra/Arid5a/Nlrp3/Tril/Ephb2/F2rl1/Nepn/Igkv4-74/Igkv4-61/Tfrc	25	biological process
GO:0071496	GO:0071496	cellular response to external stimulus	21/915	301/28814	0.000691207	0.0123331	0.00927153	Bmf/Inhbb/Vdr/Ulk1/Pim1/Ptger4/Fosl1/Srebf1/Sik1/Ankrd1/Xbp1/Zc3h12a/Krt20/Col1a1/Fam107a/Postn/Wnt9b/Wnt2b/Sfrp2/Tfrc/Snai2	21	biological process
GO:0008217	GO:0008217	regulation of blood pressure	17/915	220/28814	0.000708016	0.0125434	0.00942965	Oprl1/Gna13/Crhr2/Ier3/Ednrb/Lep/Hmox1/Pdgfb/Postn/Col1a2/Acvrl1/Gja5/Tbxa2r/F2rl1/Avpr1a/Edn1/Chrna7	17	biological process
GO:0046635	GO:0046635	positive regulation of alpha-beta T cell activation	9/915	77/28814	0.000737725	0.0128712	0.00967602	Jak2/Lilrb4b/Ada/Il23a/Cd83/Nfkbiz/Lilrb4a/Il4ra/Nlrp3	9	biological process
GO:0001910	GO:0001910	regulation of leukocyte mediated cytotoxicity	12/915	127/28814	0.000744549	0.0128712	0.00967602	H2-Q4/Ager/Il23a/H2-T10/Cadm1/H2-Q6/Cxcl5/Lep/H2-K1/Crtam/H2-T24/F2rl1	12	biological process
GO:0048010	GO:0048010	vascular endothelial growth factor receptor signaling pathway	7/915	48/28814	0.000752751	0.0129235	0.00971538	Fzd4/Hif1a/Xbp1/Fgf18/Tmem204/Pdgfb/Grb10	7	biological process
GO:0030213	GO:0030213	hyaluronan biosynthetic process	4/915	14/28814	0.000783808	0.0132742	0.00997904	Ptger4/Egf/Pdgfb/Smpd3	4	biological process
GO:0031341	GO:0031341	regulation of cell killing	13/915	146/28814	0.000800525	0.0135116	0.0101574	H2-Q4/Ager/Il23a/H2-T10/Cadm1/H2-Q6/Bcl2l11/Cxcl5/Lep/H2-K1/Crtam/H2-T24/F2rl1	13	biological process
GO:0048333	GO:0048333	mesodermal cell differentiation	5/915	24/28814	0.000820993	0.013785	0.010363	Smad1/Dkk1/Kdm6b/Foxf1/Sfrp2	5	biological process
GO:0002709	GO:0002709	regulation of T cell mediated immunity	11/915	111/28814	0.000822246	0.013785	0.010363	H2-Q4/Ager/Lilrb4b/Il23a/H2-T10/H2-Q6/H2-K1/Lilrb4a/Arid5a/Nlrp3/H2-T24	11	biological process
GO:0001755	GO:0001755	neural crest cell migration	8/915	63/28814	0.00082854	0.0137979	0.0103727	Sema6b/Sema7a/Hif1a/Ednrb/Sema4c/Pax3/Ret/Edn1	8	biological process
GO:0033273	GO:0033273	response to vitamin	6/915	36/28814	0.000869652	0.014292	0.0107442	Ada/Vdr/Cdkn2d/Pim1/Postn/Snai2	6	biological process
GO:0048864	GO:0048864	stem cell development	10/915	95/28814	0.000877753	0.0142955	0.0107468	Sema6b/Sema7a/Hif1a/Ednrb/Sema4c/Pax3/Ret/Edn1/Snai2/Wnt7b	10	biological process
GO:0060249	GO:0060249	anatomical structure homeostasis	22/915	328/28814	0.000878445	0.0142955	0.0107468	Cldn5/Prom1/Iqcb1/P2ry2/Ldb2/Rpa1/Ptger4/Sh3gl2/Muc2/Hif1a/Ildr1/Slc1a1/Col3a1/Tmem119/Lpcat1/Ccn2/Lox/Dcstamp/Oas1a/Itgb3/Tfrc/Slc39a8	22	biological process
GO:0001558	GO:0001558	regulation of cell growth	28/915	461/28814	0.000900747	0.0145166	0.010913	Crabp2/Cirbp/Tspyl2/Uri1/Sema6b/H3f3b/Sema7a/Cdkn2d/Ulk1/Sfn/Nrg1/Rgs2/Hbegf/Sema4c/Xbp1/Ntrk3/Ngf/Cxcl12/Fam107a/Acvrl1/Gas1/Avpr1a/Dcbld2/Edn1/Fhl1/Dcstamp/Efna5/Sfrp2	28	biological process
GO:1905952	GO:1905952	regulation of lipid localization	14/915	167/28814	0.00092965	0.0147445	0.0110843	P2ry2/Nus1/Scarb1/Nfkbia/Cry2/Nrg1/Osbpl8/Lep/Acsl6/Zc3h12a/Anxa2/Edn1/Arv1/Itgb3	14	biological process
GO:0045598	GO:0045598	regulation of fat cell differentiation	13/915	149/28814	0.00096735	0.0152939	0.0114973	Asxl1/Pim1/Rora/Wnt5b/Id4/Lep/Xbp1/Zc3h12a/Fbn1/Cmklr1/Sfrp2/Ptprq/Snai2	13	biological process
GO:0051148	GO:0051148	negative regulation of muscle cell differentiation	8/915	65/28814	0.00102144	0.0160476	0.0120639	Smad1/Dkk1/Bhlhe41/Rgs2/Xbp1/Pdgfb/Tmem119/Tcf23	8	biological process
GO:1901652	GO:1901652	response to peptide	26/915	420/28814	0.00103	0.0161313	0.0121269	Phip/Jak2/Ager/Tbc1d4/Plcd1/Inhbb/Reg3g/Nfkbia/Cry2/Ramp3/Stat3/Timeless/Ednrb/Osbpl8/Lep/Srebf1/Xbp1/Hdac9/Col3a1/Rab15/Serpina3n/Edn1/Chrna7/Lpin2/Grb10/Smpd3	26	biological process
GO:0033280	GO:0033280	response to vitamin D	4/915	15/28814	0.00104208	0.0161685	0.0121548	Vdr/Cdkn2d/Pim1/Snai2	4	biological process
GO:0035815	GO:0035815	positive regulation of renal sodium excretion	4/915	15/28814	0.00104208	0.0161685	0.0121548	Ptger4/Ednrb/Avpr1a/Edn1	4	biological process
GO:0045787	GO:0045787	positive regulation of cell cycle	23/915	355/28814	0.00108048	0.0166095	0.0124864	Phip/Smc5/Atad5/Pim1/Piwil2/Fosl1/Bcl2l11/Egf/Adamts1/Gli1/Cyp1a1/Il10/Spdya/Cdc14b/Pdgfb/Chek2/Kif23/Ccn2/Ccnd1/Edn1/Smpd3/Lfng/Kcna5	23	biological process
GO:0042632	GO:0042632	cholesterol homeostasis	10/915	98/28814	0.00111752	0.0168272	0.01265	Ampd2/Abca1/Nus1/Scarb1/Npc1l1/Rora/Mylip/Xbp1/Hdac9/Abcg4	10	biological process
GO:0060326	GO:0060326	cell chemotaxis	21/915	314/28814	0.00117937	0.0174536	0.0131209	Cxcl3/Kit/Il23a/Ackr3/Cxcl5/Prex1/Ednrb/Cxcl9/Hbegf/S100a9/Ccrl2/Cxcl12/Fgf18/Pdgfb/Ackr4/Cmklr1/F2rl1/Lox/Edn1/Snai2/Mmp28	21	biological process
GO:0046685	GO:0046685	response to arsenic-containing substance	5/915	26/28814	0.00120557	0.01755	0.0131934	Dhx36/Gclc/Zfand2a/Hmox1/Zc3h12a	5	biological process
GO:0050927	GO:0050927	positive regulation of positive chemotaxis	5/915	26/28814	0.00120557	0.01755	0.0131934	Ager/Itga2/Ntrk3/Cxcl12/F2rl1	5	biological process
GO:0032102	GO:0032102	negative regulation of response to external stimulus	25/915	403/28814	0.00123763	0.0177679	0.0133572	Sema6b/Ctla2a/Ada/Rnf125/Sema7a/Ptger4/Rora/Ier3/Prkg1/Lep/Il10/Prdm1/Sema4c/Foxf1/Gp5/Nt5e/Nlrp3/Pdgfb/Anxa2/Sec14l1/Cldn19/C1qtnf3/Chrna7/Oas1a/Mmp28	25	biological process
GO:0030193	GO:0030193	regulation of blood coagulation	8/915	67/28814	0.00124866	0.0178238	0.0133992	Prkg1/S100a9/Gp5/Pdgfb/Anxa2/Tbxa2r/Ephb2/F2rl1	8	biological process
GO:0060986	GO:0060986	endocrine hormone secretion	8/915	67/28814	0.00124866	0.0178238	0.0133992	Fzd4/Inhbb/Vdr/Cry2/Nrg1/Crhr2/Hcar2/C1qtnf3	8	biological process
GO:0019432	GO:0019432	triglyceride biosynthetic process	6/915	39/28814	0.00134374	0.0188408	0.0141638	Scarb1/Srebf1/Sik1/Acsl6/Pnpla3/Lpin2	6	biological process
GO:0045346	GO:0045346	regulation of MHC class II biosynthetic process	4/915	16/28814	0.00135471	0.0188528	0.0141728	Jak2/Il10/Xbp1/Marchf8	4	biological process
GO:0099527	GO:0099527	postsynapse to nucleus signaling pathway	4/915	16/28814	0.00135471	0.0188528	0.0141728	Jak2/Nrg1/Stat3/Prr7	4	biological process
GO:0016055	GO:0016055	Wnt signaling pathway	27/915	451/28814	0.00135885	0.0188579	0.0141766	Zranb1/Fzd4/Ccne1/Tmem131l/Egf/Amer1/Gli1/Dkk1/Wnt5b/Ednrb/Gsc/Dixdc1/Mcc/Col1a1/Fgfr3/Hic1/Wnt9b/Klf4/Wnt2b/Ccnd1/Cpz/Edn1/Grb10/Rbms3/Sfrp2/Snai2/Wnt7b	27	biological process
GO:0031100	GO:0031100	animal organ regeneration	5/915	27/28814	0.00144126	0.0194609	0.0146299	Cxcl5/Gli1/Hmox1/Cxcl12/Ccnd1	5	biological process
GO:0198738	GO:0198738	cell-cell signaling by wnt	27/915	453/28814	0.001448	0.0194992	0.0146587	Zranb1/Fzd4/Ccne1/Tmem131l/Egf/Amer1/Gli1/Dkk1/Wnt5b/Ednrb/Gsc/Dixdc1/Mcc/Col1a1/Fgfr3/Hic1/Wnt9b/Klf4/Wnt2b/Ccnd1/Cpz/Edn1/Grb10/Rbms3/Sfrp2/Snai2/Wnt7b	27	biological process
GO:0009314	GO:0009314	response to radiation	26/915	431/28814	0.00148488	0.0198886	0.0149514	Bmf/Kit/Dhx36/Cirbp/Trp53inp1/Per1/Cdkn2d/Cacna2d4/Cry2/Hif1a/Rad18/Slc7a11/Rrh/Topbp1/Sik1/Bhlhe40/Mrnip/Gadd45a/Col3a1/Chek2/Ccnd1/Best1/Sfrp2/Snai2/Nts/Dbh	26	biological process
GO:0044060	GO:0044060	regulation of endocrine process	7/915	54/28814	0.00153624	0.0201233	0.0151279	Inhbb/Vdr/Cry2/Nrg1/Crhr2/Gja5/F2rl1	7	biological process
GO:0045342	GO:0045342	MHC class II biosynthetic process	4/915	17/28814	0.00172732	0.0215742	0.0162186	Jak2/Il10/Xbp1/Marchf8	4	biological process
GO:0071243	GO:0071243	cellular response to arsenic-containing substance	4/915	17/28814	0.00172732	0.0215742	0.0162186	Dhx36/Zfand2a/Hmox1/Zc3h12a	4	biological process
GO:0071295	GO:0071295	cellular response to vitamin	4/915	17/28814	0.00172732	0.0215742	0.0162186	Vdr/Pim1/Postn/Snai2	4	biological process
GO:0060560	GO:0060560	developmental growth involved in morphogenesis	19/915	281/28814	0.00174415	0.0217033	0.0163156	Crabp2/Sema6b/Sema7a/Ulk1/Cadm1/Nrg1/Sh3gl2/Cpne1/Sema4c/Ntrk3/Ngf/Cxcl12/Postn/Dclk1/Edn1/Efna5/Sfrp2/Wnt7b/Zfp568	19	biological process
GO:0098657	GO:0098657	import into cell	17/915	240/28814	0.00182809	0.0223851	0.0168282	Slc43a1/Atp1a4/Ramp3/Slc8a3/Slc7a11/Nat8l/Rgs2/Slc15a3/Acsl6/Slc1a1/Il10ra/Lrrc8c/Smpd3/Slc18a1/Slc29a2/Itgb3/Slc39a8	17	biological process
GO:0001562	GO:0001562	response to protozoan	6/915	42/28814	0.00199333	0.0240809	0.018103	Ier3/Irf8/Il10/Gbp11/Il4ra/Myd88	6	biological process
GO:0033627	GO:0033627	cell adhesion mediated by integrin	9/915	89/28814	0.00207627	0.0248159	0.0186555	Ada/Itga2/Itgad/Podxl/Fbn1/Ret/Itgb3/Snai2/Itga8	9	biological process
GO:0032964	GO:0032964	collagen biosynthetic process	7/915	57/28814	0.00211292	0.0251937	0.0189396	Ager/Itga2/Col1a1/Col5a1/Pdgfb/Ccn2/Cbx8	7	biological process
GO:0001894	GO:0001894	tissue homeostasis	19/915	286/28814	0.00212935	0.0252606	0.0189899	Cldn5/Prom1/Iqcb1/Ldb2/Rpa1/Ptger4/Sh3gl2/Muc2/Ildr1/Slc1a1/Col3a1/Tmem119/Lpcat1/Ccn2/Dcstamp/Oas1a/Itgb3/Tfrc/Slc39a8	19	biological process
GO:0001933	GO:0001933	negative regulation of protein phosphorylation	22/915	352/28814	0.00214912	0.0252606	0.0189899	Ager/Lilrb4b/Sh3gl2/Slc8a3/Dkk1/Cd300a/Lilrb4a/Rgs2/Gadd45b/Xbp1/Ntrk3/Ppp1r15a/Gadd45a/Zc3h12a/Heg1/Ppargc1a/Xdh/Ephb2/Chrna7/Gprc5a/Sfrp2/Ptprq	22	biological process
GO:2000319	GO:2000319	regulation of T-helper 17 cell differentiation	4/915	18/28814	0.00216545	0.0252606	0.0189899	Il23a/Nfkbiz/Zc3h12a/Nlrp3	4	biological process
GO:0048771	GO:0048771	tissue remodeling	15/915	203/28814	0.00220434	0.0254928	0.0191645	Ager/Il23a/Vdr/Ptger4/Hif1a/Lep/Eln/Fgfr3/Tmem119/Acvrl1/Gja5/Dcstamp/Itgb3/Tfrc/Dbh	15	biological process
GO:0072593	GO:0072593	reactive oxygen species metabolic process	17/915	245/28814	0.00227057	0.0261377	0.0196493	Ager/Ptger4/Birc3/Hif1a/Ier3/Stat3/Prex1/Lep/Cyp1a1/Slc1a1/Gadd45a/Zc3h12a/Pdgfb/Xdh/Ccn2/F2rl1/Edn1	17	biological process
GO:0030947	GO:0030947	regulation of vascular endothelial growth factor receptor signaling pathway	5/915	30/28814	0.00235194	0.0267052	0.0200759	Fzd4/Hif1a/Fgf18/Tmem204/Grb10	5	biological process
GO:0035023	GO:0035023	regulation of Rho protein signal transduction	9/915	91/28814	0.00242093	0.0271735	0.020428	Abca1/Kctd13/Arhgef28/Col3a1/Abra/Heg1/Eps8l1/Prag1/F2rl1	9	biological process
GO:0010720	GO:0010720	positive regulation of cell development	23/915	378/28814	0.00242582	0.0271735	0.020428	Crabp2/Kit/Cldn5/Dhx36/Fbxo31/Sema7a/Nrg1/Prkch/Hif1a/Prex1/Il1rapl1/Dixdc1/Ntrk3/Ngf/Cxcl12/Gjc2/Ret/S1pr2/Ephb2/Amigo1/S100a10/Efna5/Itgb3	23	biological process
GO:0050770	GO:0050770	regulation of axonogenesis	14/915	185/28814	0.002449	0.0273718	0.020577	Crabp2/Sema6b/Sema7a/Ulk1/Nrg1/Sema4c/Dixdc1/Ntrk3/Ngf/Cxcl12/Ret/Ephb2/Amigo1/Efna5	14	biological process
GO:0043388	GO:0043388	positive regulation of DNA binding	7/915	59/28814	0.00258164	0.0285429	0.0214574	Jak2/Plaur/Egf/Hipk2/Itga2/Ngf/Klf4	7	biological process
GO:0034446	GO:0034446	substrate adhesion-dependent cell spreading	10/915	110/28814	0.00266648	0.0292143	0.0219621	Fzd4/Parvg/Tacstd2/Prex1/Postn/Mertk/S100a10/Efna5/Itgb3/Itga8	10	biological process
GO:0033605	GO:0033605	positive regulation of catecholamine secretion	4/915	19/28814	0.00267458	0.029239	0.0219807	Vip/Plcd1/Cxcl12/Slc18a1	4	biological process
GO:0035924	GO:0035924	cellular response to vascular endothelial growth factor stimulus	7/915	60/28814	0.00284402	0.0305564	0.0229711	Map2k3/Nus1/Pik3cd/Xbp1/Pdgfb/Xdh/Adamts12	7	biological process
GO:0050918	GO:0050918	positive chemotaxis	6/915	45/28814	0.00285596	0.0306189	0.023018	Ager/Itga2/Ntrk3/Cxcl12/F2rl1/Wnt7b	6	biological process
GO:0048144	GO:0048144	fibroblast proliferation	10/915	112/28814	0.00304152	0.0321897	0.0241989	Ager/Trp53inp1/Tgif1/Egf/Fosl2/Cd300a/Col3a1/Pdgfb/Anxa2/Itgb3	10	biological process
GO:0043281	GO:0043281	regulation of cysteine-type endopeptidase activity involved in apoptotic process	15/915	210/28814	0.00304758	0.0321897	0.0241989	Jak2/Cdkn2d/Sfn/Plaur/Bcl2l11/Prr7/S100a9/Ngf/Slc1a1/Nlrp3/Ret/Xdh/Klf4/Ccn2/Sfrp2	15	biological process
GO:2001021	GO:2001021	negative regulation of response to DNA damage stimulus	8/915	77/28814	0.0030544	0.0321936	0.0242019	Smchd1/Shld3/Cdkn2d/Atad5/Ackr3/Cxcl12/Chek2/Snai2	8	biological process
GO:0010950	GO:0010950	positive regulation of endopeptidase activity	13/915	170/28814	0.00314304	0.0325094	0.0244392	Jak2/Ager/Bcl2l11/Stat3/Prr7/S100a9/Ngf/Slc1a1/Nlrp3/Ret/Xdh/Ccn2/Sfrp2	13	biological process
GO:0044062	GO:0044062	regulation of excretion	5/915	32/28814	0.00315434	0.0325094	0.0244392	Ptger4/Crhr2/Ednrb/Avpr1a/Edn1	5	biological process
GO:0030279	GO:0030279	negative regulation of ossification	6/915	46/28814	0.00319764	0.0325094	0.0244392	Fgf23/P2ry2/Vdr/Hif1a/Dkk1/Rflnb	6	biological process
GO:0002357	GO:0002357	defense response to tumor cell	3/915	10/28814	0.00324016	0.0325094	0.0244392	Plk5/Klf4/Rbms3	3	biological process
GO:0006196	GO:0006196	AMP catabolic process	3/915	10/28814	0.00324016	0.0325094	0.0244392	Ada/Nt5e/Xdh	3	biological process
GO:0009163	GO:0009163	nucleoside biosynthetic process	3/915	10/28814	0.00324016	0.0325094	0.0244392	Ada/Pgm2/Nt5e	3	biological process
GO:0034404	GO:0034404	nucleobase-containing small molecule biosynthetic process	3/915	10/28814	0.00324016	0.0325094	0.0244392	Ada/Pgm2/Nt5e	3	biological process
GO:0038130	GO:0038130	ERBB4 signaling pathway	3/915	10/28814	0.00324016	0.0325094	0.0244392	Nrg1/Hbegf/Nrg4	3	biological process
GO:0042451	GO:0042451	purine nucleoside biosynthetic process	3/915	10/28814	0.00324016	0.0325094	0.0244392	Ada/Pgm2/Nt5e	3	biological process
GO:0042455	GO:0042455	ribonucleoside biosynthetic process	3/915	10/28814	0.00324016	0.0325094	0.0244392	Ada/Pgm2/Nt5e	3	biological process
GO:0046129	GO:0046129	purine ribonucleoside biosynthetic process	3/915	10/28814	0.00324016	0.0325094	0.0244392	Ada/Pgm2/Nt5e	3	biological process
GO:0070561	GO:0070561	vitamin D receptor signaling pathway	3/915	10/28814	0.00324016	0.0325094	0.0244392	Vdr/Pim1/Snai2	3	biological process
GO:0086015	GO:0086015	SA node cell action potential	3/915	10/28814	0.00324016	0.0325094	0.0244392	Gja5/Cacna1g/Kcna5	3	biological process
GO:0086018	GO:0086018	SA node cell to atrial cardiac muscle cell signaling	3/915	10/28814	0.00324016	0.0325094	0.0244392	Gja5/Cacna1g/Kcna5	3	biological process
GO:0086070	GO:0086070	SA node cell to atrial cardiac muscle cell communication	3/915	10/28814	0.00324016	0.0325094	0.0244392	Gja5/Cacna1g/Kcna5	3	biological process
GO:1902074	GO:1902074	response to salt	4/915	20/28814	0.00326005	0.0325094	0.0244392	Fgf23/Ednrb/Zc3h12a/Fgfr3	4	biological process
GO:0006334	GO:0006334	nucleosome assembly	8/915	78/28814	0.0033108	0.0328843	0.024721	Tspyl2/Baz1a/Chaf1b/H3f3b/H4c14/H1f3/H1f9/Hjurp	8	biological process
GO:0046850	GO:0046850	regulation of bone remodeling	7/915	62/28814	0.0034296	0.0339293	0.0255067	Ptger4/Lep/Fgfr3/Tmem119/Dcstamp/Itgb3/Tfrc	7	biological process
GO:0006869	GO:0006869	lipid transport	23/915	390/28814	0.00356853	0.034961	0.0262823	Fzd4/Crabp2/Ugcg/Abca1/P2ry2/Nus1/Scarb1/Osbp2/Npc1l1/Cry2/Nrg1/Slc51a/Nmb/Osbpl8/Lep/Acsl6/Rbp7/Anxa2/Tnfaip8l3/Abcg4/Edn1/Arv1/Itgb3	23	biological process
GO:0045910	GO:0045910	negative regulation of DNA recombination	6/915	47/28814	0.00356888	0.034961	0.0262823	Smchd1/Msh3/Shld3/Rad18/H1f3/H1f9	6	biological process
GO:0002486	GO:0002486	antigen processing and presentation of endogenous peptide antigen via MHC class I via ER pathway, TAP-independent	5/915	33/28814	0.00362187	0.0354107	0.0266203	H2-Q4/H2-T10/H2-Q6/H2-K1/H2-T24	5	biological process
GO:0034728	GO:0034728	nucleosome organization	10/915	116/28814	0.00391727	0.0378025	0.0284183	Tspyl2/Baz1a/Chaf1b/H3f3b/Chd5/Sycp3/H4c14/H1f3/H1f9/Hjurp	10	biological process
GO:0060840	GO:0060840	artery development	10/915	116/28814	0.00391727	0.0378025	0.0284183	Ptger4/Lep/Prdm1/Foxf1/Adamts9/Col3a1/Acvrl1/Gja5/Lox/Edn1	10	biological process
GO:0060099	GO:0060099	regulation of phagocytosis, engulfment	4/915	21/28814	0.00392704	0.0378025	0.0284183	Ager/Cd300a/Itga2/F2rl1	4	biological process
GO:0097320	GO:0097320	plasma membrane tubulation	4/915	21/28814	0.00392704	0.0378025	0.0284183	Sgip1/Sh3gl2/Pacsin1/Cavin2	4	biological process
GO:0001909	GO:0001909	leukocyte mediated cytotoxicity	13/915	175/28814	0.00402481	0.0385949	0.0290141	H2-Q4/Ager/Il23a/H2-T10/Cadm1/H2-Q6/Cxcl5/Lep/H2-K1/Crtam/Myd88/H2-T24/F2rl1	13	biological process
GO:0002476	GO:0002476	antigen processing and presentation of endogenous peptide antigen via MHC class Ib	5/915	34/28814	0.00413707	0.0394442	0.0296526	H2-Q4/H2-T10/H2-Q6/H2-K1/H2-T24	5	biological process
GO:0048799	GO:0048799	animal organ maturation	5/915	34/28814	0.00413707	0.0394442	0.0296526	Lep/Rflnb/Fgfr3/Ret/Adamts12	5	biological process
GO:0060562	GO:0060562	epithelial tube morphogenesis	23/915	395/28814	0.00416297	0.0395621	0.0297412	Vdr/Tgif1/Egf/Cecr2/Gna13/Irx3/Hif1a/Pik3cd/Tacstd2/Timeless/Greb1l/Mthfd1l/Sema4c/Foxf1/Pax3/Cxcl12/Ret/Wnt9b/Acvrl1/Adamts12/Wnt2b/Edn1/Sfrp2	23	biological process
GO:0051251	GO:0051251	positive regulation of lymphocyte activation	25/915	443/28814	0.00432185	0.0401771	0.0302035	Jak2/Ager/Lilrb4b/Ada/Il23a/Shld3/Atad5/Il15/Cd83/Nfkbiz/Lep/Il10/Lilrb4a/Prdm1/Tnfrsf4/Ighv5-6/Xbp1/Pdcd1lg2/Il4ra/Ighv5-17/Myd88/Nlrp3/Ephb2/Vnn1/Tfrc	25	biological process
GO:0001906	GO:0001906	cell killing	17/915	261/28814	0.00432795	0.0401771	0.0302035	H2-Q4/Ager/Il23a/H2-T10/Cadm1/H2-Q6/Bcl2l11/Cxcl5/Lep/H2-K1/Cxcl9/Crtam/Myd88/Cxcl12/H2-T24/F2rl1/Nts	17	biological process
GO:0002887	GO:0002887	negative regulation of myeloid leukocyte mediated immunity	3/915	11/28814	0.00435065	0.0401771	0.0302035	Cd300a/Foxf1/Hmox1	3	biological process
GO:0045542	GO:0045542	positive regulation of cholesterol biosynthetic process	3/915	11/28814	0.00435065	0.0401771	0.0302035	Srebf1/Abcg4/Sec14l2	3	biological process
GO:0071372	GO:0071372	cellular response to follicle-stimulating hormone stimulus	3/915	11/28814	0.00435065	0.0401771	0.0302035	Ppargc1a/Edn1/Efna5	3	biological process
GO:0099545	GO:0099545	trans-synaptic signaling by trans-synaptic complex	3/915	11/28814	0.00435065	0.0401771	0.0302035	Cadm1/Il1rapl1/Ephb2	3	biological process
GO:0106120	GO:0106120	positive regulation of sterol biosynthetic process	3/915	11/28814	0.00435065	0.0401771	0.0302035	Srebf1/Abcg4/Sec14l2	3	biological process
GO:0010677	GO:0010677	negative regulation of cellular carbohydrate metabolic process	6/915	49/28814	0.00440608	0.0405392	0.0304757	Ier3/Stat3/Sik1/Ppargc1a/C1qtnf3/Grb10	6	biological process
GO:0050854	GO:0050854	regulation of antigen receptor-mediated signaling pathway	7/915	65/28814	0.00447462	0.0407199	0.0306116	Lilrb4b/Ada/Elf1/Prkch/Cd300a/Lilrb4a/Gcsam	7	biological process
GO:0043270	GO:0043270	positive regulation of ion transport	20/915	329/28814	0.00453731	0.0411405	0.0309277	Cemip/Ager/P2ry2/Ramp3/Crhr2/Nat8l/Lep/Cxcl9/Kcnip2/Cxcl12/Lrrc52/Gjc2/Pdgfb/Slc9a3r2/Ephb2/Avpr1a/Edn1/Fhl1/Amigo1/Slc18a1	20	biological process
GO:0001975	GO:0001975	response to amphetamine	4/915	22/28814	0.00468057	0.0416627	0.0313203	Gnal/Slc1a1/Edn1/Dbh	4	biological process
GO:0060749	GO:0060749	mammary gland alveolus development	4/915	22/28814	0.00468057	0.0416627	0.0313203	Egf/Hif1a/Foxf1/Ccnd1	4	biological process
GO:0061377	GO:0061377	mammary gland lobule development	4/915	22/28814	0.00468057	0.0416627	0.0313203	Egf/Hif1a/Foxf1/Ccnd1	4	biological process
GO:1905153	GO:1905153	regulation of membrane invagination	4/915	22/28814	0.00468057	0.0416627	0.0313203	Ager/Cd300a/Itga2/F2rl1	4	biological process
GO:0010959	GO:0010959	regulation of metal ion transport	25/915	446/28814	0.00470414	0.0416627	0.0313203	Vip/Cemip/Oprl1/Ager/Per1/Vdr/Ramp3/Egf/Crhr2/Fxyd7/Sik1/Cxcl9/Ngf/Kcnip2/Cxcl12/Lrrc52/Gjc2/Pdgfb/Hecw2/Fhl1/Cacna1g/Amigo1/Best1/Itgb3/Kcna5	25	biological process
GO:0016051	GO:0016051	carbohydrate biosynthetic process	14/915	199/28814	0.00471165	0.0416627	0.0313203	Crtc2/Plcd1/Csgalnact1/Ptger4/Egf/Hif1a/Lep/Sik1/Pdgfb/Ppp1r3c/B3galt1/C1qtnf3/Grb10/Smpd3	14	biological process
GO:0022602	GO:0022602	ovulation cycle process	6/915	50/28814	0.00487508	0.042628	0.032046	Fzd4/Ptger4/Adamts1/Lep/Gas2/Chrna7	6	biological process
GO:0060021	GO:0060021	roof of mouth development	9/915	101/28814	0.00488055	0.042628	0.032046	Wfikkn1/Lrrc32/Msc/Wnt9b/Ephb2/Gas1/Zfp950/Tmem107/Snai2	9	biological process
GO:0001649	GO:0001649	osteoblast differentiation	15/915	222/28814	0.00510091	0.0443202	0.0333181	Fgf23/Smad1/H3f3b/Ptger4/Gli1/Id4/Hoxa2/Col1a1/Id1/Tmem119/Lox/Fbn2/Sfrp2/Snai2/Wnt7b	15	biological process
GO:0010876	GO:0010876	lipid localization	25/915	449/28814	0.00511427	0.0443592	0.0333474	Fzd4/Crabp2/Ugcg/Abca1/P2ry2/Nus1/Scarb1/Osbp2/Npc1l1/Nfkbia/Cry2/Nrg1/Slc51a/Nmb/Osbpl8/Lep/Acsl6/Zc3h12a/Rbp7/Anxa2/Tnfaip8l3/Abcg4/Edn1/Arv1/Itgb3	25	biological process
GO:2000377	GO:2000377	regulation of reactive oxygen species metabolic process	12/915	160/28814	0.00519058	0.0448653	0.0337279	Ager/Ptger4/Birc3/Hif1a/Ier3/Stat3/Lep/Gadd45a/Zc3h12a/Pdgfb/Xdh/F2rl1	12	biological process
GO:1904037	GO:1904037	positive regulation of epithelial cell apoptotic process	5/915	36/28814	0.00532069	0.0456739	0.0343357	Jak2/Ager/Xbp1/Ppargc1a/Cd248	5	biological process
GO:0045740	GO:0045740	positive regulation of DNA replication	6/915	51/28814	0.00537974	0.0458655	0.0344798	Baz1a/Kctd13/Atad5/Egf/Gli1/Pdgfb	6	biological process
GO:0014706	GO:0014706	striated muscle tissue development	18/915	290/28814	0.00556767	0.0468576	0.0352257	Mylk2/Smad1/Pim1/Nrg1/Irx3/Gli1/Dkk1/Kdm6b/Sik1/Rgs2/Ankrd1/Pax3/Hdac9/Adamts9/Heg1/Gja5/Lox/Edn1	18	biological process
GO:0035148	GO:0035148	tube formation	13/915	182/28814	0.00558446	0.0468576	0.0352257	Tgif1/Bcl2l11/Egf/Cecr2/Irx3/Hif1a/Pik3cd/Mthfd1l/Sema4c/Pax3/Ret/Wnt9b/Sfrp2	13	biological process
GO:0010769	GO:0010769	regulation of cell morphogenesis involved in differentiation	10/915	122/28814	0.00559207	0.0468576	0.0352257	Dhx36/Fbxo31/Tacstd2/Prex1/Il1rapl1/Postn/Ephb2/S100a10/Efna5/Itgb3	10	biological process
GO:0002246	GO:0002246	wound healing involved in inflammatory response	3/915	12/28814	0.00566493	0.0468576	0.0352257	Ager/Hif1a/Hmox1	3	biological process
GO:0014824	GO:0014824	artery smooth muscle contraction	3/915	12/28814	0.00566493	0.0468576	0.0352257	Edn1/Cacna1g/Smpd3	3	biological process
GO:0032354	GO:0032354	response to follicle-stimulating hormone	3/915	12/28814	0.00566493	0.0468576	0.0352257	Ppargc1a/Edn1/Efna5	3	biological process
GO:0043301	GO:0043301	negative regulation of leukocyte degranulation	3/915	12/28814	0.00566493	0.0468576	0.0352257	Cd300a/Foxf1/Hmox1	3	biological process
GO:0070944	GO:0070944	neutrophil-mediated killing of bacterium	3/915	12/28814	0.00566493	0.0468576	0.0352257	Cxcl5/Myd88/F2rl1	3	biological process
GO:0019098	GO:0019098	reproductive behavior	7/915	68/28814	0.00574359	0.0473515	0.0355969	Vip/Ada/P2ry2/Crebrf/Ednrb/Avpr1a/Dbh	7	biological process
GO:0071692	GO:0071692	protein localization to extracellular region	23/915	406/28814	0.00576561	0.0474547	0.0356745	Jak2/Abca1/Inhbb/Ptger4/Egf/Hif1a/Crhr2/Mmp13/Ednrb/Rhbdf2/Lep/Srebf1/Hcar2/Ankrd1/Krt20/Cavin1/Fbn1/Rab15/Gja5/F2rl1/C1qtnf3/Fbn2/Efna5	23	biological process
GO:0032368	GO:0032368	regulation of lipid transport	10/915	123/28814	0.00591858	0.0477934	0.0359291	P2ry2/Nus1/Cry2/Nrg1/Lep/Acsl6/Anxa2/Edn1/Arv1/Itgb3	10	biological process
GO:0003002	GO:0003002	regionalization	22/915	385/28814	0.00619304	0.0497435	0.0373951	Tgif1/Hoxa4/Irx3/Gli1/Ifitm1/Dkk1/Hoxa2/Bhlhe41/Gsc/Hipk2/Bhlhe40/Foxf1/Pax3/Meox1/Acvrl1/Gas1/Wnt2b/Edn1/Tmem107/Sfrp2/Wnt7b/Lfng	22	biological process
GO:0062023	GO:0062023	collagen-containing extracellular matrix	34/913	396/28739	1.8831e-07	9.02004e-05	8.14687e-05	Ncan/Reg3g/Muc2/Adamts1/Lgals4/Eln/Mfap5/Col6a3/Cilp/Fbn1/Angptl1/Col1a1/Col15a1/Col5a1/Col6a2/Col3a1/Tinagl1/Col6a1/Col5a3/Anxa2/Postn/Spock2/Col1a2/Col8a2/Loxl4/Prelp/Nepn/Lox/Papln/Fbn2/S100a10/Efna5/Megf6/Zp2	34	cellular component
GO:0005581	GO:0005581	collagen trimer	12/913	81/28739	9.28017e-06	0.00150971	0.00136356	Col6a3/Col1a1/Col15a1/Col5a1/Col6a2/Col3a1/Col6a1/Col5a3/Col1a2/Col8a2/C1qtnf3/Lox	12	cellular component
GO:0005583	GO:0005583	fibrillar collagen trimer	5/913	11/28739	1.26072e-05	0.00150971	0.00136356	Col1a1/Col5a1/Col3a1/Col5a3/Col1a2	5	cellular component
GO:0043235	GO:0043235	receptor complex	28/913	423/28739	0.000234757	0.020494	0.0185102	Kit/Jak2/Vdr/Ramp3/Csf2rb2/Cd247/Chrna2/Itga2/Pkd1l3/Ntrk3/Itgad/Il4ra/Gp5/Tril/Fgfr3/Ret/Acvrl1/Loxl4/Ephb2/Nepn/Gfra1/Chrna7/Mertk/Gprc5a/Itgb3/Ptprq/Tfrc/Itga8	28	cellular component
GO:0001673	GO:0001673	male germ cell nucleus	5/913	23/28739	0.000668521	0.045746	0.0413176	Rpa1/Topbp1/Tcfl5/Sycp3/H1f9	5	cellular component
GO:0005201	GO:0005201	extracellular matrix structural constituent	20/897	150/28275	6.44079e-08	5.24924e-05	4.69838e-05	Eln/Mfap5/Col6a3/Fbn1/Col1a1/Col15a1/Col5a1/Col6a2/Col3a1/Tinagl1/Col6a1/Col5a3/Postn/Spock2/Col1a2/Col8a2/Prelp/Papln/Fbn2/Zp2	20	molecular function
GO:0048407	GO:0048407	platelet-derived growth factor binding	6/897	12/28275	7.86499e-07	0.000320498	0.000286865	Col1a1/Col5a1/Col3a1/Col6a1/Pdgfb/Col1a2	6	molecular function
GO:0008083	GO:0008083	growth factor activity	16/897	148/28275	2.02691e-05	0.00359872	0.00322107	Fgf23/Inhbb/Rabep2/Nrg1/Egf/Lep/Hbegf/Lefty2/Gdf5/Ngf/Cxcl12/Fgf18/Pdgfb/Ccn2/Nrg4/Clec11a	16	molecular function
GO:0042826	GO:0042826	histone deacetylase binding	15/897	133/28275	2.2078e-05	0.00359872	0.00322107	Dhx36/Hif1a/Chd5/Bhlhe41/Sik1/Prdm1/Ankrd1/Xbp1/Hdac9/Mef2b/Hic1/Klf4/Kctd21/Ccnd1/Top2a	15	molecular function

## Sheet: DB-MV vs DB-CON
	ID	Description	GeneRatio	BgRatio	pvalue	p.adjust	qvalue	geneID	Count	type
GO:0045229	GO:0045229	external encapsulating structure organization	119/2621	317/28814	1.00455e-43	6.03434e-40	3.89237e-40	Csgalnact1/Fgfr4/Tgm3/Gpm6b/Spint2/Mmp3/Mmp27/Slc39a8/Cpb2/Adamts7/Mmp11/Qsox1/Hpn/Tnf/Ero1b/Ptx3/Cyp2j6/Serpinf2/Impg2/Spint1/Eln/Loxl2/Col5a1/Nid1/Ecm2/Col15a1/Col8a2/Col5a2/Lamb1/Col1a1/Hspg2/Ltbp4/Col3a1/Papln/Mmp15/Col1a2/Lamc1/Ccn2/Loxl1/Adamts2/Antxr1/Adamts12/Tnxb/Mfap4/Col6a6/Exoc8/Col4a2/Col16a1/Postn/Nepn/Anxa2/Fkbp10/Smoc2/Fbln5/Col5a3/Col14a1/Col11a1/Adamts3/Sulf1/Dpt/Col11a2/Olfml2b…	119	biological process
GO:0042060	GO:0042060	wound healing	99/2621	374/28814	6.6976e-23	1.00581e-19	6.48785e-20	Nog/Jak2/Ager/F8/Fgb/Ccr2/Hmox1/Fgg/Fga/S100a9/Serpina10/Xbp1/Crp/F10/F7/Lilrb4a/Cldn3/Insl3/Cpb2/Hrg/St3gal4/Kng2/Epb41l4b/Kng1/Cxcr4/Tnf/Serpinb2/Papss2/Cxadr/F2rl3/Serpinf2/F2/Apoh/Proz/Mustn1/Hnf4a/Apoe/Ptger4/Plg/Scnn1g/Col5a1/Col1a1/Col3a1/Pdgfb/Plpp3/F2rl1/Axl/Kdr/Tnfrsf12a/Anxa2/Fkbp10/Gpr4/Myh10/Cd151/Smoc2/Itgb6/Mmrn1/Trim72/Arhgap24/Eng/Acta2/Snai2/Ccn4/Flna/Comp/C1qtnf1/Srf/Ephb2/Thbd…	99	biological process
GO:0008202	GO:0008202	steroid metabolic process	88/2621	338/28814	5.42449e-20	6.51699e-17	4.2037e-17	Kit/Scarb1/Abca1/Cyp7b1/Fgfr4/Npc1/Sult1a1/Cyp2d22/Dgat2/Npc1l1/Cyp2b10/Rora/Spp1/Saa1/Cyp46a1/Cyp27a1/Fdft1/Sult1e1/Cyp3a13/Soat2/Hsd11b1/Msmo1/Clcn2/Tiparp/Por/Cyp3a11/Akr1c13/Sult2a1/Scp2/Adm/Nr1h4/Ces1d/Ebpl/Pctp/Fmo5/Apoc3/Cyp1a2/Apoc1/Sult2a5/Sirt1/Cyp2b13/Cyp3a25/Tm7sf2/Ldlr/Tnf/Apoa2/Slc37a4/Fgl1/Ebp/Ch25h/Slc27a5/Lcat/Pcsk9/Apob/Nr5a2/Mttp/Cyp2e1/Slc27a2/Pon1/Ugt2b5/Ugt1a1/Gc/Ces1e/Apon/…	88	biological process
GO:0040013	GO:0040013	negative regulation of locomotion	86/2621	340/28814	1.03948e-18	8.92022e-16	5.75387e-16	Cldn5/Gadd45a/Miip/Nog/Sema7a/Trp53inp1/Gstp1/Ager/Dll4/Sema4b/Cdh1/Ada/Spint2/Fas/Cd200r1/Aif1/Cldn3/Slc9a3r1/Ccdc125/Cers2/Patz1/Ccl12/Hrg/Angpt2/Sema4c/Scai/Il1rn/Sema6b/Sinhcaf/Tnf/Marveld3/Apoh/Hnf4a/Apoe/Ptger4/Epha1/Sema3a/Mcc/Cxcl12/Thy1/Col3a1/Pdgfb/Dpysl3/Klf4/Igfbp5/Ptprr/Ppargc1a/Sema3c/Sema3b/Sulf1/Vash1/Eng/Reck/S1pr2/Dlc1/Atp2b4/Dbn1/Srf/Ldlrad4/Sfrp2/Fbln1/Ccn3/Plxna3/Tbxa2r/Nbl1/…	86	biological process
GO:0001667	GO:0001667	ameboidal-type cell migration	103/2621	452/28814	1.36194e-18	1.02265e-15	6.59644e-16	Kit/Plk2/Gadd45a/Rffl/Scarb1/Sema7a/Efna1/Lgals8/Ager/Nus1/Hdac6/Dll4/Sema4b/Lcn2/Hmox1/Edn1/Insl3/Patz1/Hrg/Angpt2/Sema4c/Epb41l5/Sirt1/Epb41l4b/Cib1/Sema6b/Cxcr4/Hspb1/Tnf/Adam8/Marveld3/Apoh/Bmper/Apoe/Sema3a/Mcc/Loxl2/Fstl1/Cxcl12/Ret/Plxnd1/Pdgfb/Plpp3/Efnb1/Sparc/Klf4/Kdr/Jcad/Fgf18/Srpx2/Ptprr/Radil/Amot/Sema3c/Smoc2/Sema3b/Lrp5/Vash1/Ppm1f/Itgb4/Acta2/Snai2/Fbn2/Amotl1/Vstm4/Atp2b4/Tns1/S…	103	biological process
GO:0031589	GO:0031589	cell-substrate adhesion	90/2621	373/28814	4.3715e-18	2.91773e-15	1.88204e-15	Efna1/Fzd4/Jak2/Gpm6b/Spp1/Fgb/Efna5/Fgg/Fga/Acer2/Ninj1/Hrg/Angpt2/Epb41l5/Cib1/Rhod/Ephb1/Adam8/Angptl3/Epha1/Nid1/Ecm2/Lamb1/Col1a1/Thy1/Col3a1/Lamc1/Ccn2/Pdgfb/Axl/Antxr1/Adamts12/Tnxb/Kdr/Nedd9/L1cam/Col16a1/Myadm/Postn/Tnfrsf12a/Itgbl1/Radil/Smoc2/Myoc/Itga11/Col5a3/Itgb6/Ppm1f/Itgb4/Ston1/Ephb3/Itga9/Tecta/Dlc1/Coro2b/Spock2/Flna/Fam107a/Dbn1/Col8a1/Srf/Vwf/Fbln1/Abi3bp/Nid2/Pcsk5/Rreb1/So…	90	biological process
GO:0061448	GO:0061448	connective tissue development	76/2621	295/28814	3.53952e-17	2.12619e-14	1.37147e-14	Smad1/Csgalnact1/Nog/Dgat2/Id2/Edn1/Il17f/Xbp1/Slc39a14/Por/Adamts7/Nr1h4/Sirt1/Fgl1/Mustn1/Osr1/Rflnb/Loxl2/Col5a1/Col1a1/Hspg2/Thbs3/Col3a1/Ccn2/Pdgfb/Adamts12/Smad7/Fgf18/Fgf6/Ppargc1a/Gpr4/Pkd1/Col11a1/Sulf1/Col11a2/Lrp5/Scx/Bgn/Snai2/Pthlh/Ror2/Ccn4/Sulf2/Gli2/Trpv4/Comp/Msx1/Srf/Sfrp2/Ccn3/Sorl1/Mycn/Scube2/Serpinh1/Fgfr3/Atp7a/Col2a1/Rarg/Bbs1/Bmp7/Lox/Pdgfd/Ccn1/Chrdl2/Itgb3/Zbtb16/Creb5/…	76	biological process
GO:0006066	GO:0006066	alcohol metabolic process	83/2621	345/28814	1.04732e-16	5.7193e-14	3.68916e-14	Adh6b/Scarb1/Abca1/Cyp7b1/Fgfr4/Npc1/Nus1/Dgat2/Npc1l1/Idh1/Chka/Saa1/Cyp46a1/Cyp27a1/Adh1/Fdft1/Sult1e1/Soat2/Msmo1/Clcn2/Adh5/Acer2/Qdpr/Por/Sult2a1/Gch1/Scp2/Aldh1a1/Ces1d/Cd244a/Acpp/Pecr/Pctp/Fmo5/Apoc3/Cyp1a2/Apoc1/Sult2a5/Tm7sf2/Ldlr/Apoa2/Fgl1/Ebp/Ch25h/Aldh3a2/Lcat/Pcbd1/Pcsk9/Apob/Tpk1/Dpm1/Mttp/Ttr/Pon1/Ces1e/Apon/Rbp4/Hsd3b7/Plpp2/Akr1c14/Apoe/Rdh16/Angptl3/Ces1c/Sec14l2/Apoa5/Gdpd3/I…	83	biological process
GO:0001503	GO:0001503	ossification	94/2621	421/28814	1.75754e-16	8.79795e-14	5.67501e-14	Ifitm1/Smad1/Csgalnact1/Tcirg1/Nog/Gpm6b/Spp1/Id2/Rsad2/Isg15/Snx10/Adamts7/H3f3b/Fgr/Hdac4/Ifitm5/Tnf/Ebp/Notum/Ptger4/Osr1/Rflnb/Id1/Col1a1/Hspg2/Thbs3/Col1a2/Ccn2/Adamts12/Smad7/Fgf18/Igfbp5/Myoc/Clec11a/Xylt1/Noct/Lrp5/Scx/Trp53inp2/Igsf10/Snai2/Fbn2/Pthlh/Fam20c/Dchs1/Ccn4/Gdf10/Clec3b/Gli2/Comp/Twist2/Mmp2/Sfrp2/Kl/Scube2/Sfrp1/Fzd9/Fgfr3/Lrrc17/Alpl/Col2a1/Atp6v0a4/Dlk1/Dhh/Bmp7/Lox/Ccn1/C…	94	biological process
GO:1901342	GO:1901342	regulation of vasculature development	77/2621	311/28814	2.44263e-16	1.12868e-13	7.28042e-14	Plk2/Cldn5/Gadd45a/Smad1/Efna1/Chil1/Btg1/Lrg1/Ccr2/Hmox1/Crhr2/Il17f/Xbp1/Ninj1/Notch4/Adm/Cxcl10/Hrg/Angpt2/Pgf/Sirt1/Cxcr4/Hhex/Hspb1/Tnf/Ccl5/Apoh/Bmper/Ptger4/Angptl3/Plg/Epha1/Agtr1a/Id1/Plxnd1/Sparc/Klf4/Thbs2/Kdr/Col4a2/Jcad/Tnfrsf12a/Fgf18/Gpr4/Amot/Tnmd/Smoc2/Fbln5/Sulf1/Vash1/Eng/Angptl7/Reck/Atp2b4/Hspb6/Sfrp2/Gata2/Tbxa2r/Hipk2/Itgb3/Hk2/Adgra2/Prkd1/Acvrl1/Ism1/Ptprm/Dab2ip/Aplnr/Kl…	77	biological process
GO:2000146	GO:2000146	negative regulation of cell motility	74/2621	305/28814	2.9568e-15	1.1841e-12	7.63789e-13	Cldn5/Gadd45a/Miip/Nog/Trp53inp1/Gstp1/Ager/Dll4/Cdh1/Ada/Spint2/Fas/Cd200r1/Aif1/Cldn3/Slc9a3r1/Ccdc125/Cers2/Patz1/Ccl12/Hrg/Angpt2/Scai/Il1rn/Sinhcaf/Tnf/Marveld3/Apoh/Hnf4a/Apoe/Ptger4/Epha1/Sema3a/Mcc/Cxcl12/Thy1/Col3a1/Pdgfb/Dpysl3/Klf4/Igfbp5/Ptprr/Ppargc1a/Sulf1/Vash1/Eng/Reck/S1pr2/Dlc1/Atp2b4/Srf/Ldlrad4/Sfrp2/Fbln1/Ccn3/Tbxa2r/Nbl1/Slit2/Dusp1/Sfrp1/Ndrg4/Cnn2/Dpep1/Acvrl1/Tmeff2/Ptprm…	74	biological process
GO:0090132	GO:0090132	epithelium migration	75/2621	315/28814	5.62666e-15	1.9882e-12	1.28246e-12	Kit/Plk2/Gadd45a/Scarb1/Efna1/Lgals8/Ager/Nus1/Hdac6/Dll4/Lcn2/Hmox1/Insl3/Patz1/Hrg/Angpt2/Epb41l5/Sirt1/Epb41l4b/Cib1/Hspb1/Tnf/Adam8/Marveld3/Apoh/Bmper/Apoe/Sema3a/Mcc/Loxl2/Fstl1/Plxnd1/Pdgfb/Plpp3/Sparc/Klf4/Kdr/Jcad/Fgf18/Srpx2/Ptprr/Amot/Smoc2/Vash1/Ppm1f/Snai2/Amotl1/Vstm4/Atp2b4/Srf/Fgf16/Ccn3/Gata2/Ephb4/Tbxa2r/Slit2/Rreb1/Daam2/Has2/Nr4a1/Glipr2/Itgb3/Adgra2/Prkd1/Acvrl1/Ptprm/Dab2ip/…	75	biological process
GO:0060348	GO:0060348	bone development	66/2621	258/28814	6.05124e-15	2.01943e-12	1.30261e-12	Kit/Smad1/Csgalnact1/Asxl1/Por/Ninj1/Snx10/Adamts7/Ifitm5/Ebp/Notum/Papss2/Ptger4/Thpo/Rflnb/Fbn1/Col1a1/Hspg2/Thbs3/Col3a1/Adamts12/Sparc/Kdr/Fgf18/Miga2/Myoc/Fbln5/Itgb6/Tmem107/Sulf1/Xylt1/Lrp5/Scx/Bgn/Pthlh/Rab23/Fam20c/Dchs1/Ccn4/Sulf2/Trpv4/Comp/Msx1/Chad/Srf/Sfrp2/Zfp385a/Scube2/Serpinh1/Fgfr3/Lrrc17/Alpl/Col2a1/Rarg/Lox/Has2/Ttc9/Tal1/Ski/Zbtb16/Phospho1/Frem1/Rflna/Ostn/Fbxw7/Axin2	66	biological process
GO:0034329	GO:0034329	cell junction assembly	93/2621	441/28814	1.06576e-14	3.04859e-12	1.96645e-12	Cldn5/Zdhhc12/Gpm6b/Cdh1/Efna5/Prkch/Cdh19/Igfn1/Pkp2/Cldn3/Gjb2/Nr1h4/Crb3/Hrg/Cdh6/Rab17/Epb41l5/Sptbn2/Rhod/Ephb1/Tnf/Bhlhb9/Marveld3/Adgrl3/Cldn2/Ocln/Abi2/Syndig1/Thy1/Plxnd1/Lamc1/Pdgfb/Efnb1/Smad7/Thbs2/Kdr/Col16a1/Gja5/Heg1/Srpx2/Ntrk2/Myoc/Ace/Ppm1f/Itgb4/Snai2/Ston1/Ephb3/Dlc1/Coro2b/Sdk1/Dchs1/Mdga1/Lrtm1/Colq/Fam107a/Trpv4/Pkp4/Tns1/Srf/Ephb2/Gpc6/Adgre5/Sorbs1/Cdh22/Ajuba/Ntn1/Amigo1…	93	biological process
GO:0042632	GO:0042632	cholesterol homeostasis	37/2621	98/28814	1.22032e-14	3.31463e-12	2.13806e-12	Scarb1/Abca1/Cyp7b1/Fgfr4/Mylip/Npc1/Nus1/Dgat2/Npc1l1/Rora/Gpr39/Soat2/Xbp1/Nr1h4/Ces1d/Apoc3/Sirt1/Ldlr/Hpn/Apoa2/Slc37a4/Tmem97/Lcat/Pcsk9/Apob/Nr5a2/Mttp/Ces1e/Hnf4a/Apoe/Angptl3/Ces1c/Apoa5/Lrp5/Nr1d1/Cav1/Hdac9	37	biological process
GO:0090287	GO:0090287	regulation of cellular response to growth factor stimulus	72/2621	300/28814	1.26913e-14	3.31463e-12	2.13806e-12	Nog/Fzd4/Ulk1/Ing2/Lrg1/Pals1/Il17f/Xbp1/Hrg/Sirt1/Hhex/Spred3/Sostdc1/Xdh/Bmper/Fbn1/Fstl1/Tmem204/Htra3/Pmepa1/Pdgfb/Grb10/Tgfb1i1/Prdm16/Adamts12/Smad7/Kdr/Jcad/Fgf18/Nepn/Smoc2/Tgfb3/Adamts3/Sulf1/Htra1/Eng/Adamtsl2/Fbn2/Fam20c/Atp2b4/Apln/Sulf2/Msx1/Fgf16/Rasl11b/Ldlrad4/Sfrp2/Slc2a10/Sorl1/Nbl1/Slit2/Sfrp1/Dok5/Hipk2/Spred2/Lox/Ccn1/Chrdl2/Ski/Myof/Adgra2/Tob1/Acvrl1/Fstl3/Ppara/Dab2ip/Wnt5…	72	biological process
GO:0001655	GO:0001655	urogenital system development	85/2621	387/28814	1.32965e-14	3.32801e-12	2.14669e-12	Prom1/Smad1/Nog/Cyp7b1/Asxl1/Spp1/Dync2h1/Timeless/Id2/Tiparp/Gsta3/Cyp4a12a/Aqp2/Angpt2/Pgf/Zfp950/Cxcr4/Pcsk9/Trex1/Wnk4/Cyp4a10/Epcam/Rbp4/Prlr/Bmper/Pkhd1/Osr1/Agtr1a/Fbn1/Nid1/Ret/Plxnd1/Pdgfb/Smad7/Gpr4/Pkd2/Pkd1/Sulf1/Col4a1/Ace/Ephb3/Tnc/Dchs1/Sulf2/Wfs1/Gli2/Heyl/Dchs2/Mmp2/Ephb2/Crlf1/Wnt9b/Glis2/Frem2/Gata2/Pcsk5/Slit2/Greb1l/Sfrp1/Fras1/Rarg/Bmp7/Pdgfd/Ttc8/Itgb3/Zbtb16/Wnt2b/Pspn/Ada…	85	biological process
GO:0051216	GO:0051216	cartilage development	58/2621	213/28814	1.387e-14	3.33268e-12	2.1497e-12	Smad1/Csgalnact1/Nog/Edn1/Il17f/Slc39a14/Por/Adamts7/Mustn1/Osr1/Rflnb/Loxl2/Col1a1/Hspg2/Thbs3/Col3a1/Ccn2/Adamts12/Smad7/Fgf18/Fgf6/Pkd1/Col11a1/Sulf1/Col11a2/Scx/Bgn/Snai2/Pthlh/Ror2/Ccn4/Sulf2/Gli2/Trpv4/Comp/Msx1/Srf/Sfrp2/Ccn3/Mycn/Scube2/Serpinh1/Fgfr3/Atp7a/Col2a1/Rarg/Bbs1/Bmp7/Ccn1/Chrdl2/Zbtb16/Mkx/Rflna/Wnt5a/Matn3/Axin2/Snx19/Acan	58	biological process
GO:0060326	GO:0060326	cell chemotaxis	74/2621	314/28814	1.5081e-14	3.48428e-12	2.24749e-12	Kit/Cyp7b1/Gstp1/Saa3/Cxcl9/Spp1/Mstn/Ccr2/Cxcl5/S100a9/Edn1/Slc8b1/Pde4b/Ccl8/Saa2/F7/Aif1/Ccl19/Lbp/Ninj1/Cxcl10/Ccl12/Hrg/Pgf/Tmem102/Ephb1/Cxcr4/Hspb1/Bin2/Ccl5/Slc37a4/Ccrl2/Ch25h/Msmp/Ccl4/Xcr1/Adam8/Il17ra/Cxadr/Mst1/Cxcl1/Lef1/Hsd3b7/Agtr1a/Ackr4/Cxcl12/Pdgfb/F2rl1/Thbs4/Kdr/Fgf18/Smoc2/Eng/Snai2/Itga9/Trpv4/Lpar1/Fgf16/Ccn3/Nbl1/Slit2/Dusp1/Cmklr1/Lox/Pdgfd/Nr4a1/Dpep1/Prkd1/Ptpro/Wnt5a/…	74	biological process
GO:0061041	GO:0061041	regulation of wound healing	42/2621	133/28814	2.62374e-13	5.43476e-11	3.50562e-11	Fgb/Fgg/Fga/S100a9/Xbp1/F7/Cldn3/Insl3/Cpb2/Hrg/St3gal4/Kng2/Kng1/Cxcr4/Tnf/Serpinf2/F2/Apoh/Apoe/Ptger4/Plg/Pdgfb/Plpp3/F2rl1/Tnfrsf12a/Anxa2/Smoc2/Mmrn1/Acta2/Ccn4/C1qtnf1/Ephb2/Thbd/Anxa5/Tbxa2r/Rreb1/Dmtn/F2r/Cav1/Duox1/Tpsab1/Duox2	42	biological process
GO:0071466	GO:0071466	cellular response to xenobiotic stimulus	50/2621	180/28814	3.91092e-13	7.28697e-11	4.70036e-11	Aox1/Sult1a1/Gstp1/Cyp2d22/Cyp2a5/Cyp2b10/Rora/Ppp1r12a/Cyp46a1/Pde4b/Cyp2c29/Cyp3a11/Ankrd1/Akr1c13/Gsta3/Gstt1/Sult2a1/Cyp2c50/Nr1h4/Gstm3/Fmo4/Fmo5/Cyp1a2/Sult2a5/Cyp2b13/Cyp2c54/Gsta2/Ccl4/Ugt1a9/Aim2/Cyp2j9/Cyp2c70/Cyp2j6/Cyp2e1/Cyp2f2/Gsta1/Cyp2d26/Ugt1a1/Hnf4a/Cyp2a12/Acaa1b/Abcc2/Tfrc/Cyp2s1/Ppm1f/Pde4a/Ppp1r14a/Nudt15/Dpep1/Nos1	50	biological process
GO:0045785	GO:0045785	positive regulation of cell adhesion	95/2621	482/28814	4.00316e-13	7.28697e-11	4.70036e-11	Lilrb4b/Lgals8/Jak2/Ager/Spp1/Fgb/Cd46/Ccr2/Cdh1/Fgg/Fga/Ada/Nfat5/Xbp1/Gimap5/Saa2/Lilrb4a/Aif1/Ccl19/Vnn1/Sirpb1c/Ninj1/Cd1d1/Cd244a/Hrg/St3gal4/Epb41l5/Epb41l4b/Tmem102/Cib1/Rhod/Nfkbiz/Tnf/Ccl5/Adam8/Lgals9/Ikzf1/Lef1/Ptger4/Epha1/Podxl/Nid1/Ecm2/Cxcl12/Ret/Thy1/Itpkb/Pdgfb/Plpp3/Tfrc/Efnb1/Smad7/Kdr/Nedd9/L1cam/Col16a1/Myadm/Smoc2/Myoc/Mmrn1/Ppm1f/Spock2/Flna/Dbn1/Col8a1/Fbln1/Adam19/Abi3bp/…	95	biological process
GO:0006631	GO:0006631	fatty acid metabolic process	90/2621	446/28814	4.14664e-13	7.32614e-11	4.72563e-11	Gstp1/Cyp2d22/Dgat2/Cyp2a5/Cyp2b10/Edn1/Lpin3/Hacd3/Bdh2/Adh5/Cyp2c29/Mid1ip1/Ces2c/Cyb5a/Por/Ces2a/Gcdh/Cyp4a12a/Scp2/Cyp2c50/Sesn2/Ces1d/Echdc2/Cnr1/Pecr/Phyh/Apoc3/Cyp1a2/Apoc1/Sirt1/Cyp2b13/Cyp2c54/Elovl3/C1qtnf9/Decr2/Ankrd26/Aldh3a2/Cyp2j9/Slc27a5/Cyp2c70/Scd2/Cyp2j6/Cyp4v3/Acsl5/Acsf2/Trex1/Cyp2e1/Cyp2f2/Slc27a2/Hacl1/Cyp4a10/Cyp2d26/Ces1e/Hnf4a/Acat2/Abcd3/Ehhadh/Cyp2a12/Akr1c14/Acaa1b/Ac…	90	biological process
GO:0044282	GO:0044282	small molecule catabolic process	74/2621	334/28814	4.27324e-13	7.3341e-11	4.73076e-11	Scarb1/Prodh/Nudt5/Cyp46a1/Cyp27a1/Adh1/Ada/Npl/Sult1e1/Lpin3/Bdh2/Gda/Adh5/Qdpr/Gcdh/Sult2a1/Scp2/Sesn2/Ces1d/Echdc2/Upp2/Cnr1/Phyh/Sult2a5/Kmo/Shmt1/Hoga1/Arg1/Aass/Mat1a/Aldh1l1/Ahcy/Tdo2/Acsl5/Sds/Slc27a2/Hacl1/Pon1/Fah/Dpyd/Xdh/Afmid/Khk/Gls2/Acat2/Abcd3/Hsd3b7/Ehhadh/Hpd/Apoe/Acaa1b/Sdsl/Pipox/Crot/Acat3/Upp1/Galm/Amt/Irs1/Lrp5/Atp2b4/Gnpda1/Plin5/Acot2/Crat/Adal/Inpp5j/Ddah2/Inpp4b/Nos1/Ir…	74	biological process
GO:0050920	GO:0050920	regulation of chemotaxis	58/2621	230/28814	5.04173e-13	8.41268e-11	5.42649e-11	Sema7a/Gstp1/Ager/Sema4b/Mstn/Ccr2/Edn1/Slc8b1/F7/Aif1/Ccl19/Lbp/Ninj1/Cxcl10/Ccl12/Hrg/Angpt2/Pgf/Sema4c/Tmem102/Sema6b/Cxcr4/Hspb1/Ccl5/Mst1/Sema3a/Cxcl12/Pdgfb/F2rl1/Thbs4/Kdr/Fgf18/Tubb2b/Sema3c/Smoc2/Sema3b/Ppm1f/Snai2/Trpv4/Lpar1/Fgf16/Plxna4/Ccn3/Plxna3/Nbl1/Slit2/Dusp1/Cmklr1/Pdgfd/Adgra2/Prkd1/Wnt5a/Tpbg/Sema4f/Mmp28/Sema3d/Itga2/Sema6c	58	biological process
GO:0032102	GO:0032102	negative regulation of response to external stimulus	83/2621	403/28814	1.08946e-12	1.76876e-10	1.14091e-10	Clec2d/Rnf125/Ctla2a/Sema7a/Gstp1/Inpp5f/Npff/Sema4b/Rora/Fgb/Fgg/Fga/Ada/Cd200r1/Hamp/Aif1/Cldn3/Fndc4/Isg15/Cpb2/Cers2/Nr1h4/Tap1/Ccl12/Hrg/Fcgr2b/Angpt2/Kng2/Nlrc5/Parp14/Sema4c/Sema6b/Kng1/Ldlr/Tnf/Oas3/Arg1/Stat2/Lgals9/Serpinf2/Dhx58/Trex1/F2/Apoh/Apoe/Ptger4/Plg/Clec12b/Sema3a/Pdgfb/C1qtnf3/Sec14l1/Anxa2/Sema3c/Sema3b/Xylt1/Mmrn1/Htra1/Nr1d1/Dbn1/C1qtnf1/Thbd/Nlrc3/Ccn3/Plxna3/Anxa5/Nbl1/S…	83	biological process
GO:0006790	GO:0006790	sulfur compound metabolic process	72/2621	328/28814	1.42009e-12	2.18731e-10	1.4109e-10	Csgalnact1/Chac1/Sult1a1/Gstp1/Dgat2/Idh1/Sult1e1/Sult3a2/Gclm/Gstt3/Gsta3/Gstt1/Gcdh/Sult2a1/Scp2/Gamt/Ces1d/Gstm3/Acpp/Tst/Gnmt/Sult2a5/Ggt7/Mgst1/Nat8f2/Gsta2/Gstt2/Mat1a/Cth/Papss2/Glyat/Ahcy/Tdo2/Arsg/Tpk1/Acsl5/Gstm6/Sult1d1/Slc35d1/Gsta1/Sult2a7/Xdh/Hnf4a/Pemt/Ehhadh/Bhmt/Nat8f1/Abcc2/Acsm5/Pipox/Fitm2/Sulf1/Xylt1/Bgn/Mical2/Amd1/Chpf/Spock2/Sulf2/Mmachc/Acot11/Clic5/Slc27a3/Chst4/Mamdc2/A…	72	biological process
GO:0032963	GO:0032963	collagen metabolic process	39/2621	124/28814	2.12538e-12	3.03981e-10	1.96079e-10	Ager/Mmp3/Mmp27/Ctsl/Nr1h4/Prtn3/Retreg2/Mmp11/Arg1/Cyp2j6/Serpinf2/F2/Col5a1/Id1/Col1a1/Mmp15/Col1a2/Ccn2/Pdgfb/Adamts2/Tnxb/Mfap4/Mrc2/P3h2/Vim/Rcn3/Tgfb3/Adamts3/Scx/Mmp2/Mmp23/Serpinh1/Fgfr3/F2r/P3h3/Mkx/Creb3l1/Mmp28/Itga2	39	biological process
GO:0050878	GO:0050878	regulation of body fluid levels	78/2621	373/28814	2.32707e-12	3.17698e-10	2.04927e-10	Ugcg/Map1lc3b/Jak2/F8/Fgb/Cdh1/Fgg/Scnn1a/Fga/Ada/S100a9/Serpina10/Edn1/Xbp1/F10/Wnk3/F7/Lilrb4a/Cpb2/Adm/Aqp2/Hrg/St3gal4/Kng2/Grhl1/Oas2/Kng1/Papss2/F2rl3/Serpinf2/Wnk4/Xdh/F2/Apoh/Proz/Hnf4a/Prlr/Atg7/Apoe/Ptger4/Plg/Scnn1g/Aqp7/Pdgfb/F2rl1/Axl/Klf4/Gja5/Heg1/Anxa2/Mmrn1/Coro2b/Apln/Wfs1/Trpv4/Comp/C1qtnf1/Srf/Ephb2/Thbd/Vwf/Fbln1/Anxa5/Tbxa2r/Zfp385a/Kcnma1/Dmtn/Aqp4/Itgb3/F2r/Ncor2/Tmprss13/…	78	biological process
GO:0050673	GO:0050673	epithelial cell proliferation	92/2621	476/28814	2.97952e-12	3.80808e-10	2.45635e-10	Kit/Scarb1/Nog/Cyp7b1/Zfas1/Ager/Dll4/Lrg1/Cdc25a/Id2/Cdh1/Hmox1/Xbp1/Ctsl/Ehf/Cpb2/Rida/Ccl12/Pgf/Sirt1/Hpn/Tnf/Ccl5/Fgl1/Arg1/Zfp36l1/Cxadr/Marveld3/Mst1/Xdh/Apoh/Esrp2/Bmper/Apoe/Pkhd1/Clec12b/Osr1/Agtr1a/Ang/Brca2/Mcc/Loxl2/Cxcl12/Col8a2/Id1/Pdgfb/Thbs4/Sparc/Kdr/Jcad/Fgf18/Igfbp5/Tnmd/Ift122/Sulf1/Htra1/Vash1/Eng/Snai2/Gas1/Nr1d1/Vstm4/Apln/Sulf2/Col8a1/Twist2/Sfrp2/Nlrc3/Ccn3/Gata2/Rreb1/Sf…	92	biological process
GO:0060537	GO:0060537	muscle tissue development	94/2621	493/28814	3.874e-12	4.7492e-10	3.06341e-10	Smad1/Med20/Nog/Mylk2/Hdac6/Dll4/Tcap/Mstn/Id2/Crhr2/Edn1/Pkp2/Tiparp/Hamp/Ankrd1/Hamp2/Luc7l/Zfp950/Sirt1/Hdac4/Ephb1/Gm34220/Cxadr/Trex1/Lef1/Rbp4/Atg7/Osr1/Dsg2/Eln/Hspg2/Col3a1/Pi16/Smad7/Gja5/Heg1/Igfbp5/Ppargc1a/Myh10/Sema3c/Col14a1/Col11a1/Scx/Eng/Msc/Rgs4/Xirp1/Ccn4/Eya2/Cavin4/Srf/Heyl/Alpk3/Alpk2/Boc/Ifrd1/Rbm24/Kcnk2/Mbnl1/Vgll2/Jph2/Sgcd/Myh11/Arntl/Bmp7/Lox/Fzd7/Bvht/Nr4a1/Fhl2/Ski/E…	94	biological process
GO:0006575	GO:0006575	cellular modified amino acid metabolic process	52/2621	203/28814	4.16176e-12	4.99994e-10	3.22515e-10	Chac1/Gstp1/Idh1/Gclm/Gstt3/Ctsl/Vnn1/Gsta3/Gstt1/Sult2a1/Gch1/Gamt/Gstm3/Asl/Gnmt/Sult2a5/Ggt7/Mgst1/Hpn/Shmt1/Nat8f2/Gsta2/Hoga1/Gstt2/Cth/Aldh1l1/Ahcy/Kyat1/Gstm6/Gsta1/Ass1/Vnn3/Slc16a2/Pemt/Bhmt/Nat8f1/Mthfd1l/Dio1/Pipox/Crot/Ckb/Ptdss1/Mmachc/Clic5/Plod2/Crat/Dpep1/Dio2/Mthfr/Duox2/Pcyox1l/Aldh1l2	52	biological process
GO:0050818	GO:0050818	regulation of coagulation	28/2621	71/28814	5.7488e-12	6.77119e-10	4.36767e-10	Fgb/Fgg/Fga/S100a9/F7/Cpb2/Hrg/St3gal4/Kng2/Kng1/Serpinf2/F2/Apoh/Apoe/Plg/Pdgfb/F2rl1/Anxa2/C1qtnf1/Ephb2/Thbd/Anxa5/Tbxa2r/Dmtn/F2r/Cav1/Tpsab1/Hs3st5	28	biological process
GO:0009410	GO:0009410	response to xenobiotic stimulus	70/2621	325/28814	7.37621e-12	8.31571e-10	5.36394e-10	Aox1/Smad1/Npc1/Sult1a1/Gstp1/Cyp2d22/Cyp2a5/Cyp2b10/Rora/Lcn2/Ppp1r12a/Cyp46a1/Pde4b/Xbp1/Gclm/Cyp2c29/Cyp3a11/Ankrd1/Akr1c13/Gsta3/Gstt1/Sult2a1/Cyp2c50/Nr1h4/Aldh1a1/Gstm3/Fmo4/Fmo5/Cyp1a2/Sult2a5/Cyp2b13/Mgst1/Hdac4/Cyp2c54/Gsta2/Ccl4/Ugt1a9/Aim2/Cyp2j9/Cyp2c70/Aldh3a1/Cyp2j6/Cyp2e1/Cyp2f2/Gsta1/Dpyd/Cyp2d26/Ugt1a1/Hnf4a/Pemt/Cyp2a12/Acaa1b/Abcc2/Crot/Tfrc/Kdr/Pam/Atp1a1/Cyp2s1/Ppm1f/Pde4a/Mm…	70	biological process
GO:0045444	GO:0045444	fat cell differentiation	61/2621	264/28814	7.4058e-12	8.31571e-10	5.36394e-10	Inhbb/Asxl1/Psmb8/Hdac6/Lrg1/Rora/Plac8/Id2/Wfdc21/Sult1e1/Xbp1/Steap4/Selenbp1/Sirt1/Mmp11/Ankrd26/Zfp36l1/Fbn1/Lama4/Tgfb1i1/Prdm16/Lrrc8c/Klf4/Trib2/Noct/Lrp5/Snai2/Nr1d1/Ccn4/Gdf10/Trpv4/Tlcd3b/Ccdc3/Sfrp2/Lncbate10/Gata2/Foxo1/Zfp385a/Rreb1/Sfrp1/Cmklr1/Sox13/Wif1/Dlk1/Arntl/Bbs1/Bmp7/Nr4a3/Ttc8/Nr4a1/Dio2/Zbtb16/Ncor2/Creb5/Mkx/Wnt5a/Nr4a2/Dusp10/Wnt10b/Glis1/Sox8	61	biological process
GO:0030193	GO:0030193	regulation of blood coagulation	27/2621	67/28814	7.47542e-12	8.31571e-10	5.36394e-10	Fgb/Fgg/Fga/S100a9/F7/Cpb2/Hrg/St3gal4/Kng2/Kng1/Serpinf2/F2/Apoh/Apoe/Plg/Pdgfb/F2rl1/Anxa2/C1qtnf1/Ephb2/Thbd/Anxa5/Tbxa2r/Dmtn/F2r/Cav1/Tpsab1	27	biological process
GO:0051480	GO:0051480	regulation of cytosolic calcium ion concentration	80/2621	397/28814	8.90452e-12	9.72535e-10	6.27321e-10	Cemip/Jak2/Npff/Mchr1/Cxcl9/Ccr2/Gpr39/Lpar6/Hap1/Edn1/Slc8b1/Chrna10/Gimap5/Saa2/Fpr2/Ccl19/Cacna1d/Adm/Cxcl10/Cckbr/Kng2/Kng1/Cxcr4/Xntrpc/Ccrl2/Fpr1/Xcr1/F2rl3/F2/Cxcl1/Slc8a2/Ptger4/Agtr1a/Ackr4/Thy1/F2rl1/Cacna1g/Kdr/Gpr4/Pkd2/Pkd1/Calm3/Atp2b4/Calm1/Trpv4/Lpar1/C1qtnf1/Casq2/Myh7b/Gata2/Tbxa2r/Jph2/Fzd9/Cmklr1/Hcrtr1/Ptgfr/Grm1/Gpr157/Cd55/Itgb3/F2r/Atp2b1/Gm5127/Akap6/Fzd2/Prkd1/Ryr3/Nos1/…	80	biological process
GO:0007162	GO:0007162	negative regulation of cell adhesion	68/2621	313/28814	9.69928e-12	1.03692e-09	6.68854e-10	Sftpd/Lilrb4b/Fzd4/Gstp1/Jak2/Ager/Cdh1/Efna5/Fgg/Spint2/Gimap5/Muc1/Gpnmb/Lilrb4a/Acer2/Notch4/Crtam/Hrg/Angpt2/Kng2/Tarm1/Epb41l5/Zc3h12d/Il1rn/Kng1/Hspb1/Fgl1/Nat8f2/Arg1/Adam8/Lgals9/Ass1/Dab1/Lef1/Epcam/Nat8f1/Podxl/Cxcl12/Lamb1/Col1a1/Plxnd1/Smad7/Klf4/Myadm/Postn/Myoc/Ppm1f/Loxl3/Snai2/Dlc1/Coro2b/Tnc/Fam107a/Trpv4/C1qtnf1/Mmp2/Ephb2/Plxna4/Fbln1/Plxna3/Dusp1/Fzd7/Plxna2/Dmtn/Acvrl1/Ppara/…	68	biological process
GO:1901605	GO:1901605	alpha-amino acid metabolic process	48/2621	184/28814	1.36304e-11	1.41169e-09	9.10591e-10	Prodh/Cyp2d22/Gclm/Slc39a8/Qdpr/Aspg/Gamt/Nr1h4/Tst/Asl/Gnmt/Kmo/Shmt1/Hoga1/Arg1/Aass/Mat1a/Cth/Pcbd1/Glyat/Ahcy/Ttc36/Tdo2/Kyat1/Sds/Fah/Ass1/Afmid/Gls2/Hnf4a/Pemt/Bhmt/Gpt2/Hpd/Haao/Sdsl/Pipox/Amt/Pycr1/Atp2b4/Atp7a/Plod2/Dpep1/Mthfr/Ddah2/Nos1/Aldh18a1/Bcat1	48	biological process
GO:0010038	GO:0010038	response to metal ion	65/2621	295/28814	1.44281e-11	1.46898e-09	9.47545e-10	Tcirg1/Npc1/Cpne7/Cyp2a5/Fgb/Mt1/Syt15/Id2/Cdh1/Gpr39/Hmox1/Cpne8/Fgg/Fga/Crp/Fas/Hamp/Syt1/Aqp2/Hrg/Hamp2/Mt2/Cyp1a2/Serpina1c/Lcat/Serpina1b/Serpina1d/Hvcn1/Ass1/Xdh/Khk/Abcc2/Cp/Haao/Loxl2/Fibin/Itpkb/Tfrc/Cacna1g/Adcy7/Pam/Pkd2/Calm3/Kcnb1/Crip1/Calm1/Anxa5/Atp12a/S100a16/Atp7a/Mapt/Kcnma1/Dmtn/Slc25a24/Cybrd1/Myog/Krt10/Syt17/Chp2/Fosb/Cav1/Kcna1/Kcnmb1/Slc30a2/Syt7	65	biological process
GO:0070371	GO:0070371	ERK1 and ERK2 cascade	72/2621	349/28814	3.12065e-11	3.02351e-09	1.95028e-09	Fgfr4/Sema7a/Chil1/Gstp1/Ager/Fgb/Fgg/Crhr2/Fga/Edn1/Chrna10/Xbp1/Ccl8/Gpnmb/Wnk2/Ccl19/Slc9a3r1/Ccl12/Cckbr/Cib1/Ephb1/Cxcr4/Spred3/Ccl5/Ankrd26/Ccl4/Zfp36l1/Serpinf2/Bmper/Clcf1/Apoe/Ptger4/Pkhd1/Thpo/Cxcl12/Ccn2/Pdgfb/Grb10/F2rl1/C1qtnf3/Klf4/Kdr/L1cam/Fgf18/Ptprr/Dnajc27/Acta2/Trpv4/Ephb2/Fbln1/Dusp1/Fgfr3/Mfhas1/Ndrg4/Hcrtr1/Spred2/Pdgfd/Ccn1/Glipr2/Itgb3/F2r/Map2k7/Dab2ip/Rapgef1/Atf3/Tpbg/…	72	biological process
GO:0090101	GO:0090101	negative regulation of transmembrane receptor protein serine/threonine kinase signaling pathway	38/2621	129/28814	3.69196e-11	3.52025e-09	2.27069e-09	Nog/Xbp1/Sirt1/Spred3/Sostdc1/Bmper/Fbn1/Cilp/Htra3/Pmepa1/Tgfb1i1/Prdm16/Smad7/Nepn/Igsf1/Tgfb3/Htra1/Eng/Adamtsl2/Fbn2/Rasl11b/Ldlrad4/Sfrp2/Slc2a10/Ccn3/Sorl1/Nbl1/Sfrp1/Hipk2/Spred2/Chrdl2/Ski/Tob1/Fstl3/Ppara/Wnt5a/Magi2/Cav1	38	biological process
GO:0035023	GO:0035023	regulation of Rho protein signal transduction	31/2621	91/28814	3.79119e-11	3.55839e-09	2.29529e-09	Abca1/Eps8l1/Arhgef18/Lpar6/Kctd13/Lpar2/Ccdc125/Apoc3/Scai/Arhgef28/F2rl3/Apoe/Arhgef10/Abra/Col3a1/F2rl1/Prag1/Heg1/Gpr4/Myoc/Synpo2l/Dlc1/Stard8/Cavin4/Lpar1/Rasgrf2/F2r/Gm5127/Rasgrf1/Mcf2l/Gpr17	31	biological process
GO:0032103	GO:0032103	positive regulation of response to external stimulus	86/2621	458/28814	7.20636e-11	6.46099e-09	4.16758e-09	Trim12c/Nlrp1b/Jak2/Ager/Mstn/Ccr2/Polr3g/S100a9/Edn1/Zbp1/Il18rap/Irgm1/Il17f/Gimap5/F7/Hpx/Aif1/Ccl19/Lbp/Igtp/Ninj1/Cpb2/Crtam/Cxcl10/Irf7/Ikbke/Hrg/Cnr1/Trim30a/Nlrc5/Pgf/Tmem102/Fcgr1/Trim12a/Ldlr/Cxcr4/Hspb1/Nfkbiz/Tnf/Ccl5/Ifi203/Mndal/Arg1/Aim2/Tradd/Adam8/Ifi209/Trim30d/Il17ra/Scarf1/Lgals9/Serpinf2/Dhx58/Gbp5/Cxcl1/Apoh/Ly96/Ptger4/Fbn1/Cxcl12/Pdgfb/F2rl1/Thbs4/Kdr/Fgf18/Gpr4/Smoc2/Ace/…	86	biological process
GO:0042692	GO:0042692	muscle cell differentiation	83/2621	438/28814	9.61638e-11	8.32625e-09	5.37074e-09	Kit/Smad1/Mylk2/Hdac6/Rora/Cxcl9/Tcap/Id2/Edn1/Xbp1/Ccl8/Hamp/Gdf15/Ninj1/Hopx/Adm/Cxcl10/H3f3b/Hamp2/Sema4c/Sirt1/Hdac4/Cth/Cxadr/Atg7/Ptgfrn/Cxcl12/Tmem204/Pdgfb/Pi16/Igfbp5/Myh10/Col14a1/Trim72/Ehd2/Synpo2l/Eng/Rgs4/Dmpk/Xirp1/Ccn4/Atp11a/Cavin4/Comp/Msx1/Srf/Alpk3/Plpp7/Casq2/Alpk2/Fbxo40/Sypl2/Ccn3/Ifrd1/Rbm24/Hacd1/Sgcd/Myl9/Myh11/Lox/Fzd7/Ntn3/Bvht/Fhl2/Ski/Myof/Actc1/Popdc2/Myog/Akap6/Pmp…	83	biological process
GO:0050817	GO:0050817	coagulation	45/2621	175/28814	9.84125e-11	8.32625e-09	5.37074e-09	Jak2/F8/Fgb/Fgg/Fga/S100a9/Serpina10/F10/F7/Lilrb4a/Cpb2/Hrg/St3gal4/Kng2/Kng1/Papss2/F2rl3/Serpinf2/F2/Apoh/Proz/Hnf4a/Apoe/Plg/Pdgfb/F2rl1/Axl/Anxa2/Mmrn1/Comp/C1qtnf1/Srf/Ephb2/Thbd/Vwf/Fbln1/Anxa5/Tbxa2r/Dmtn/Itgb3/F2r/Cav1/Adra2c/Tpsab1/Hs3st5	45	biological process
GO:0015850	GO:0015850	organic hydroxy compound transport	57/2621	255/28814	1.41161e-10	1.14588e-08	7.39137e-09	Scarb1/Abca1/Npc1/Abcc4/Stard5/Nus1/Gpm6b/Npc1l1/Spp1/Syt15/Crhr2/Xbp1/Msr1/Slco2b1/Syt1/Scp2/Nr1h4/Ces1d/Aqp2/Cnr1/Slc10a6/Apoc1/Ldlr/Apoa2/Lcat/Pcsk9/Apob/Abcc3/Ces1e/Acat2/Rbp4/Abcd3/Apoe/Abcc2/Ces1c/Agtr1a/Apoa5/Cxcl12/Aqp7/Anxa2/Kcnb1/Slc16a1/C1qtnf1/Slc29a4/Abca8b/Slc6a2/Rab3a/Itgb3/Serac1/Slc5a3/Nos1/Ecrg4/Syt17/Slc6a4/Abca8a/Agtr2/Syt7	57	biological process
GO:0050678	GO:0050678	regulation of epithelial cell proliferation	78/2621	405/28814	1.58432e-10	1.26894e-08	8.18512e-09	Nog/Cyp7b1/Zfas1/Ager/Dll4/Lrg1/Cdc25a/Cdh1/Hmox1/Xbp1/Ctsl/Cpb2/Rida/Ccl12/Pgf/Sirt1/Hpn/Tnf/Ccl5/Arg1/Zfp36l1/Cxadr/Marveld3/Mst1/Xdh/Apoh/Esrp2/Apoe/Pkhd1/Osr1/Agtr1a/Ang/Brca2/Mcc/Cxcl12/Id1/Pdgfb/Thbs4/Sparc/Kdr/Jcad/Fgf18/Tnmd/Ift122/Sulf1/Htra1/Vash1/Eng/Snai2/Gas1/Nr1d1/Apln/Sulf2/Twist2/Sfrp2/Nlrc3/Gata2/Rreb1/Sfrp1/Fgfr3/Atp7a/Dlk1/Has2/Fzd7/Nr4a3/Nr4a1/Itgb3/Prkd1/Acvrl1/Ptprm/Dab2ip/A…	78	biological process
GO:0070372	GO:0070372	regulation of ERK1 and ERK2 cascade	67/2621	326/28814	1.77271e-10	1.36521e-08	8.80613e-09	Fgfr4/Sema7a/Chil1/Gstp1/Ager/Fgb/Fgg/Crhr2/Fga/Chrna10/Xbp1/Ccl8/Gpnmb/Wnk2/Ccl19/Slc9a3r1/Ccl12/Cib1/Ephb1/Cxcr4/Spred3/Ccl5/Ankrd26/Ccl4/Serpinf2/Bmper/Clcf1/Apoe/Pkhd1/Thpo/Cxcl12/Ccn2/Pdgfb/F2rl1/C1qtnf3/Klf4/Kdr/L1cam/Fgf18/Ptprr/Dnajc27/Acta2/Trpv4/Ephb2/Fbln1/Dusp1/Fgfr3/Mfhas1/Ndrg4/Hcrtr1/Spred2/Pdgfd/Ccn1/Glipr2/Itgb3/F2r/Map2k7/Dab2ip/Rapgef1/Atf3/Tpbg/Fbxw7/Dusp10/Cav1/Prkcz/Pla2g5/C…	67	biological process
GO:0007596	GO:0007596	blood coagulation	44/2621	172/28814	1.89668e-10	1.44219e-08	9.30268e-09	Jak2/F8/Fgb/Fgg/Fga/S100a9/Serpina10/F10/F7/Lilrb4a/Cpb2/Hrg/St3gal4/Kng2/Kng1/Papss2/F2rl3/Serpinf2/F2/Apoh/Proz/Hnf4a/Apoe/Plg/Pdgfb/F2rl1/Axl/Anxa2/Mmrn1/Comp/C1qtnf1/Srf/Ephb2/Thbd/Vwf/Fbln1/Anxa5/Tbxa2r/Dmtn/Itgb3/F2r/Cav1/Adra2c/Tpsab1	44	biological process
GO:0045598	GO:0045598	regulation of fat cell differentiation	40/2621	149/28814	2.62563e-10	1.94718e-08	1.256e-08	Asxl1/Hdac6/Rora/Id2/Sult1e1/Xbp1/Sirt1/Mmp11/Ankrd26/Zfp36l1/Fbn1/Tgfb1i1/Prdm16/Trib2/Noct/Lrp5/Snai2/Nr1d1/Ccn4/Trpv4/Tlcd3b/Ccdc3/Sfrp2/Gata2/Foxo1/Zfp385a/Rreb1/Sfrp1/Cmklr1/Sox13/Wif1/Dlk1/Arntl/Bmp7/Zbtb16/Ncor2/Mkx/Wnt5a/Dusp10/Wnt10b	40	biological process
GO:0043903	GO:0043903	regulation of biological process involved in symbiotic interaction	25/2621	67/28814	3.16103e-10	2.31565e-08	1.49368e-08	Sftpd/Ifitm1/Trim12c/Cxcl5/Apcs/Ifitm3/Ifitm2/Ifitm6/Trim30a/Tmprss2/Trim12a/Ch25h/Arg1/Ptx3/Trim30d/Cxcl1/Trim34b/Trim34a/F2rl1/Fbln1/Trim65/Cav1/Trim38/Hs3st5/Cd4	25	biological process
GO:0061572	GO:0061572	actin filament bundle organization	44/2621	176/28814	4.20909e-10	2.97459e-08	1.91872e-08	Arhgef18/Kctd13/Aif1/Shroom1/Rhod/Serpinf2/Ptger4/Epha1/Asap3/Eln/Rflnb/Arhgef10/Arhgef15/Id1/Ccn2/Dpysl3/Myh10/Arhgef10l/Myoc/Tgfb3/Synpo2l/Ppm1f/Kank4/Dlc1/Coro2b/Pdlim4/Flna/Fam107a/Dbn1/Lpar1/Srf/Aif1l/Sorbs1/Ttc8/Frmd7/Dmtn/Espn/Synpo/Tmeff2/Rflna/Arhgap28/Phactr1/Fmn2/Gas7	44	biological process
GO:0045926	GO:0045926	negative regulation of growth	57/2621	265/28814	6.67944e-10	4.61189e-08	2.97484e-08	Nog/Sema7a/Ulk1/Sema4b/Cirbp/Mstn/Plac8/Gdf15/Wwc1/Sesn2/Hrg/Cdkn2d/Sema4c/Zc3h12d/Osgin1/Sirt1/Sema6b/Mndal/Ankrd26/Psrc1/Cth/Cxadr/Hnf4a/Rbp4/Sema3a/Pi16/Igfbp5/Sema3c/Sema3b/Gas1/Rgs4/Msx1/Sfrp2/Ccn3/Ifrd1/Plxna3/Kcnk2/Dcbld2/Slit2/Sfrp1/Fgfr3/Ntn1/Fhl1/Slit3/Acvrl1/Ppara/Dab2ip/Tll2/Wnt5a/Ostn/Dact3/Dusp10/Sema4f/Sema3d/Slc6a4/H19/Sema6c	57	biological process
GO:0097485	GO:0097485	neuron projection guidance	56/2621	259/28814	7.66487e-10	5.17336e-08	3.33701e-08	Nog/Sema7a/Efna1/Sema4b/Efna5/Edn1/Sema4c/Sema6b/Ephb1/Cxcr4/Celsr3/Epha1/Sema3a/Cxcl12/Plxnd1/Unc5b/Efnb1/L1cam/Tubb2b/Myh10/Sema3c/Matn2/Sema3b/Ephb3/Gas1/Lrtm1/Gli2/Lama2/Ephb2/Plxna4/Boc/Plxna3/Ephb4/Slit2/Tenm2/Ntn1/Gfra3/Bmp7/Lhx4/Prrxl1/Ntn3/Nr4a3/Ttc8/Plxna2/Slit3/Lama3/Ptprm/Ptpro/Dpysl4/Epha3/Wnt5a/Sema4f/Sema3d/Rnf165/Dpysl5/Sema6c	56	biological process
GO:0010563	GO:0010563	negative regulation of phosphorus metabolic process	83/2621	457/28814	8.26279e-10	5.45435e-08	3.51826e-08	Pik3ip1/Gadd45a/Tfap4/Nog/Lilrb4b/Gstp1/Gadd45b/Atg14/Ager/Inpp5f/Mstn/Gbp4/Uri1/Xbp1/Lilrb4a/Cblc/Ctdsp2/Ppp4r4/Ppp4r3b/Ppp1r1b/Parp14/Cdkn2d/Apoc1/Sirt1/Hdac4/Cib1/Hpn/Hhex/Hspb1/Tnf/Ttc36/Xdh/Hnf4a/Apoe/Ocln/Epha1/Thy1/Pmepa1/Pdgfb/Grb10/Plpp3/Smad7/Myadm/Heg1/Ppargc1a/Ptprb/Niban1/Lrp5/Eng/Ppm1f/Cbfa2t3/Gfra2/Ephb2/Ldlrad4/Sfrp2/Fbln1/Sorl1/Slit2/Dusp1/Akap1/Ajuba/Sfrp1/Mfhas1/Mapt/Bmp7/Spred…	83	biological process
GO:0045936	GO:0045936	negative regulation of phosphate metabolic process	83/2621	457/28814	8.26279e-10	5.45435e-08	3.51826e-08	Pik3ip1/Gadd45a/Tfap4/Nog/Lilrb4b/Gstp1/Gadd45b/Atg14/Ager/Inpp5f/Mstn/Gbp4/Uri1/Xbp1/Lilrb4a/Cblc/Ctdsp2/Ppp4r4/Ppp4r3b/Ppp1r1b/Parp14/Cdkn2d/Apoc1/Sirt1/Hdac4/Cib1/Hpn/Hhex/Hspb1/Tnf/Ttc36/Xdh/Hnf4a/Apoe/Ocln/Epha1/Thy1/Pmepa1/Pdgfb/Grb10/Plpp3/Smad7/Myadm/Heg1/Ppargc1a/Ptprb/Niban1/Lrp5/Eng/Ppm1f/Cbfa2t3/Gfra2/Ephb2/Ldlrad4/Sfrp2/Fbln1/Sorl1/Slit2/Dusp1/Akap1/Ajuba/Sfrp1/Mfhas1/Mapt/Bmp7/Spred…	83	biological process
GO:0046395	GO:0046395	carboxylic acid catabolic process	50/2621	219/28814	8.64185e-10	5.64256e-08	3.63966e-08	Prodh/Npl/Lpin3/Bdh2/Qdpr/Gcdh/Scp2/Sesn2/Ces1d/Echdc2/Cnr1/Phyh/Kmo/Shmt1/Hoga1/Arg1/Aass/Mat1a/Aldh1l1/Ahcy/Tdo2/Acsl5/Sds/Slc27a2/Hacl1/Pon1/Fah/Afmid/Gls2/Acat2/Abcd3/Ehhadh/Hpd/Acaa1b/Sdsl/Pipox/Crot/Acat3/Amt/Irs1/Atp2b4/Gnpda1/Plin5/Acot2/Crat/Ddah2/Nos1/Irs2/Aldh1l2/Bcat1	50	biological process
GO:1901888	GO:1901888	regulation of cell junction assembly	50/2621	220/28814	1.02067e-09	6.59265e-08	4.2525e-08	Cldn5/Gpm6b/Efna5/Prkch/Cldn3/Crb3/Hrg/Rab17/Epb41l5/Rhod/Ephb1/Tnf/Bhlhb9/Adgrl3/Syndig1/Thy1/Thbs2/Kdr/Col16a1/Srpx2/Ntrk2/Myoc/Ace/Ppm1f/Snai2/Ephb3/Dlc1/Mdga1/Lrtm1/Colq/Fam107a/Ephb2/Gpc6/Adgre5/Ntn1/Amigo1/Dmtn/Peak1/Acvrl1/Aplnr/Rapgef1/Epha3/Wnt5a/Tpbg/Vstm5/Musk/Cav1/Adgrb2/Nphp4/Adgrb1	50	biological process
GO:0060562	GO:0060562	epithelial tube morphogenesis	74/2621	395/28814	1.66486e-09	1.02049e-07	6.58256e-08	Nog/Cecr2/Dll4/Lcn2/Tcap/Timeless/Spint2/Edn1/Tgif1/Notch4/Adm/Cxcl10/Pgf/Sema4c/Cxcr4/Hhex/Tnf/Tbx6/Wnk4/Sostdc1/Mst1/Lef1/Esrp2/Spint1/Mthfd1l/Pkhd1/Osr1/Agtr1a/Cxcl12/Ret/Plxnd1/Adamts12/Kdr/Pkd2/Pkd1/Ift122/Col4a1/Lrp5/Eng/Pthlh/Rab23/Dlc1/Tnc/Dchs1/Gli2/Srf/Sfrp2/Tead1/Luzp1/Wnt9b/Mycn/Slit2/Greb1l/Sfrp1/Ntn1/Rarg/Bmp7/Ski/Wnt2b/Pspn/Adamts16/Mthfr/Fzd2/Acvrl1/Kif26b/Aplnr/Wnt5a/Cthrc1/Lgr5/…	74	biological process
GO:0097529	GO:0097529	myeloid leukocyte migration	51/2621	230/28814	1.72983e-09	1.02882e-07	6.63626e-08	Kit/Ager/Cxcl9/Spp1/Mstn/Ccr2/Mcoln2/Cxcl5/S100a9/Edn1/Pde4b/Ccl8/Saa2/Cd200r1/Aif1/Myd88/Ccl19/Lbp/Ninj1/Cxcl10/Prtn3/Ccl12/Pgf/Ccl5/Slc37a4/Msmp/Ccl4/Adam8/Il1r1/Il17ra/Cxadr/Mst1/Cxcl1/Ptger4/Cxcl12/Pdgfb/Thbs4/Itga9/Ror2/Trpv4/Ccn3/Nbl1/Slit2/Dusp1/Cmklr1/Trim55/Pdgfd/Dpep1/Ptpro/Pde4d/Mmp28	51	biological process
GO:0016042	GO:0016042	lipid catabolic process	65/2621	329/28814	1.79357e-09	1.04601e-07	6.74718e-08	Scarb1/Pnpla7/Pla2g4e/Inpp5f/Spp1/Idh1/Ddhd1/Cyp46a1/Cyp27a1/Plpp6/Sult1e1/Lpin3/Gimap5/Bdh2/Hsd11b1/Acer2/Iah1/Aspg/Gcdh/Scp2/Sesn2/Ces1d/Echdc2/Cnr1/Plcxd2/Phyh/Apoc3/Cyp1a2/Apoc1/Pla2g4c/Ldlr/Tnf/Apoa2/Hcar2/Apob/Acsl5/Aadac/Slc27a2/Hacl1/Apoh/Ces1e/Acat2/Abcd3/Hsd3b7/Ehhadh/Apoe/Acaa1b/Angptl3/Ces1c/Crot/Acat3/Apoa5/Gdpd3/Irs1/Daglb/Sorl1/Plin5/Acot2/Dagla/Crat/Irs2/Pla2g5/Pnpla3/Aldh1l2/Neu3	65	biological process
GO:0010876	GO:0010876	lipid localization	81/2621	449/28814	1.82062e-09	1.05158e-07	6.78309e-08	Atp11c/Scarb1/Abca1/Ugcg/Fzd4/Npc1/Abcc4/Stard5/Nus1/Dgat2/Osbp2/Npc1l1/Spp1/Edn1/Crp/Xkr8/Msr1/Slco2b1/Lbp/Scp2/Nr1h4/Ikbke/Ces1d/Pctp/Apoc3/Slc10a6/Apoc1/Sirt1/Pla2g4c/Ldlr/Tnf/Apoa2/Apoc4/Slc27a5/Prelid3a/Lcat/Pcsk9/Apob/Abcc3/Ttpa/Acsl5/Mttp/Slc27a2/B4galnt1/Apoh/Ces1e/Tmem30b/Acat2/Rbp4/Abcd3/Apoe/Abcc2/Angptl3/Ces1c/Crot/Agtr1a/Apoa5/Rbp7/Anxa2/Fitm2/Ace/Atp8b2/Abca9/Atp11a/C1qtnf1/Rbp1/Abc…	81	biological process
GO:0010721	GO:0010721	negative regulation of cell development	47/2621	206/28814	2.7994e-09	1.5161e-07	9.7794e-08	Nog/Sema7a/Ulk1/Sema4b/Id2/Efna5/Fas/Cers2/Sema4c/Sema6b/Ldlr/Tbx6/Ttpa/Dab1/F2/Sema3a/Rflnb/Fbn1/Id1/Thy1/Postn/Sema3c/Sema3b/Pthlh/Nr1d1/Ephb2/Fbln1/Ifrd1/Plxna3/Sorl1/Mycn/Slit2/Fgfr3/Ntn1/Daam2/Bmp7/Dmtn/Ski/Kdm4a/Rflna/Wnt5a/Fbxw7/Dusp10/Sema4f/Sema3d/Sema6c/Kctd11	47	biological process
GO:0003012	GO:0003012	muscle system process	78/2621	430/28814	2.80151e-09	1.5161e-07	9.7794e-08	Kit/Fbxo32/Htr1d/Mylk2/Pde9a/Inpp5f/Kcne4/Tcap/Mstn/Ada/Edn1/Pde4b/Pkp2/Hamp/Aif1/Cacna1d/Hamp2/Sirt1/Hdac4/Cxcr4/Ptger4/Dsg2/Ccn2/Cacna1g/Pi16/Smad7/Klf4/Gja5/Igfbp5/Myoc/Col14a1/Atp1a1/Sulf1/Trim72/Calm3/Acta2/Atp2b4/Rgs4/Dmpk/Calm1/Ccn4/Sulf2/Flna/Dbn1/Trpv4/Comp/Srf/Casq2/Tead1/Foxo1/Tbxa2r/Akap1/Sgcd/Myh11/Kcnma1/Nr4a3/Nr4a1/Atp8a2/F2r/Actc1/Atp2b1/Myog/Akap6/Kdm4a/Sco2/Ryr3/Nos1/Ppara/Kbtbd…	78	biological process
GO:0006953	GO:0006953	acute-phase response	18/2621	41/28814	4.46965e-09	2.35519e-07	1.51918e-07	Serpina3n/Saa3/Saa1/Orm1/F8/Orm2/Hp/Itih4/Crp/Saa2/Lbp/Cnr1/Il1rn/Tnf/Ccl5/Serpina1b/Serpinf2/F2	18	biological process
GO:0033674	GO:0033674	positive regulation of kinase activity	78/2621	435/28814	4.78171e-09	2.49772e-07	1.61112e-07	Kit/Cemip/Fgfr4/Efna1/Fzd4/Chil1/Tlr1/Jak2/Atg14/Dgkz/Ager/Gpr39/Parp16/Edn1/Irgm1/Ccl19/Igtp/Fgr/Sirt1/Il1rn/Cib1/Ephb1/Tnf/C1qtnf9/Psrc1/Adam8/Dab1/F2/Hnf4a/Prlr/Lat/Slc8a2/Epha1/Agtr1a/Ang/Fbn1/Ret/Pdgfb/Axl/Irs1/Kdr/Nedd9/Tcim/Fgf18/Ntrk2/Pkd2/Pkd1/Ace/Ephb3/Ror2/Atp2b4/Camkk1/Ephb2/Tead1/Ephb4/Ror1/Ajuba/Fgfr3/Fgd4/Pdgfd/Ccn1/Itgb3/Fzd10/Akap6/Map2k7/Ccnd3/Dab2ip/Pfkfb2/Epha3/Wnt5a/Fbxw7/Mus…	78	biological process
GO:0019216	GO:0019216	regulation of lipid metabolic process	71/2621	382/28814	4.99614e-09	2.56511e-07	1.65459e-07	Kit/Pik3ip1/Scarb1/Fgfr4/Atg14/Dgkz/Dgat2/Rora/Idh1/Id2/Gpr39/Gimap5/Clcn2/Mid1ip1/Ccl19/Por/Scp2/Cers2/Nr1h4/Ces1d/Cnr1/Fmo5/Apoc3/Fgr/Apoc1/Sirt1/Ldlr/Tnf/Apoa2/Ankrd26/Hcar2/Apob/Zfp69/Acsl5/Trex1/Aadac/F2/Apoh/Ces1e/Hnf4a/Atg7/Apoe/Rdh16/Angptl3/Ces1c/Sec14l2/Agtr1a/Apoa5/Pdgfb/Irs1/Fitm2/Ppargc1a/Atp1a1/Snai2/C1qtnf2/Dkk3/Nr1d1/Ccdc3/Daglb/Sorl1/Sorbs1/Fgfr3/Plin5/Dhh/Kcnma1/Nr4a3/Ccn1/Irs2/…	71	biological process
GO:0034755	GO:0034755	iron ion transmembrane transport	13/2621	22/28814	6.41985e-09	3.24068e-07	2.09036e-07	Slc25a28/Lcn2/Slc25a37/Slc6a9/Steap4/Slc39a14/Hamp/Slc39a8/Hamp2/Steap2/Scara5/Atp7a/Nos1	13	biological process
GO:0048640	GO:0048640	negative regulation of developmental growth	34/2621	128/28814	7.52961e-09	3.7074e-07	2.39141e-07	Nog/Sema7a/Ulk1/Sema4b/Mstn/Plac8/Gdf15/Wwc1/Sema4c/Sema6b/Ankrd26/Cxadr/Rbp4/Sema3a/Pi16/Sema3c/Sema3b/Rgs4/Ifrd1/Plxna3/Kcnk2/Slit2/Fgfr3/Ntn1/Ppara/Tll2/Wnt5a/Ostn/Dusp10/Sema4f/Sema3d/Slc6a4/H19/Sema6c	34	biological process
GO:0009636	GO:0009636	response to toxic substance	33/2621	122/28814	7.61099e-09	3.71701e-07	2.39761e-07	Htr1d/Xpa/Inmt/Lcn2/Ccs/Mt1/Prdx1/Adh5/Fas/Gsta3/Gch1/Aldh1a1/Ambp/Ces1d/Mt2/Ccl5/Aldh1a7/Glyat/Ttpa/Cyp2f2/Slc22a18/Pon1/Ass1/Slc23a1/Abcc2/Gjc2/Fbln5/Abtb2/Atp7a/Arnt2/Nr4a2/Rdh12/Slc6a4	33	biological process
GO:0090257	GO:0090257	regulation of muscle system process	53/2621	256/28814	1.05297e-08	4.936e-07	3.18391e-07	Kit/Fbxo32/Mylk2/Pde9a/Mstn/Ada/Edn1/Pde4b/Pkp2/Hamp/Aif1/Hamp2/Sirt1/Hdac4/Ptger4/Dsg2/Ccn2/Pi16/Smad7/Klf4/Gja5/Igfbp5/Atp1a1/Calm3/Atp2b4/Rgs4/Dmpk/Calm1/Ccn4/Dbn1/Trpv4/Srf/Casq2/Tead1/Foxo1/Tbxa2r/Akap1/Kcnma1/Nr4a3/Nr4a1/F2r/Atp2b1/Myog/Akap6/Ppara/Kbtbd13/Pde4d/Cav1/Kcna1/Ctnna3/Slc8a1/Itga2/Adra2c	53	biological process
GO:0002573	GO:0002573	myeloid leukocyte differentiation	51/2621	242/28814	1.06648e-08	4.936e-07	3.18391e-07	Kit/Clec2d/Tcirg1/Lilrb4b/Id2/Pir/Apcs/Gimap5/Lilrb4a/Clec2i/Ccl19/Ninj1/Snx10/Evi2/Prtn3/Sirt1/Hhex/Relb/Tnf/Ccl5/Cd300lf/Zfp36l1/Adam8/Ikzf1/Lef1/Fbn1/F2rl1/Tfrc/Prdm16/Itgb6/Zbtb46/Cbfa2t3/Ror2/Fam20c/Ccn4/Rbp1/Mafb/Gata2/Sfrp1/Tspan2/Fgfr3/Lrrc17/Dlk1/Tal1/Tnfrsf11b/Itgb3/Inpp4b/Fstl3/Fbxw7/Cd4/Irf4	51	biological process
GO:0032964	GO:0032964	collagen biosynthetic process	21/2621	57/28814	1.06822e-08	4.936e-07	3.18391e-07	Ager/Nr1h4/Arg1/Cyp2j6/Serpinf2/F2/Col5a1/Col1a1/Ccn2/Pdgfb/Vim/Rcn3/Tgfb3/Adamts3/Scx/Serpinh1/F2r/P3h3/Mkx/Creb3l1/Itga2	21	biological process
GO:0009615	GO:0009615	response to virus	64/2621	337/28814	1.19389e-08	5.47458e-07	3.53131e-07	Ifitm1/Rnf125/Mx2/Lgals8/Trim12c/Nlrp1b/Cxcl9/Lcn2/Gbp4/Uri1/Polr3g/Ifit1/Zbp1/Irgm1/Ifit3b/Ifih1/Ifitm3/Oas1b/Rsad2/Myd88/Ccl19/Ifit3/Isg15/Rnf135/Igtp/Ifitm2/Cxcl10/Irf7/Ikbke/Ifitm6/Slfn8/Trim30a/Treml4/Oas2/Trim12a/Tnf/Ccl5/Oas3/Mx1/Aim2/Trim30d/Il17ra/Stat2/Gbp7/Cxadr/Lgals9/Dhx58/Trex1/Mlkl/Atg7/Trim34a/F2rl1/Sec14l1/Itgb6/Htra1/Trim35/Spon2/Gli2/Akap1/Trim65/Trim38/Tagap/Duox2/Usp29	64	biological process
GO:0042445	GO:0042445	hormone metabolic process	48/2621	222/28814	1.21211e-08	5.51602e-07	3.55804e-07	Adh6b/Scarb1/Pcsk4/Sult1a1/Cyp2d22/Spp1/Cyp46a1/Aldh1a3/Adh1/Sult1e1/Hsd11b1/Clcn2/Tiparp/Ctsl/Por/Sult2a1/Scp2/Adm/Aldh1a1/Cyp1a2/Sult2a5/Hpn/Ero1b/Papss2/Ttr/Ugt1a1/Slc16a2/Rbp4/Akr1c14/Rdh16/Dio1/Corin/Ppargc1a/Atp1a1/Ace/Cyp2s1/Dkk3/Rbp1/Pcsk5/Bbs1/Kcnma1/Dio2/Chst10/Pcsk6/Rdh12/Cyp11a1/Pcsk1/Duox2	48	biological process
GO:0031099	GO:0031099	regeneration	38/2621	156/28814	1.37002e-08	6.18775e-07	3.99133e-07	Ulk1/Jak2/Inpp5f/Mstn/Cxcl5/Hmox1/Upf2/Fas/Ninj1/Hopx/Adm/Cers2/Apoa2/Gm34220/Scarf1/Apoh/Mustn1/Plg/Ptgfrn/Cxcl12/Thy1/Klf4/Matn2/Xylt1/Ace/Igsf10/Tnc/Sulf2/Flna/Mmp2/Ccn3/Lgr6/Ifrd1/Fzd9/Fzd7/Dusp10/Wnt10b/Gjd4	38	biological process
GO:0010959	GO:0010959	regulation of metal ion transport	78/2621	446/28814	1.48419e-08	6.60409e-07	4.25988e-07	Cemip/Ager/Mchr1/Cxcl9/Lcn2/Kcne4/Gpr39/Hap1/Crhr2/Slc8b1/Pde4b/Gimap5/Slc6a9/Wnk3/Wnk2/Hamp/Kcnab3/Slc9a3r1/Cacna1d/Cxcl10/Ccl12/Aqp2/Hamp2/Cxcr4/Ccl5/Kcnip2/Nos1ap/Pcsk9/F2rl3/Wnk4/F2/Cxcl1/Osr1/Agtr1a/Cxcl12/Lrrc52/Thy1/Gjc2/Pdgfb/Cacna1g/Hecw2/Pkd2/Cbarp/Atp1a1/Snx27/Ace/Calm3/Kcnc1/Atp2b4/Rgs4/Dmpk/Calm1/Flna/Wfs1/Homer2/Casq2/Nkain1/Jph2/Gnao1/Cabp1/Amigo1/Fhl1/Atp7a/Tspan13/Itgb3/F2r/Atp2b…	78	biological process
GO:0050919	GO:0050919	negative chemotaxis	18/2621	44/28814	1.7435e-08	7.64468e-07	4.9311e-07	Sema7a/Sema4b/Sema4c/Sema6b/Sema3a/Sema3c/Sema3b/Lrtm1/Plxna4/Plxna3/Slit2/Ntn1/Itgb3/Slit3/Wnt5a/Sema4f/Sema3d/Sema6c	18	biological process
GO:1903706	GO:1903706	regulation of hemopoiesis	72/2621	402/28814	1.93619e-08	8.42805e-07	5.4364e-07	Clec2d/Atp11c/Ctla2a/Lilrb4b/Ager/Cd46/Ccr2/Id2/Ada/Apcs/Xbp1/Gimap5/Fas/Lilrb4a/Clec2i/Ccl19/Vnn1/Isg15/Ninj1/Tmem176a/Cd1d1/Crtam/Evi2/Cib1/Hspb1/Nfkbiz/Tnf/Ccl5/Tmem176b/Zfp36l1/Adam8/Lgals9/Ikzf1/Lef1/Atg7/Thpo/Fbn1/Itpkb/Prdm16/Axl/Smad7/Tcim/Zbtb46/Loxl3/Ror2/Leo1/Rbp1/Twist2/Mafb/Il17d/Gata2/Sh3rf1/Rab7b/Sfrp1/Fgfr3/Sox13/Lrrc17/Dlk1/Rarg/Lox/Tal1/Tnfrsf11b/Itgb3/Zbtb16/Inpp4b/Fstl3/Dtx1/F…	72	biological process
GO:0098657	GO:0098657	import into cell	50/2621	240/28814	2.19263e-08	9.40796e-07	6.06848e-07	Slc43a1/Slc12a9/Gpm6b/Lcn2/Scnn1a/Slc6a9/Wnk3/Steap4/Wnk2/Slc39a14/Slc39a8/Slc6a20a/Cacna1d/Slc15a3/Arg1/Slc39a10/Steap2/Slc27a5/Slc15a2/Acsl5/Slc27a2/Wnk4/Slc39a4/Slc16a2/Slc8a2/Agtr1a/Scnn1g/Lrrc8c/Atp1a1/Rgs4/Trpv4/Slc29a4/Slc6a2/Slc2a10/Slc9a7/Folr2/Atp12a/Slc9a9/Slc9a2/Grm1/Kcnj12/Itgb3/Nos1/Irs2/Hcn2/Slc6a4/Slc39a12/Slc8a1/Slc43a2/Slc1a7	50	biological process
GO:0015833	GO:0015833	peptide transport	61/2621	320/28814	2.25288e-08	9.53033e-07	6.14742e-07	Inhbb/Abca1/Tcirg1/Jak2/Npff/Fgb/Efna5/Gpr39/Fgg/Crhr2/Fga/S100a9/Edn1/Slc8b1/Nadk/Slc9a3r1/Cacna1d/Nr1h4/Tap1/Cckbr/Cnr1/Sirt1/Serp1/Il1rn/Mgst1/Slc15a3/Doc2b/Tnf/Ccl5/Slc13a3/Slc15a2/Slc16a2/Hnf4a/Rbp4/Atg7/Clcf1/Ptger4/Fbn1/Irs1/Lrp5/Clock/Abcb9/Kcnb1/Slc16a1/Nr1d1/Apln/Trpv4/Rab11b/Ccn3/Anxa5/Sfrp1/Arntl/Gpr27/Dio2/Nos1/Ecrg4/Irs2/Pfkfb2/Dynll1/Syt7/Snx19	61	biological process
GO:0030301	GO:0030301	cholesterol transport	24/2621	75/28814	2.41715e-08	1.01537e-06	6.54953e-07	Scarb1/Abca1/Npc1/Nus1/Npc1l1/Msr1/Scp2/Ces1d/Apoc1/Ldlr/Apoa2/Lcat/Pcsk9/Apob/Ces1e/Acat2/Apoe/Ces1c/Apoa5/Anxa2/Abca8b/Serac1/Abca8a/Syt7	24	biological process
GO:0051346	GO:0051346	negative regulation of hydrolase activity	67/2621	366/28814	2.48328e-08	1.03591e-06	6.68199e-07	Rffl/Stfa3/Serpina3n/Simc1/Serpina3m/Bcl2a1d/Uri1/Itih4/Wfdc2/Spint2/Serpina10/Apcs/Serpini1/Slc39a14/Itih3/Por/Ambp/Ppp4r4/Hrg/Kng2/Ppp1r1b/Cdkn2d/Apoc3/Apoc1/Kng1/Hpn/Tnf/Apoa2/Serpina1c/Serpinb2/Ptx3/Serpina1b/Serpina3i/Serpinf2/Serpina1d/Serpina1a/Fetub/Serpina3k/Serpina3g/Gchfr/Pzp/Spint1/Serpinb10/Angptl3/Papln/Timp4/Dffa/Pi16/Klf4/Amot/Itih5/Reck/Sfrp2/Sorl1/Sh3rf1/Serpinh1/Plin5/Ttc8/Nr4a…	67	biological process
GO:0007188	GO:0007188	adenylate cyclase-modulating G protein-coupled receptor signaling pathway	48/2621	227/28814	2.54934e-08	1.05613e-06	6.81242e-07	Htr1d/Abca1/Cxcl9/Mc5r/Crhr2/Edn1/Pde4b/Tmem116/Lpar2/Insl3/Slc9a3r1/Cacna1d/Adm/Cxcl10/Cnr1/Gnal/Vipr1/Adgrl3/Ptger4/Adcy7/Gpr4/Adcy1/Pthlh/S1pr2/Palm/Atp2b4/Flna/Lpar1/Pde4a/Tbxa2r/Adgre5/Gnat3/Vipr2/Gnao1/Adcy3/Ptgfr/Gpr157/Itgb3/Nos1/Calcb/Adgrd1/Pde10a/Adgrb2/Lgr5/Adra2c/Gpr161/Gnaz/Adgrb1	48	biological process
GO:0048732	GO:0048732	gland development	81/2621	476/28814	2.75856e-08	1.13498e-06	7.32104e-07	Nog/Cyp7b1/Asxl1/Cbx7/Zfas1/Jak2/Hp/Aldh1a3/Id2/Cdh1/Hmox1/Ada/Edn1/Upf2/Xbp1/Clcn2/Slc9a3r1/Notch4/Cpb2/Cckbr/Asl/Oas2/Hpn/Hhex/Tnf/Fgl1/Pcsk9/Ikzf1/Sostdc1/Mst1/Xdh/Lef1/Hnf4a/Klf1/Prlr/Esrp2/Atg7/Tfcp2l1/Sema3a/Brca2/Plxnd1/Pdgfb/Irs1/Fgf18/Igfbp5/Lbh/Pkd2/Sema3c/Pkd1/Tgfb3/Sulf1/Lrp5/Snai2/Pthlh/Ephb3/Tnc/Sulf2/Gli2/Msx1/Srf/Mmp2/Vwf/Mafb/Gata2/Slit2/Rreb1/Edar/Sfrp1/Ntn1/Rarg/Bmp7/Irs2/Trp63…	81	biological process
GO:0001763	GO:0001763	morphogenesis of a branching structure	51/2621	249/28814	2.86176e-08	1.16153e-06	7.49228e-07	Nog/Dll4/Timeless/Cdh1/Llgl2/Spint2/Edn1/Notch4/Adm/Pgf/Cxcr4/Hhex/Tnf/Lef1/Esrp2/Spint1/Pkhd1/Rspo3/Sema3a/Agtr1a/Cxcl12/Plxnd1/Pdgfb/Kdr/Sema3c/Pkd1/Sulf1/Col4a1/Lrp5/Eng/Snai2/Tnc/Dchs1/Gli2/Srf/Sfrp2/Wnt9b/Mycn/Slit2/Greb1l/Sfrp1/Bmp7/Wnt2b/Pspn/Adamts16/Trp63/Wnt5a/Agtr2/Celsr1/Hs3st3a1/Sox8	51	biological process
GO:0002683	GO:0002683	negative regulation of immune system process	77/2621	448/28814	3.91833e-08	1.55455e-06	1.00274e-06	Sftpd/Clec2d/Lilrb4b/Dgkz/Cd46/Ccr2/Id2/Tapbpl/Hmox1/Ada/Apcs/Gimap5/Fas/Gpnmb/Lilrb4a/Cd200r1/Clec2i/Isg15/Tmem176a/Crtam/Tap1/Ccl12/Cnr1/Fcgr2b/Nlrc5/Tarm1/Parp14/Fgr/Zc3h12d/Ldlr/Hspb1/Tnf/Apoa2/Fgl1/Oas3/Arg1/Tmem176b/Cd22/Cd300lf/Stat2/Lgals9/Dhx58/Trex1/Ptger4/Clec12b/Fbn1/Cxcl12/Thy1/Col3a1/Prdm16/Axl/Smad7/Tgfb3/Zbtb46/Loxl3/Nr1d1/Nlrc3/Ccn3/Mafb/Il17d/Gata2/Nbl1/Slit2/Dusp1/Sfrp1/Lrrc17/…	77	biological process
GO:0045216	GO:0045216	cell-cell junction organization	46/2621	216/28814	3.9336e-08	1.55455e-06	1.00274e-06	Cldn5/Plekha7/Cdh1/Prkch/Cdh19/Pkp2/Cldn3/Gjb2/Nr1h4/Prtn3/Crb3/Cdh6/Grhl1/Tnf/Perp/Cxadr/Marveld3/Cldn2/Hnf4a/Ocln/Pkhd1/Abi2/Dsg2/F2rl1/Smad7/Gja5/Heg1/Tgfb3/Ace/Snai2/Dchs1/Kifc3/Flna/Trpv4/Pkp4/Srf/Ephb2/Cdh22/F2r/Pmp22/Ptpro/Aplnr/Cldn11/Cav1/Nphp4/Frmpd2	46	biological process
GO:0010977	GO:0010977	negative regulation of neuron projection development	38/2621	162/28814	4.06489e-08	1.57651e-06	1.0169e-06	Sema7a/Mylip/Efna1/Ulk1/Inpp5f/Sema4b/Cers2/Sema4c/Cib1/Sema6b/Tbx6/Dab1/Apoe/Sema3a/Thy1/Dpysl3/Prag1/Sema3c/Vim/Sema3b/Xylt1/Flna/Trpv4/Lpar1/Ephb2/Ifrd1/Plxna3/Slit2/Ntn1/Inpp5j/Pmp22/Stmn2/Epha3/Wnt5a/Sema4f/Sema3d/Sema6c/Fat3	38	biological process
GO:0120254	GO:0120254	olefinic compound metabolic process	38/2621	162/28814	4.06489e-08	1.57651e-06	1.0169e-06	Adh6b/Gstp1/Cyp2d22/Cyp2a5/Cyp2b10/Cyp46a1/Aldh1a3/Adh1/Clcn2/Cyp2c29/Cyp4a12a/Scp2/Cyp2c50/Aldh1a1/Cyp1a2/Cyp2b13/Cyp2c54/Cyp2j9/Cyp2c70/Cyp2j6/Cyp2e1/Cyp2f2/Ttr/Cyp4a10/Cyp2d26/Rbp4/Cyp2a12/Akr1c14/Rdh16/Ppargc1a/Cyp2s1/Dkk3/Rbp1/Daglb/Dagla/Kcnma1/Rdh12/Cyp11a1	38	biological process
GO:1903522	GO:1903522	regulation of blood circulation	53/2621	266/28814	4.06789e-08	1.57651e-06	1.0169e-06	Jak2/Ager/Npff/Kcne4/Fgb/Fgg/Crhr2/Fga/Ada/Edn1/Pde4b/Pkp2/Gch1/Hopx/Cacna1d/Adm/Sirt1/Hdac4/Nos1ap/Cxadr/Sema3a/Agtr1a/Dsg2/Ccn2/Pdgfb/Cacna1g/Smad7/Gja5/Atp1a1/Ace/Calm3/Atp2b4/Rgs4/Dmpk/Calm1/Apln/Flna/Casq2/Mmp2/Tbxa2r/Gnao1/F2r/Atp2b1/Popdc2/Akap6/Nos1/Cacna2d2/Pde4d/Cav1/Ctnna3/Slc8a1/Agtr2/Adra2c	53	biological process
GO:0062012	GO:0062012	regulation of small molecule metabolic process	67/2621	371/28814	4.27834e-08	1.62658e-06	1.04921e-06	Kit/Fgfr4/Ppp4r3a/Dgat2/Rora/Nnmt/Clcn2/Mid1ip1/Por/Scp2/Nr1h4/Sesn2/Ces1d/Cd244a/Cnr1/Ppp4r3b/Fmo5/Apoc3/Gnmt/Apoc1/Sirt1/Hdac4/Ldlr/Tnf/Fgl1/Ankrd26/Apob/Cyp2j6/Acsl5/Trex1/Ugt1a1/Khk/Ces1e/Hnf4a/Gapdhs/Apoe/Rdh16/Ces1c/Sec14l2/Apoa5/Grb10/C1qtnf3/Irs1/Ppargc1a/Snai2/Cbfa2t3/C1qtnf2/Dkk3/Nr1d1/Atp2b4/C1qtnf1/Esrrb/Pptc7/Ppp1r3c/Foxo1/Sorbs1/Plin5/Kcnma1/Nr4a3/Soga1/Myog/Ncor2/Nos1/Irs2/Ppara/Pf…	67	biological process
GO:0034765	GO:0034765	regulation of ion transmembrane transport	83/2621	498/28814	4.81646e-08	1.78595e-06	1.15201e-06	Slc43a1/Cemip/Tcirg1/Ager/Cxcl9/Lcn2/Kcne4/Gpr39/Hap1/Edn1/Pde4b/Clcnkb/Slc6a9/Wnk3/Clcn2/Wnk2/Hamp/Kcnh7/Kcnab3/Slc9a3r1/Cacna1d/Cxcl10/Hamp2/Arg1/Kcnip2/Nos1ap/Pcsk9/F2rl3/Hvcn1/Wnk4/F2/Pm20d1/Osr1/Agtr1a/Lrrc52/Thy1/Gjc2/Hecw2/Ppargc1a/Slc9a3r2/Pkd2/Cbarp/Snx27/Kcng4/Calm3/Kcnb1/Kcnc1/Atp2b4/Rgs4/Calm1/Flna/Rasgrf2/Clic5/Casq2/Ephb2/Jph2/Cabp1/Amigo1/Fhl1/Atp7a/Nalcn/Kcnf1/Kcnma1/Tspan13/Kcnj1…	83	biological process
GO:0002040	GO:0002040	sprouting angiogenesis	32/2621	125/28814	5.32658e-08	1.9392e-06	1.25085e-06	Plk2/Smad1/Dll4/Hmox1/Pgf/Cib1/Lef1/Bmper/Rspo3/Agtr1a/Loxl2/Klf4/Kdr/Jcad/Srpx2/Reck/Vstm4/Srf/Gata2/Ephb4/Tbxa2r/Slit2/Nr4a1/Adgra2/Aplnr/Klf2/Fbxw7/Creb3l1/Slc39a12/Hdac9/E2f7/E2f8	32	biological process
GO:0014910	GO:0014910	regulation of smooth muscle cell migration	27/2621	95/28814	5.55318e-08	1.99748e-06	1.28845e-06	Gstp1/Ager/Fga/Aif1/Hdac4/Ccl5/Ptger4/Pdgfb/Postn/Igfbp5/Ppargc1a/Ace/S1pr2/Ccn4/Lpar1/Sorl1/Pcsk5/Slit2/Ndrg4/Atp7a/Has2/Nr4a3/Pdgfd/Itgb3/Pde4d/Itga2/Adamts1	27	biological process
GO:0098739	GO:0098739	import across plasma membrane	42/2621	191/28814	5.83591e-08	2.05008e-06	1.32238e-06	Slc43a1/Slc12a9/Lcn2/Scnn1a/Slc6a9/Wnk3/Wnk2/Slc39a14/Slc39a8/Slc6a20a/Slc9a3r1/Cacna1d/Slc15a3/Arg1/Slc39a10/Steap2/Slc27a5/Slc15a2/Acsl5/Wnk4/Slc39a4/Slc16a2/Slc8a2/Agtr1a/Scnn1g/Lrrc8c/Atp1a1/Rgs4/Trpv4/Slc2a10/Slc9a7/Folr2/Atp12a/Slc9a9/Slc9a2/Grm1/Kcnj12/Irs2/Hcn2/Slc39a12/Slc8a1/Slc43a2	42	biological process
GO:0034341	GO:0034341	response to interferon-gamma	34/2621	139/28814	6.96086e-08	2.41699e-06	1.55905e-06	Ifitm1/Gbp9/Jak2/Gbp4/Irgm1/Ccl8/Ifitm3/Gbp2/Hpx/Ccl19/Rab20/Igtp/Ifitm2/H2-Q7/Gch1/Gbp11/Ccl12/Ifitm6/Nlrc5/Parp14/Gbp3/Stxbp2/Ccl5/Arg1/Ccl4/Gbp8/Irgm2/Gbp7/Gbp5/Cdc42ep2/Vim/Rab7b/Aqp4/Gbp10	34	biological process
GO:0097006	GO:0097006	regulation of plasma lipoprotein particle levels	22/2621	68/28814	7.35104e-08	2.5378e-06	1.63697e-06	Scarb1/Abca1/Mylip/Il19/Dgat2/Soat2/Crp/Msr1/Nr1h4/Ces1d/Apoc3/Apoc1/Ldlr/Apoa2/Lcat/Pcsk9/Apob/Mttp/Apoe/Apoa5/Anxa2/Pla2g5	22	biological process
GO:0016485	GO:0016485	protein processing	54/2621	278/28814	7.39921e-08	2.53983e-06	1.63828e-06	Sec11a/Ctla2a/Pcsk4/Chac1/Tmprss9/Casp7/Hp/Dync2h1/Fgb/Cdh1/Fgg/Fga/Casp12/F10/F7/Ctsl/Fam111a/Notch4/Cpb2/Tmprss2/Asprv1/Hpn/Atp23/Casp4/Ero1b/Pcsk9/Perp/Serpinf2/F2/Apoh/Corin/Adamts2/Cpxm2/Adamts3/Plat/Pthlh/Gas1/Clec3b/Prss12/Comp/Ldlrad3/Fkrp/Adam19/Rps6ka2/Mafb/Pcsk5/Cpm/Bag2/Nkd2/Dhh/Cuzd1/Pcsk6/Tll2/Pcsk1	54	biological process
GO:0003018	GO:0003018	vascular process in circulatory system	48/2621	235/28814	7.88617e-08	2.6764e-06	1.72637e-06	Cldn5/Htr1d/Ager/Fgb/Fgg/Fga/Edn1/Crp/Gclm/Gch1/Adm/Sirt1/Kng1/Ccl4/Serpinf2/Slc16a2/Apoe/Abcc2/Ocln/Agtr1a/Pdgfb/F2rl1/Cacna1g/Kdr/Gja5/Gpr4/Amot/Ace/Acta2/Vstm4/Apln/Trpv4/Comp/Mmp2/Tbxa2r/Slit2/Kcnma1/F2r/Atp2b1/Nos1/Ptprm/Klf2/Slc6a4/Cav1/Kcnmb1/Slc8a1/Agtr2/Adra2c	48	biological process
GO:0071772	GO:0071772	response to BMP	41/2621	187/28814	9.09016e-08	3.01683e-06	1.94596e-06	Smad1/Nog/Zcchc12/Gdf15/Adamts7/Sostdc1/Lef1/Bmper/Fbn1/Fstl1/Id1/Htra3/Adamts12/Smad7/Kdr/Tgfb3/Sulf1/Htra1/Scx/Eng/Ror2/Comp/Msx1/Heyl/Sfrp2/Sorl1/Nbl1/Sfrp1/Col2a1/Hipk2/Bmp7/Ccn1/Chrdl2/Ski/Tob1/Acvrl1/Fstl3/Wnt5a/Scube3/Cav1/Rnf165	41	biological process
GO:0071773	GO:0071773	cellular response to BMP stimulus	41/2621	187/28814	9.09016e-08	3.01683e-06	1.94596e-06	Smad1/Nog/Zcchc12/Gdf15/Adamts7/Sostdc1/Lef1/Bmper/Fbn1/Fstl1/Id1/Htra3/Adamts12/Smad7/Kdr/Tgfb3/Sulf1/Htra1/Scx/Eng/Ror2/Comp/Msx1/Heyl/Sfrp2/Sorl1/Nbl1/Sfrp1/Col2a1/Hipk2/Bmp7/Ccn1/Chrdl2/Ski/Tob1/Acvrl1/Fstl3/Wnt5a/Scube3/Cav1/Rnf165	41	biological process
GO:0001649	GO:0001649	osteoblast differentiation	46/2621	222/28814	9.33449e-08	3.06406e-06	1.97643e-06	Smad1/Tcirg1/Nog/Spp1/Id2/H3f3b/Hdac4/Tnf/Ptger4/Id1/Col1a1/Igfbp5/Myoc/Noct/Lrp5/Trp53inp2/Snai2/Fbn2/Pthlh/Fam20c/Ccn4/Gdf10/Gli2/Twist2/Sfrp2/Scube2/Sfrp1/Dlk1/Dhh/Bmp7/Lox/Ccn1/Fhl2/Ski/Tob1/Prkd1/Trp63/Ostn/Scube3/Wnt10b/Creb3l1/Cthrc1/Limd1/Glis1/Axin2/Sox8	46	biological process
GO:0035150	GO:0035150	regulation of tube size	39/2621	174/28814	9.99768e-08	3.24627e-06	2.09397e-06	Htr1d/Fgb/Fgg/Fga/Edn1/Crp/Gclm/Gch1/Adm/Sirt1/Kng1/Serpinf2/Apoe/Agtr1a/Pdgfb/F2rl1/Cacna1g/Kdr/Gja5/Ace/Acta2/Vstm4/Apln/Comp/Mmp2/Wnt9b/Tbxa2r/Kcnma1/F2r/Atp2b1/Nos1/Ptprm/Klf2/Slc6a4/Cav1/Kcnmb1/Slc8a1/Agtr2/Adra2c	39	biological process
GO:0035456	GO:0035456	response to interferon-beta	21/2621	64/28814	1.10122e-07	3.52674e-06	2.27488e-06	Ifitm1/Iigp1/Gm4951/Ifit1/Irgm1/Gm4841/Ifitm3/Gbp2/Ifit3/Igtp/Ifitm2/Ikbke/Ifitm6/Gbp3/Ifi203/Mndal/Aim2/Irgm2/Ifi209/Gbp7/Trex1	21	biological process
GO:0016055	GO:0016055	Wnt signaling pathway	76/2621	451/28814	1.10376e-07	3.52674e-06	2.27488e-06	Ccne1/Zranb1/Nog/Fzd4/Cdh1/Edn1/Wnk2/Slc9a3r1/Hhex/Notum/Sostdc1/Lef1/Celsr3/Apoe/Rspo3/Mcc/Col1a1/Grb10/Hic1/Plpp3/Tgfb1i1/Klf4/Pkd2/Myoc/Pkd1/Sulf1/Lrp5/Snai2/Ror2/Reck/Dkk3/Amotl1/Ccn4/Sulf2/Leo1/Alpk2/Cdk14/Sfrp2/Wnt9b/Lgr6/Foxo1/Jrk/Ror1/Sfrp1/Fzd9/Nkd2/Fgfr3/Sox13/Wif1/Daam2/Arntl/Fzd7/Fzd10/Wnt2b/Emd/Fzd2/Adgra2/Apcdd1/Dab2ip/Ptpro/Rapgef1/Wnt5a/Bicc1/Tpbg/Dact3/Scel/Pygo2/Wnt10b/Cav1/Cthr…	76	biological process
GO:0060047	GO:0060047	heart contraction	48/2621	238/28814	1.18277e-07	3.73943e-06	2.41207e-06	Jak2/Npff/Kcne4/Tcap/Crhr2/Ada/Edn1/Pde4b/Pkp2/Gch1/Hopx/Cacna1d/Adm/Sirt1/Hdac4/Cxcr4/Nos1ap/Cxadr/Sema3a/Dsg2/Ccn2/Cacna1g/Smad7/Gja5/Atp1a1/Ace/Calm3/Atp2b4/Rgs4/Dmpk/Calm1/Apln/Flna/Casq2/Rps6ka2/Sgcd/Gnao1/Actc1/Popdc2/Akap6/Nos1/Cacna2d2/Pde4d/Pik3ca/Cav1/Ctnna3/Slc8a1/Agtr2	48	biological process
GO:0006826	GO:0006826	iron ion transport	20/2621	59/28814	1.19513e-07	3.7587e-06	2.4245e-06	Slc25a28/Lcn2/Slc25a37/Slc6a9/Steap4/Slc39a14/Hpx/Hamp/Slc39a8/Hrg/Hamp2/Steap2/Sfxn1/Cp/Tfrc/Hephl1/Scara5/Rab11b/Atp7a/Nos1	20	biological process
GO:0051090	GO:0051090	regulation of DNA-binding transcription factor activity	74/2621	436/28814	1.20408e-07	3.76715e-06	2.42995e-06	Kit/Fzd4/Trim12c/Jak2/Ager/Card14/Rhebl1/Id2/Prkch/Hmox1/Crhr2/Edn1/Il18rap/Myd88/Cacna1d/Nr1h4/Ikbke/Fcgr2b/Trim30a/Nlrc5/Sirt1/Trim12a/Hdac4/Cib1/Tnf/Aim2/Tradd/Cth/Adam8/Trim30d/Tbx6/Ripk4/Hnf4a/Trim34b/Trim34a/Pkhd1/Id1/Abra/Plpp3/Tfrc/Ndn/Smad7/Klf4/Trib2/Ppargc1a/Pkd2/Pkd1/Lrp5/Adcy1/Clock/Pthlh/Flna/Wfs1/Prmt2/Srf/Heyl/Foxs1/Nlrc3/Glis2/Ifrd1/Ror1/Rab7b/Hr/Cmklr1/Hipk2/Fzd2/Prkd1/Dab2ip/Wn…	74	biological process
GO:0019221	GO:0019221	cytokine-mediated signaling pathway	72/2621	421/28814	1.30698e-07	4.02618e-06	2.59704e-06	Kit/Ifitm1/Crebrf/Rffl/Ugcg/Jak2/Card14/Cxcl9/Il13ra1/Iigp1/Ccr2/Cxcl5/Edn1/Zbp1/Il18rap/Irgm1/Il17f/Ccl8/Ifitm3/Hpx/Peli3/Myd88/Ccl19/Isg15/Tnip2/Igtp/Ifitm2/Cxcl10/Nr1h4/Irf7/Ikbke/Ccl12/Ifitm6/Nlrc5/Parp14/Krt18/Sirt1/Oas2/Il1rn/Cib1/Cxcr4/Tnf/Ccl5/Oas3/Arg1/Csf2rb2/Ccl4/Aim2/Cd300lf/Il1r1/Il17ra/Stat2/Trex1/Cxcl1/Prlr/Thpo/Cxcl12/Pdgfb/F2rl1/Axl/Prmt2/Ccdc3/Crlf1/Slit2/Slit3/Wnt5a/Tnfrsf17/Ca…	72	biological process
GO:0001558	GO:0001558	regulation of cell growth	77/2621	461/28814	1.32591e-07	4.02702e-06	2.59758e-06	Sema7a/Ulk1/Brat1/Sema4b/Cirbp/Uri1/Efna5/Edn1/Xbp1/Unc13a/Hamp/Syt1/H3f3b/Sesn2/Hrg/Hamp2/Cdkn2d/Sema4c/Zc3h12d/Osgin1/Sirt1/Cib1/Sema6b/Cxcr4/Hpn/Mndal/Psrc1/Cth/F2/Hnf4a/Hsd3b7/Apoe/Sema3a/Cxcl12/Pi16/Smad7/L1cam/Tnfrsf12a/Igfbp5/Sema3c/Col14a1/Sema3b/Gas1/Tnc/Rgs4/Ccn4/Fam107a/Islr2/Dbn1/Msx1/Srf/Plxna4/Sfrp2/Tead1/Ccn3/Ifrd1/Plxna3/Dcbld2/Slit2/Sfrp1/Ntn1/Fhl1/Mapt/Akap6/Kazald1/Slit3/Acvrl1…	77	biological process
GO:0198738	GO:0198738	cell-cell signaling by wnt	76/2621	453/28814	1.32737e-07	4.02702e-06	2.59758e-06	Ccne1/Zranb1/Nog/Fzd4/Cdh1/Edn1/Wnk2/Slc9a3r1/Hhex/Notum/Sostdc1/Lef1/Celsr3/Apoe/Rspo3/Mcc/Col1a1/Grb10/Hic1/Plpp3/Tgfb1i1/Klf4/Pkd2/Myoc/Pkd1/Sulf1/Lrp5/Snai2/Ror2/Reck/Dkk3/Amotl1/Ccn4/Sulf2/Leo1/Alpk2/Cdk14/Sfrp2/Wnt9b/Lgr6/Foxo1/Jrk/Ror1/Sfrp1/Fzd9/Nkd2/Fgfr3/Sox13/Wif1/Daam2/Arntl/Fzd7/Fzd10/Wnt2b/Emd/Fzd2/Adgra2/Apcdd1/Dab2ip/Ptpro/Rapgef1/Wnt5a/Bicc1/Tpbg/Dact3/Scel/Pygo2/Wnt10b/Cav1/Cthr…	76	biological process
GO:0030323	GO:0030323	respiratory tube development	48/2621	239/28814	1.35102e-07	4.07818e-06	2.63058e-06	Sftpd/Nog/Fgfr4/Asxl1/Chil1/Timeless/Ada/Hsd11b1/Clcn2/Hopx/Cyp1a2/Hhex/Tnf/Fendrr/Slc23a1/Rbp4/Esrp2/Id1/Col3a1/Ccn2/Adamts2/Sparc/Kdr/Fgf18/Heg1/Igfbp5/Rcn3/Tgfb3/Itgb6/Ace/Adamtsl2/Loxl3/Pthlh/Tnc/Gli2/Srf/Rab3a/Pcsk5/Mycn/Fgfr3/Atp7a/Lox/Wnt2b/Ncor2/Klf2/Wnt5a/Fbxw7/Celsr1	48	biological process
GO:0071692	GO:0071692	protein localization to extracellular region	70/2621	406/28814	1.41089e-07	4.21654e-06	2.71982e-06	Inhbb/Abca1/Tcirg1/Jak2/Npff/Fgb/Efna5/Llgl2/Gpr39/Fgg/Crhr2/Fga/Slc8b1/Nadk/Rsad2/Ankrd1/Cacna1d/Nr1h4/Cnr1/Sirt1/Serp1/Il1rn/Doc2b/Tnf/Ccl5/Hcar2/Mttp/Hnf4a/Rbp4/Atg7/Apoe/Ptger4/Agtr1a/Ang/Cavin1/Fbn1/F2rl1/C1qtnf3/Irs1/Rab15/Gja5/Myh10/Pam/Rcn3/Tgfb3/Lrp5/Clock/Kcnb1/Slc16a1/Fbn2/Nr1d1/Comp/Rab11b/Ccn3/Anxa5/Rab3a/Nbl1/Sfrp1/Arntl/Gpr27/Dmtn/F2r/Nos1/Irs2/Pfkfb2/Dynll1/Pcsk1/Syt7/Srcin1/Snx19	70	biological process
GO:0002700	GO:0002700	regulation of production of molecular mediator of immune response	39/2621	177/28814	1.61394e-07	4.77582e-06	3.08058e-06	Kit/Sema7a/Lilrb4b/Shld3/Ccr2/Hmox1/Il17f/Xbp1/Gimap5/Kmt5c/Lilrb4a/Rsad2/Hpx/Cd244a/Fcgr2b/Sirt1/Pagr1a/Tnf/Apoa2/Arg1/Cd22/Il1r1/Trex1/Rbp4/Clcf1/Tril/F2rl1/Tfrc/Smad7/Nepn/Tgfb3/Spon2/Ephb2/Nr4a3/Cd55/Wnt5a/Prkcz/Ighm/Cd96	39	biological process
GO:0042886	GO:0042886	amide transport	63/2621	353/28814	1.66057e-07	4.88974e-06	3.15406e-06	Inhbb/Abca1/Tcirg1/Jak2/Npff/Fgb/Efna5/Gpr39/Fgg/Crhr2/Fga/S100a9/Edn1/Slc8b1/Nadk/Slc9a3r1/Cacna1d/Nr1h4/Tap1/Cckbr/Cnr1/Sirt1/Serp1/Il1rn/Mgst1/Slc15a3/Doc2b/Tnf/Ccl5/Slc13a3/Slc15a2/Slc16a2/Hnf4a/Rbp4/Atg7/Clcf1/Ptger4/Fbn1/Aqp7/Irs1/Lrp5/Clock/Abcb9/Kcnb1/Slc16a1/Nr1d1/Apln/Trpv4/Rab11b/Ccn3/Anxa5/Folr2/Sfrp1/Arntl/Gpr27/Dio2/Nos1/Ecrg4/Irs2/Pfkfb2/Dynll1/Syt7/Snx19	63	biological process
GO:1901617	GO:1901617	organic hydroxy compound biosynthetic process	47/2621	234/28814	1.81053e-07	5.27955e-06	3.4055e-06	Cyp7b1/Fgfr4/Cyp2d22/Nus1/Npc1l1/Cyp27a1/Crhr2/Fdft1/Msmo1/Clcn2/Acer2/Qdpr/Por/Gch1/Scp2/Ces1d/Cd244a/Pnpo/Sirt1/Pnmt/Tm7sf2/Tnf/Ebp/Ch25h/Slc27a5/Pcbd1/Apob/Slc27a2/Ces1e/Abcd3/Apoe/Ces1c/Sec14l2/Agtr1a/Apoa5/Itpkb/Snai2/Dkk3/Nr1d1/Kl/Atp7a/Moxd1/Wnt5a/Nr4a2/Pdxk/Agtr2/Ipmk	47	biological process
GO:0048545	GO:0048545	response to steroid hormone	46/2621	227/28814	1.85726e-07	5.38964e-06	3.47651e-06	Fbxo32/Crebrf/Tfap4/Cyp7b1/Npc1/Sult1a1/Jak2/Spp1/Idh1/Mstn/Uri1/Adh1/Scnn1a/Fas/Por/Sirt1/Il1rn/Pagr1a/Tnf/Lcat/Zfp36l1/Aldh3a1/Ass1/Agtr1a/Scnn1g/Fibin/Lbh/Ntrk2/Tgfb3/Atp1a1/Clock/Fam107a/Prmt2/Heyl/Zfp366/Sfrp1/Alpl/Srarp/Arntl/Kcnma1/Bmp7/Lox/Ncor2/Trp63/Cav1/Agtr2	46	biological process
GO:0110148	GO:0110148	biomineralization	40/2621	185/28814	1.924e-07	5.5299e-06	3.56699e-06	Tcirg1/Gpm6b/Spp1/Ada/Isg15/Snx10/Fgr/Ifitm5/Notum/Osr1/Rflnb/Cnnm4/Col1a1/Col1a2/Itgb6/Fbn2/Pthlh/Fbln7/Fam20c/Clec3b/Comp/Kl/Hacd1/Fzd9/Fgfr3/Alpl/Dlk1/Bmp7/Lox/Ccn1/Phospho1/Atp2b1/Omd/Ppara/Rflna/Ostn/Wnt10b/Slc8a1/Axin2/Duox2	40	biological process
GO:0071805	GO:0071805	potassium ion transmembrane transport	43/2621	206/28814	1.94464e-07	5.5626e-06	3.58808e-06	Kcnt1/Ager/Slc12a9/Kcne4/Wnk3/Wnk2/Kcnh7/Kcnab3/Cacna1d/Hpn/Kcnip2/Wnk4/Lrrc52/Pkd2/Atp1a1/Snx27/Kcng4/Calm3/Kcnb1/Kcnc1/Rgs4/Calm1/Flna/Casq2/Kcnk2/Slc9a7/Atp12a/Slc9a9/Slc9a2/Amigo1/Fhl1/Nalcn/Kcnf1/Kcnma1/Kcnj12/Kcnv2/Akap6/Kcnk10/Hcn2/Cav1/Kcna1/Kcng2/Kcnmb1	43	biological process
GO:0006813	GO:0006813	potassium ion transport	48/2621	243/28814	2.27627e-07	6.38952e-06	4.12148e-06	Kcnt1/Ager/Slc12a9/Kcne4/Wnk3/Wnk2/Kcnh7/Kcnab3/Cacna1d/Cnga2/Hpn/Kcnip2/Wnk4/Cxcl1/Lrrc52/Gja5/Pkd2/Atp1a1/Snx27/Kcng4/Calm3/Kcnb1/Kcnc1/Rgs4/Calm1/Flna/Casq2/Atp1b4/Kcnk2/Slc9a7/Atp12a/Slc9a9/Slc9a2/Amigo1/Fhl1/Nalcn/Kcnf1/Kcnma1/Kcnj12/Kcnv2/Akap6/Nos1/Kcnk10/Hcn2/Cav1/Kcna1/Kcng2/Kcnmb1	48	biological process
GO:0052547	GO:0052547	regulation of peptidase activity	74/2621	443/28814	2.30134e-07	6.42983e-06	4.14748e-06	Rffl/Tfap4/Stfa3/Efna1/Serpina3n/Nlrp1b/Jak2/Ager/Psmb9/Psmb8/Simc1/Serpina3m/Bcl2a1d/Cdh1/Itih4/Wfdc2/S100a9/Spint2/Serpina10/Casp12/Serpini1/Fas/Itih3/Acer2/Cldn3/Por/Bid/Ambp/Hrg/Kng2/Cdkn2d/Sirt1/Kng1/Tnf/Serpina1c/Serpinb2/Aim2/Perp/Serpina1b/Serpina3i/Serpinf2/Serpina1d/Serpina1a/Xdh/Fetub/Serpina3k/Serpina3g/Pzp/Spint1/Serpinb10/Ret/Papln/Timp4/Ccn2/Pi16/Antxr1/Klf4/Rcn3/Itih5/Ppm1f/Reck/D…	74	biological process
GO:0097746	GO:0097746	blood vessel diameter maintenance	38/2621	173/28814	2.51583e-07	6.86937e-06	4.431e-06	Htr1d/Fgb/Fgg/Fga/Edn1/Crp/Gclm/Gch1/Adm/Sirt1/Kng1/Serpinf2/Apoe/Agtr1a/Pdgfb/F2rl1/Cacna1g/Kdr/Gja5/Ace/Acta2/Vstm4/Apln/Comp/Mmp2/Tbxa2r/Kcnma1/F2r/Atp2b1/Nos1/Ptprm/Klf2/Slc6a4/Cav1/Kcnmb1/Slc8a1/Agtr2/Adra2c	38	biological process
GO:0001818	GO:0001818	negative regulation of cytokine production	55/2621	296/28814	2.59453e-07	6.98896e-06	4.50813e-06	Sftpd/Rnf125/Inhbb/Fgfr4/Lilrb4b/Gstp1/Ager/Gbp4/Hmox1/Gimap5/Gpnmb/Lilrb4a/Cd200r1/Peli3/Lbp/Nr1h4/Fcgr2b/Clec4a2/Trim30a/Sirt1/Tnfrsf9/Relb/Tnf/Apoa2/Slc37a4/Oas3/Arg1/Lgals9/Dhx58/F2/Lef1/Ptger4/F2rl1/Axl/Smad7/C1qtnf3/Klf4/Trib2/Adcy7/Ssc5d/Tgfb3/Homer2/Twist2/Ephb2/Slc2a10/Fbln1/Nlrc3/Cmklr1/Aqp4/Atp2b1/Ppara/Klf2/Hdac9/Cd83/Cd96	55	biological process
GO:0050708	GO:0050708	regulation of protein secretion	56/2621	304/28814	2.7256e-07	7.27674e-06	4.69376e-06	Inhbb/Tcirg1/Jak2/Npff/Fgb/Efna5/Llgl2/Gpr39/Fgg/Crhr2/Fga/Slc8b1/Nadk/Rsad2/Ankrd1/Cacna1d/Nr1h4/Cnr1/Sirt1/Serp1/Doc2b/Tnf/Ccl5/Hcar2/Hnf4a/Rbp4/Atg7/Apoe/Ptger4/Ang/Fbn1/F2rl1/C1qtnf3/Irs1/Gja5/Myh10/Pam/Tgfb3/Lrp5/Clock/Kcnb1/Slc16a1/Nr1d1/Ccn3/Anxa5/Sfrp1/Arntl/Gpr27/F2r/Nos1/Irs2/Pfkfb2/Dynll1/Pcsk1/Syt7/Srcin1	56	biological process
GO:0050727	GO:0050727	regulation of inflammatory response	62/2621	351/28814	3.01299e-07	7.93817e-06	5.12041e-06	Ctla2a/Sema7a/Gstp1/Nlrp1b/Jak2/Ager/Rora/Ccr2/Ada/S100a9/Zbp1/Casp12/Cd200r1/Hamp/Myd88/Fndc4/Lbp/Ninj1/Nr1h4/Cnr1/Fcgr2b/Fcgr1/Ldlr/Nfkbiz/Tnf/Ccl5/Bcl6b/Casp4/Tradd/Adam8/Shpk/Il1r1/Il17ra/Lgals9/Trex1/Cd200r4/Clcf1/Apoe/Ptger4/Adamts12/C1qtnf3/Gpr4/Ace/Clock/Tnc/Nr1d1/Ccn4/Trpv4/Nlrc3/Ccn3/Daglb/Slit2/Mfhas1/Dagla/Dnase1/Pmp22/Ppara/Wnt5a/Dusp10/Itga2/Pla2g5/Gpr17	62	biological process
GO:0001933	GO:0001933	negative regulation of protein phosphorylation	62/2621	352/28814	3.33755e-07	8.64165e-06	5.57419e-06	Gadd45a/Tfap4/Nog/Lilrb4b/Gstp1/Gadd45b/Atg14/Ager/Inpp5f/Gbp4/Xbp1/Lilrb4a/Cblc/Ctdsp2/Ppp4r3b/Parp14/Sirt1/Cib1/Hhex/Hspb1/Ttc36/Xdh/Hnf4a/Apoe/Ocln/Epha1/Thy1/Pmepa1/Plpp3/Smad7/Myadm/Heg1/Ppargc1a/Ptprb/Niban1/Lrp5/Eng/Ppm1f/Gfra2/Ephb2/Ldlrad4/Sfrp2/Fbln1/Sorl1/Slit2/Dusp1/Sfrp1/Bmp7/Spred2/Dmtn/Inpp5j/Nos1/Dab2ip/Ptpro/Pde4d/Wars/Dusp10/Cav1/Slc8a1/Prkcz/Srcin1/Ptprt	62	biological process
GO:0035592	GO:0035592	establishment of protein localization to extracellular region	68/2621	400/28814	3.62011e-07	9.29316e-06	5.99443e-06	Inhbb/Abca1/Tcirg1/Jak2/Npff/Fgb/Efna5/Llgl2/Gpr39/Fgg/Crhr2/Fga/Slc8b1/Nadk/Rsad2/Ankrd1/Cacna1d/Nr1h4/Cnr1/Sirt1/Serp1/Il1rn/Doc2b/Tnf/Ccl5/Hcar2/Mttp/Hnf4a/Rbp4/Atg7/Apoe/Ptger4/Agtr1a/Ang/Cavin1/Fbn1/F2rl1/C1qtnf3/Irs1/Rab15/Gja5/Myh10/Pam/Rcn3/Tgfb3/Lrp5/Clock/Kcnb1/Slc16a1/Nr1d1/Comp/Rab11b/Ccn3/Anxa5/Rab3a/Sfrp1/Arntl/Gpr27/Dmtn/F2r/Nos1/Irs2/Pfkfb2/Dynll1/Pcsk1/Syt7/Srcin1/Snx19	68	biological process
GO:0050768	GO:0050768	negative regulation of neurogenesis	36/2621	163/28814	4.46806e-07	1.10451e-05	7.12451e-06	Nog/Sema7a/Ulk1/Sema4b/Id2/Fas/Cers2/Sema4c/Sema6b/Ldlr/Dab1/F2/Sema3a/Id1/Thy1/Sema3c/Sema3b/Nr1d1/Ephb2/Ifrd1/Plxna3/Sorl1/Mycn/Slit2/Fgfr3/Ntn1/Daam2/Bmp7/Ski/Kdm4a/Wnt5a/Dusp10/Sema4f/Sema3d/Sema6c/Kctd11	36	biological process
GO:0008206	GO:0008206	bile acid metabolic process	16/2621	43/28814	5.10937e-07	1.23548e-05	7.96929e-06	Kit/Cyp7b1/Fgfr4/Cyp27a1/Scp2/Nr1h4/Ces1d/Sirt1/Slc27a5/Nr5a2/Slc27a2/Ces1e/Abcd3/Acaa1b/Ces1c/Nr1d1	16	biological process
GO:0016051	GO:0016051	carbohydrate biosynthetic process	41/2621	199/28814	5.32275e-07	1.2688e-05	8.18423e-06	Csgalnact1/Ppp4r3a/B3galt1/Dgat2/Nnmt/B3gnt3/Slc39a14/Sesn2/Cd244a/Ppp4r3b/St3gal4/Gnmt/Sirt1/St6galnac5/Cyp2j6/Sds/Hnf4a/Rbp4/Ptger4/Pdgfb/Grb10/C1qtnf3/Irs1/C1qtnf2/Nr1d1/St3gal2/Esrrb/Gnpda1/Ppp1r3c/Foxo1/Sorbs1/B3galt2/Has2/Soga1/Chst10/Irs2/Ppara/Has1/Atf3/B3gnt9/Has3	41	biological process
GO:0050808	GO:0050808	synapse organization	79/2621	494/28814	5.65678e-07	1.33781e-05	8.62934e-06	Efna1/Dgkz/Zdhhc12/Hdac6/Cdh1/Efna5/Igfn1/Unc13a/Fcgr2b/Rab17/Sptbn2/Ephb1/Tnf/Pgrmc1/Bhlhb9/Nos1ap/Adgrl3/Apoe/Slc8a2/Abi2/Syndig1/Tuba1a/Arhgef15/Plxnd1/Pdgfb/Efnb1/Sparc/Thbs2/L1cam/Srpx2/Myh10/Ntrk2/Snx27/Col4a1/Ephb3/Tnc/Sdk1/Palm/Mdga1/Dmpk/Lrtm1/Flna/Colq/Dbn1/Ephb2/Gpc6/Rab3a/Sparcl1/Adgre5/Sorbs1/Fzd9/Cabp1/Ntn1/Amigo1/Mapt/F2r/Rims4/Sdk2/Pmp22/Kirrel3/Col4a5/Cnksr2/Synpo/Ky/Dab2ip/Ptpro…	79	biological process
GO:0032970	GO:0032970	regulation of actin filament-based process	69/2621	414/28814	6.31617e-07	1.45369e-05	9.37682e-06	Mylk2/Arhgef18/Ssh3/Gpm6b/Efna5/Edn1/Pde4b/Pkp2/Ctsl/Clec2i/Hrg/Fgr/Rhod/Serpinf2/Vill/Ptger4/Epha1/Asap3/Abi2/Dsg2/Eln/Arhgef10/Arhgef15/Sptan1/Id1/Sptbn1/Ccn2/Cdc42ep2/F2rl1/Myadm/Gja5/Pam/Arhgef10l/Myoc/Tgfb3/Atp1a1/Synpo2l/Ppm1f/Acta2/Kank4/Dlc1/Coro2b/Pdlim4/Rgs4/Flna/Fam107a/Dbn1/Lpar1/Casq2/Slit2/Daam2/Cnn2/Ttc8/Frmd7/Dmtn/Itgb3/Fzd10/Akap6/Ankrd23/Nos1/Synpo/Tmeff2/Epha3/Arhgap28/Pde4d/Pi…	69	biological process
GO:0060572	GO:0060572	morphogenesis of an epithelial bud	10/2621	18/28814	8.41223e-07	1.87852e-05	1.21172e-05	Nog/Hhex/Sostdc1/Sulf1/Pthlh/Gli2/Bmp7/Wnt2b/Trp63/Wnt5a	10	biological process
GO:0003007	GO:0003007	heart morphogenesis	52/2621	284/28814	8.65035e-07	1.92156e-05	1.23948e-05	Nog/Mylk2/Efna1/Asxl1/Dll4/Tcap/Id2/Edn1/Pkp2/Ankrd1/Tbx6/Trex1/Rbp4/Eln/Col5a1/Plxnd1/Smad7/Gja5/Heg1/Pkd2/Sema3c/Col11a1/Synpo2l/Eng/Snai2/Dlc1/Dchs1/Xirp1/Flna/Msx1/Srf/Heyl/Alpk2/Sfrp2/Tead1/Ephb4/Slit2/Col2a1/Bmp7/Has2/Ccn1/Fhl2/Actc1/Ncor2/Fzd2/Slit3/Acvrl1/Aplnr/Wnt5a/Slc8a1/Adamts1/Axin2	52	biological process
GO:0034113	GO:0034113	heterotypic cell-cell adhesion	18/2621	55/28814	9.19114e-07	2.02239e-05	1.30451e-05	Ager/Fgb/Fgg/Fga/Pkp2/Cd200r1/Ninj1/Il1rn/Tnf/Perp/Cxadr/Dsg2/Thy1/Klf4/Myadm/Bmp7/Itgb3/Ctnna3	18	biological process
GO:0048588	GO:0048588	developmental cell growth	51/2621	277/28814	9.24358e-07	2.0265e-05	1.30717e-05	Sema7a/Ulk1/Hdac6/Sema4b/Efna5/Edn1/Unc13a/Hamp/Syt1/Hamp2/Sema4c/Sirt1/Sema6b/Cxcr4/Apoe/Sema3a/Cxcl12/Ndn/Pi16/Smad7/L1cam/Postn/Tnfrsf12a/Dclk1/Sema3c/Col14a1/Sema3b/Rgs4/Ccn4/Islr2/Dbn1/Prmt2/Srf/Plxna4/Ifrd1/Plxna3/Slit2/Ntn1/Mapt/Rarg/Akap6/Slit3/Ppara/Syt17/Wnt5a/Ostn/Sema4f/Sema3d/Prkcz/Agtr2/Sema6c	51	biological process
GO:0048738	GO:0048738	cardiac muscle tissue development	50/2621	270/28814	9.85756e-07	2.14545e-05	1.38389e-05	Smad1/Nog/Mylk2/Dll4/Tcap/Id2/Edn1/Pkp2/Hamp/Ankrd1/Hamp2/Sirt1/Cxadr/Trex1/Rbp4/Atg7/Dsg2/Hspg2/Pi16/Smad7/Gja5/Heg1/Myh10/Col14a1/Col11a1/Eng/Rgs4/Xirp1/Ccn4/Cavin4/Srf/Alpk3/Alpk2/Kcnk2/Jph2/Sgcd/Myh11/Bmp7/Fzd7/Bvht/Fhl2/Actc1/Popdc2/Akap6/Tenm4/Ppara/Wnt5a/AW551984/Slc8a1/Agtr2	50	biological process
GO:0009914	GO:0009914	hormone transport	64/2621	380/28814	1.09721e-06	2.36233e-05	1.52379e-05	Inhbb/Tcirg1/Fgfr4/Fzd4/Jak2/Npff/Spp1/Fgb/Efna5/Gpr39/Fgg/Crhr2/Fga/Edn1/Slc8b1/Nadk/Cacna1d/Adm/Nr1h4/Cckbr/Cnr1/Sirt1/Serp1/Il1rn/Doc2b/Tnf/Ccl5/Hcar2/Ttr/Slc16a2/Hnf4a/Rbp4/Atg7/Clcf1/Abcc2/Ptger4/Agtr1a/Fbn1/Ltbp4/C1qtnf3/Irs1/Lrp5/Clock/Kcnb1/Slc16a1/Nr1d1/Apln/Trpv4/Rab11b/C1qtnf1/Ccn3/Anxa5/Sfrp1/Arntl/Gpr27/Dio2/Nos1/Ecrg4/Irs2/Pfkfb2/Dynll1/Agtr2/Syt7/Snx19	64	biological process
GO:0007517	GO:0007517	muscle organ development	62/2621	365/28814	1.19623e-06	2.50376e-05	1.61501e-05	Med20/Nog/Mylk2/Hdac6/Dll4/Tcap/Mstn/Crhr2/Xbp1/Pkp2/Ankrd1/Luc7l/Sirt1/Serp1/Hdac4/Ephb1/Gm34220/Lef1/Eln/Col3a1/Smad7/Heg1/Col11a1/Trim72/Scx/Eng/Msc/Cavin4/Msx1/Heyl/Boc/Rbm24/Mbnl1/Vgll2/Jph2/Fhl1/Arntl/Lox/Nr4a1/Ski/Emd/Actc1/Popdc2/Myog/Pmp22/Fzd2/Plagl1/Mkx/Cdon/Ky/Tll2/Atf3/Wnt5a/Alx4/Wnt10b/Cav1/Hdac9/Rtl1/Cenpf/Sox8/Tcf15/Adgrb1	62	biological process
GO:0045088	GO:0045088	regulation of innate immune response	46/2621	242/28814	1.24544e-06	2.57978e-05	1.66405e-05	Clec2d/Trim12c/Polr3g/Zbp1/Il18rap/Irgm1/Gimap5/Hpx/Lbp/Isg15/Rnf135/Igtp/Crtam/Irf7/Ikbke/Tap1/Trim30a/Nlrc5/Parp14/Fgr/Trim12a/Ifi203/Mndal/Oas3/Arg1/Aim2/Adam8/Ifi209/Trim30d/Stat2/Lgals9/Dhx58/Trex1/Gbp5/Cfi/Cfhr4/Apoe/Clec12b/Mmp2/Nlrc3/Wnt5a/Dusp10/Serpinb9b/Pla2g5/Usp29/Cd96	46	biological process
GO:0051235	GO:0051235	maintenance of location	59/2621	342/28814	1.28224e-06	2.62138e-05	1.69089e-05	Cemip/Scarb1/Dgat2/Cxcl9/Lcn2/Gpr39/Hap1/Slc8b1/Crp/Msr1/Ccl19/Cxcl10/Ikbke/Ces1d/Ftl1/Sirt1/Pla2g4c/Tnf/Apoc4/Xcr1/Apob/F2rl3/Lgals9/B4galnt1/F2/Ces1e/Apoe/Angptl3/Ces1c/Fbn1/Thy1/Kdelr3/Fitm2/Pkd2/Pkd1/Calm3/Fbn2/Calm1/Flna/Dbn1/Casq2/Sorl1/Nbl1/Jph2/Plin5/Mest/Itgb3/F2r/Akap6/Hk2/Prkd1/Ryr3/Ppara/Aplnr/Pde4d/Cav1/Slc8a1/Slc30a2/Cd4	59	biological process
GO:0034446	GO:0034446	substrate adhesion-dependent cell spreading	27/2621	110/28814	1.3909e-06	2.82268e-05	1.82073e-05	Efna1/Fzd4/Efna5/Cib1/Epha1/Lamb1/Lamc1/Axl/Antxr1/Nedd9/Myadm/Postn/Radil/Myoc/Ephb3/Flna/Dbn1/Fbln1/Rreb1/Sfrp1/Has2/Fzd7/Dmtn/Itgb3/Peak1/Tmeff2/Srcin1	27	biological process
GO:0051607	GO:0051607	defense response to virus	51/2621	281/28814	1.437e-06	2.90642e-05	1.87475e-05	Ifitm1/Rnf125/Mx2/Trim12c/Nlrp1b/Cxcl9/Gbp4/Polr3g/Ifit1/Zbp1/Ifit3b/Ifih1/Ifitm3/Oas1b/Rsad2/Myd88/Ifit3/Isg15/Rnf135/Ifitm2/Cxcl10/Irf7/Ifitm6/Slfn8/Trim30a/Treml4/Oas2/Trim12a/Ccl5/Oas3/Mx1/Aim2/Trim30d/Stat2/Gbp7/Cxadr/Dhx58/Trex1/Mlkl/Atg7/Trim34a/F2rl1/Sec14l1/Htra1/Trim35/Spon2/Akap1/Trim65/Trim38/Tagap/Usp29	51	biological process
GO:0042180	GO:0042180	cellular ketone metabolic process	45/2621	236/28814	1.47952e-06	2.96249e-05	1.91092e-05	Fgfr4/Dgat2/Cyp2b10/Cyp46a1/Clcn2/Mid1ip1/Scp2/Nr1h4/Ces1d/Cnr1/Apoc3/Apoc1/Sirt1/Kmo/Cyp2b13/Ankrd26/Tdo2/Kyat1/Acsl5/Trex1/Afmid/Ugt1a1/Ces1e/Hnf4a/Akr1c14/Rdh16/Ces1c/Apoa5/Irs1/Ubiad1/Ppargc1a/C1qtnf2/Dkk3/Nr1d1/Atp2b4/Coq10a/Pptc7/Plin5/Kcnma1/Nr4a3/Ncor2/Irs2/Ppara/Cav1/Cyp11a1	45	biological process
GO:0055013	GO:0055013	cardiac muscle cell development	26/2621	104/28814	1.49186e-06	2.97727e-05	1.92045e-05	Tcap/Edn1/Hamp/Hamp2/Sirt1/Cxadr/Atg7/Pi16/Myh10/Col14a1/Rgs4/Xirp1/Ccn4/Cavin4/Srf/Alpk3/Alpk2/Sgcd/Myh11/Fhl2/Actc1/Popdc2/Akap6/Ppara/Slc8a1/Agtr2	26	biological process
GO:0030278	GO:0030278	regulation of ossification	31/2621	137/28814	1.58654e-06	3.12471e-05	2.01555e-05	Gpm6b/Rsad2/Isg15/Ifitm5/Notum/Ptger4/Osr1/Rflnb/Smad7/Fbn2/Fam20c/Comp/Kl/Scube2/Sfrp1/Fzd9/Fgfr3/Dlk1/Bmp7/Ccn1/Zbtb16/Phospho1/Atp2b1/Mkx/Omd/Rflna/Wnt5a/Ostn/Wnt10b/Creb3l1/Slc8a1	31	biological process
GO:0002831	GO:0002831	regulation of response to biotic stimulus	62/2621	371/28814	2.08809e-06	3.96934e-05	2.56037e-05	Clec2d/Rnf125/Trim12c/Gbp4/Cxcl5/Polr3g/Zbp1/Il18rap/Irgm1/Il17f/Gimap5/Hpx/Lbp/Isg15/Rnf135/Igtp/Crtam/Irf7/Ikbke/Tap1/Hrg/Trim30a/Nlrc5/Parp14/Fgr/Treml4/Trim12a/Ccl5/Ifi203/Mndal/Oas3/Arg1/Aim2/Adam8/Ifi209/Trim30d/Stat2/Lgals9/Dhx58/Trex1/Gbp5/Cfi/Cxcl1/Cfhr4/Ly96/Apoe/Clec12b/F2rl1/Sec14l1/Htra1/Calm3/Calm1/Mmp2/Nlrc3/Cd55/Wnt5a/Dusp10/Serpinb9b/Trim38/Pla2g5/Usp29/Cd96	62	biological process
GO:0010565	GO:0010565	regulation of cellular ketone metabolic process	33/2621	153/28814	2.30557e-06	4.3145e-05	2.78301e-05	Fgfr4/Dgat2/Clcn2/Mid1ip1/Nr1h4/Ces1d/Cnr1/Apoc3/Apoc1/Sirt1/Ankrd26/Acsl5/Trex1/Ugt1a1/Ces1e/Hnf4a/Rdh16/Ces1c/Apoa5/Irs1/Ppargc1a/C1qtnf2/Dkk3/Nr1d1/Atp2b4/Pptc7/Plin5/Kcnma1/Nr4a3/Ncor2/Irs2/Ppara/Cav1	33	biological process
GO:0060759	GO:0060759	regulation of response to cytokine stimulus	32/2621	147/28814	2.64456e-06	4.88796e-05	3.15291e-05	Crebrf/Rffl/Edn1/Zbp1/Irgm1/Ifih1/Hpx/Peli3/Isg15/Igtp/Nr1h4/Irf7/Ikbke/Nlrc5/Parp14/Il1rn/Cxcr4/Oas3/Arg1/Cd300lf/Il1r1/Stat2/Trex1/F2rl1/Axl/Klf4/Ccdc3/Slit2/Slit3/Wnt5a/Cav1/Usp29	32	biological process
GO:0045861	GO:0045861	negative regulation of proteolysis	60/2621	358/28814	2.75227e-06	5.05851e-05	3.26292e-05	Rffl/Stfa3/Ctla2a/Efna1/Chac1/Serpina3n/Hdac6/Simc1/Serpina3m/Bcl2a1d/Cdh1/Itih4/Wfdc2/Spint2/Serpina10/Serpini1/Itih3/Por/Cpb2/Ambp/Hrg/Kng2/Cdkn2d/Kng1/Tnf/Serpina1c/Fhit/Serpinb2/Serpina1b/Serpina3i/Ttc36/Serpinf2/Serpina1d/Serpina1a/F2/Fetub/Serpina3k/Serpina3g/Pzp/Spint1/Serpinb10/Papln/Timp4/Pi16/Klf4/Itih5/Plat/Gas1/Rab23/Reck/Clec16a/Sfrp2/Sorl1/Sh3rf1/Serpinh1/Hipk2/Nr4a1/Dpep1/Spink11/S…	60	biological process
GO:0009309	GO:0009309	amine biosynthetic process	15/2621	43/28814	2.98643e-06	5.38724e-05	3.47497e-05	Sat1/Paox/Cyp2d22/Nnmt/Crhr2/Srm/Gch1/Pnmt/Agtr1a/Amd1/Kl/Atp7a/Moxd1/Nr4a2/Agtr2	15	biological process
GO:0042401	GO:0042401	cellular biogenic amine biosynthetic process	15/2621	43/28814	2.98643e-06	5.38724e-05	3.47497e-05	Sat1/Paox/Cyp2d22/Nnmt/Crhr2/Srm/Gch1/Pnmt/Agtr1a/Amd1/Kl/Atp7a/Moxd1/Nr4a2/Agtr2	15	biological process
GO:0051281	GO:0051281	positive regulation of release of sequestered calcium ion into cytosol	15/2621	43/28814	2.98643e-06	5.38724e-05	3.47497e-05	Cemip/Cxcl9/Gpr39/Hap1/Cxcl10/F2rl3/F2/Thy1/Pkd2/Calm3/Calm1/Jph2/F2r/Akap6/Aplnr	15	biological process
GO:0033627	GO:0033627	cell adhesion mediated by integrin	23/2621	89/28814	3.21094e-06	5.70654e-05	3.68093e-05	Efna1/Ada/Muc1/Acer2/Hrg/Cib1/Ccl5/Podxl/Fbn1/Ret/Plpp3/L1cam/Col16a1/Itgbl1/Itga11/Itgb6/Mmrn1/Itgb4/Snai2/Itga9/Ccn3/Itgb3/Itga2	23	biological process
GO:0150115	GO:0150115	cell-substrate junction organization	25/2621	102/28814	3.4673e-06	6.09009e-05	3.92833e-05	Gpm6b/Efna5/Hrg/Epb41l5/Rhod/Thy1/Lamc1/Kdr/Col16a1/Myoc/Ppm1f/Itgb4/Ston1/Dlc1/Coro2b/Fam107a/Tns1/Sorbs1/Ajuba/Dmtn/Itgb3/Peak1/Acvrl1/Epha3/Itga2	25	biological process
GO:0098742	GO:0098742	cell-cell adhesion via plasma-membrane adhesion molecules	41/2621	214/28814	3.74334e-06	6.5367e-05	4.21641e-05	Cdh1/Efna5/Cdh19/Igfn1/Cldn3/Crtam/Cdh6/Il1rn/Cxadr/Lgals9/Dab1/Adgrl3/Cldn2/Celsr3/Epcam/Dsg2/Ret/Klf4/L1cam/Myadm/Sdk1/Dchs1/Mdga1/Pcdh12/Gpc6/Sparcl1/Cdh22/Ajuba/Pcdh18/Tenm2/Amigo1/Sdk2/Kirrel3/Tenm4/Ptprm/Epha3/Fat2/Magi2/Celsr1/Fat3/Ptprt	41	biological process
GO:0006766	GO:0006766	vitamin metabolic process	22/2621	84/28814	4.11217e-06	7.09822e-05	4.57861e-05	Fgfr4/Cyp27a1/Nnmt/Vnn1/Pnpo/Acpp/Tnf/Shmt1/Aldh1l1/Ttpa/Tpk1/Vnn3/Gc/Rdh16/Ubiad1/Snai2/Mmachc/Rbp1/Mmab/Alpl/Pdxk/Aldh1l2	22	biological process
GO:0031345	GO:0031345	negative regulation of cell projection organization	41/2621	215/28814	4.22416e-06	7.18825e-05	4.63669e-05	Sema7a/Mylip/Efna1/Ulk1/Inpp5f/Sema4b/Cers2/Hrg/Sema4c/Cib1/Sema6b/Tbx6/Dab1/Apoe/Sema3a/Id1/Thy1/Dpysl3/Prag1/Sema3c/Vim/Sema3b/Xylt1/Arhgap24/Flna/Trpv4/Lpar1/Ephb2/Ifrd1/Plxna3/Slit2/Ntn1/Inpp5j/Pmp22/Stmn2/Epha3/Wnt5a/Sema4f/Sema3d/Sema6c/Fat3	41	biological process
GO:0055006	GO:0055006	cardiac cell development	26/2621	110/28814	4.58841e-06	7.7206e-05	4.98008e-05	Tcap/Edn1/Hamp/Hamp2/Sirt1/Cxadr/Atg7/Pi16/Myh10/Col14a1/Rgs4/Xirp1/Ccn4/Cavin4/Srf/Alpk3/Alpk2/Sgcd/Myh11/Fhl2/Actc1/Popdc2/Akap6/Ppara/Slc8a1/Agtr2	26	biological process
GO:0055076	GO:0055076	transition metal ion homeostasis	30/2621	138/28814	5.5118e-06	9.12104e-05	5.88341e-05	Prn/Slc25a28/Lcn2/Mt1/Hmox1/Bdh2/Slc6a9/Steap4/Slc39a14/Hpx/Hamp/Slc39a8/Hamp2/Mt2/Ftl1/Slc39a10/Steap2/Slc39a4/Cp/Prnd/Tfrc/Hephl1/Scara5/Ank1/Atp7a/Cybrd1/Sco2/Tmc8/Slc39a12/Slc30a2	30	biological process
GO:0035458	GO:0035458	cellular response to interferon-beta	17/2621	56/28814	5.86275e-06	9.49259e-05	6.12307e-05	Iigp1/Gm4951/Ifit1/Irgm1/Gm4841/Gbp2/Ifit3/Igtp/Ifitm2/Gbp3/Ifi203/Mndal/Aim2/Irgm2/Ifi209/Gbp7/Trex1	17	biological process
GO:0046718	GO:0046718	viral entry into host cell	25/2621	105/28814	6.04723e-06	9.71275e-05	6.26508e-05	Ifitm1/Npc1/Trim12c/Apcs/Ifitm3/Ctsl/Ifitm2/Ifitm6/Trim30a/Tmprss2/Trim12a/Ch25h/Ptx3/Trim30d/Trim34b/Spint1/Trim34a/Agtr1a/Axl/Itgb3/Trim65/Cav1/Trim38/Hs3st5/Cd4	25	biological process
GO:0035107	GO:0035107	appendage morphogenesis	35/2621	174/28814	6.12866e-06	9.79119e-05	6.31568e-05	Nog/Dync2h1/Lef1/Osr1/Col3a1/Gja5/Sema3c/Ift122/Tmem107/Aff3/Lrp5/Fbn2/Ror2/Gas1/Rab23/Reck/Gli2/Msx1/Sfrp2/Frem2/Pcsk5/Mbnl1/Mycn/Fras1/Atp7a/Col2a1/Rarg/Bmp7/Plxna2/Ski/Zbtb16/Trp63/Wnt5a/Alx4/Rnf165	35	biological process
GO:0035108	GO:0035108	limb morphogenesis	35/2621	174/28814	6.12866e-06	9.79119e-05	6.31568e-05	Nog/Dync2h1/Lef1/Osr1/Col3a1/Gja5/Sema3c/Ift122/Tmem107/Aff3/Lrp5/Fbn2/Ror2/Gas1/Rab23/Reck/Gli2/Msx1/Sfrp2/Frem2/Pcsk5/Mbnl1/Mycn/Fras1/Atp7a/Col2a1/Rarg/Bmp7/Plxna2/Ski/Zbtb16/Trp63/Wnt5a/Alx4/Rnf165	35	biological process
GO:0044403	GO:0044403	biological process involved in symbiotic interaction	48/2621	272/28814	6.40047e-06	0.000101445	6.54357e-05	Sftpd/Ifitm1/Tfap4/Scarb1/Npc1/Gbp9/Trim12c/Jak2/Cxcl5/Apcs/Ccl8/Crp/Ifitm3/Gbp2/Ctsl/Myd88/Ifitm2/Ccl12/Ifitm6/Hrg/Trim30a/Tmprss2/Trim12a/Gbp3/Hpn/Ccl5/Ch25h/Arg1/Ptx3/Trim30d/Gbp7/F2/Cxcl1/Lef1/Trim34b/Spint1/Trim34a/Apoe/Agtr1a/F2rl1/Axl/Fbln1/Itgb3/Trim65/Cav1/Trim38/Hs3st5/Cd4	48	biological process
GO:0061383	GO:0061383	trabecula morphogenesis	17/2621	57/28814	7.64965e-06	0.000118432	7.63927e-05	Nog/Dll4/Rbp4/Col1a1/Thbs3/Heg1/Eng/Fbn2/Chad/Srf/Mmp2/Sfrp1/Fgfr3/Bmp7/Fhl2/Wnt10b/Adamts1	17	biological process
GO:0006109	GO:0006109	regulation of carbohydrate metabolic process	38/2621	198/28814	7.98546e-06	0.000122997	7.93374e-05	Ppp4r3a/Dgat2/Rora/Nnmt/Hsd11b1/Nr1h4/Sesn2/Cd244a/Ppp4r3b/Gnmt/Sirt1/Hdac4/Fgl1/Cyp2j6/Trex1/Ugt1a1/Khk/Hnf4a/Gapdhs/Ptger4/Pdgfb/Grb10/C1qtnf3/Irs1/Ppargc1a/Cbfa2t3/C1qtnf2/C1qtnf1/Esrrb/Ppp1r3c/Foxo1/Sorbs1/Has2/Soga1/Myog/Irs2/Ppara/Pfkfb2	38	biological process
GO:0006694	GO:0006694	steroid biosynthetic process	34/2621	169/28814	8.22841e-06	0.000126414	8.1542e-05	Scarb1/Cyp7b1/Fgfr4/Npc1l1/Cyp27a1/Fdft1/Hsd11b1/Msmo1/Clcn2/Por/Scp2/Ces1d/Sirt1/Tm7sf2/Tnf/Ebp/Ch25h/Slc27a5/Apob/Slc27a2/Ces1e/Abcd3/Hsd3b7/Apoe/Ces1c/Sec14l2/Apoa5/Ppargc1a/Atp1a1/Snai2/Dkk3/Nr1d1/Dhh/Cyp11a1	34	biological process
GO:0033002	GO:0033002	muscle cell proliferation	46/2621	259/28814	8.30204e-06	0.000126897	8.1853e-05	Smad1/Nog/Gstp1/Jak2/Ager/Id2/Six5/Hmox1/Edn1/Aif1/Myd88/Sirt1/Hdac4/Ephb1/Tnf/Ccl5/Cxadr/Serpinf2/Rbp4/Apoe/Ang/Pdgfb/Klf4/Igfbp5/Ppargc1a/Tgfb3/S1pr2/Ccn4/Apln/Mmp2/Ogn/Ccn3/Kcnk2/Vipr2/Ndrg4/Nr4a3/Pdgfd/Itgb3/Myog/Tenm4/Pde4d/Pik3ca/Cav1/Itga2/Rtl1/Adamts1	46	biological process
GO:0071827	GO:0071827	plasma lipoprotein particle organization	14/2621	41/28814	8.47654e-06	0.000128866	8.31236e-05	Scarb1/Abca1/Soat2/Nr1h4/Ces1d/Apoc3/Apoc1/Apoa2/Lcat/Apob/Mttp/Apoe/Apoa5/Pla2g5	14	biological process
GO:0010644	GO:0010644	cell communication by electrical coupling	9/2621	18/28814	9.54203e-06	0.000141589	9.13298e-05	Gjc2/Gja5/Dbn1/Casq2/Cabp1/Pde4d/Cav1/Kcna1/Slc8a1	9	biological process
GO:0060021	GO:0060021	roof of mouth development	24/2621	101/28814	9.54609e-06	0.000141589	9.13298e-05	Tiparp/Zfp950/Lef1/Osr1/Prdm16/Tgfb3/Itgb6/Tmem107/Col11a2/Msc/Loxl3/Snai2/Ephb3/Gas1/Msx1/Ephb2/Wnt9b/Fras1/Col2a1/Ski/Fzd2/Wnt5a/Alx4/Pygo2	24	biological process
GO:0072593	GO:0072593	reactive oxygen species metabolic process	44/2621	245/28814	9.65985e-06	0.000142923	9.21906e-05	Gadd45a/Il19/Gstp1/Ager/Lcn2/Ccs/Edn1/Prdx1/Crp/Mmp3/Fpr2/Gch1/Dcxr/Sesn2/Trim30a/Cyp1a2/Sirt1/Hdac4/Tnf/Mpv17l/Hvcn1/Xdh/F2/Cxcl1/Gls2/Ptger4/Agtr1a/Ccn2/Pdgfb/F2rl1/Fbln5/Foxo1/Mycn/Plin5/Atp7a/Mapt/Ccn1/Hk2/Slc5a3/Ppara/Duox1/Duox2/Foxm1/Adgrb1	44	biological process
GO:0007416	GO:0007416	synapse assembly	37/2621	193/28814	1.07094e-05	0.000156524	0.000100964	Zdhhc12/Cdh1/Efna5/Igfn1/Rab17/Sptbn2/Ephb1/Bhlhb9/Adgrl3/Syndig1/Plxnd1/Pdgfb/Efnb1/Thbs2/Srpx2/Ntrk2/Ephb3/Sdk1/Mdga1/Lrtm1/Colq/Ephb2/Gpc6/Adgre5/Ntn1/Amigo1/Mapt/Sdk2/Kirrel3/Wnt5a/Tpbg/Magi2/Vstm5/Musk/Adgrb2/Nrxn2/Adgrb1	37	biological process
GO:0002367	GO:0002367	cytokine production involved in immune response	26/2621	115/28814	1.08382e-05	0.00015764	0.000101683	Kit/Sema7a/Lilrb4b/Ccr2/Hmox1/Il18rap/Gimap5/Lilrb4a/Rsad2/Sirt1/Tnf/Apoa2/Arg1/Il1r1/Tril/F2rl1/Smad7/Nepn/Tgfb3/Spon2/Trim55/Nr4a3/Cd55/Wnt5a/Prkcz/Cd96	26	biological process
GO:0032231	GO:0032231	regulation of actin filament bundle assembly	26/2621	115/28814	1.08382e-05	0.00015764	0.000101683	Arhgef18/Serpinf2/Ptger4/Epha1/Asap3/Arhgef10/Arhgef15/Id1/Ccn2/Arhgef10l/Myoc/Tgfb3/Synpo2l/Ppm1f/Kank4/Dlc1/Coro2b/Pdlim4/Flna/Dbn1/Lpar1/Ttc8/Frmd7/Synpo/Tmeff2/Arhgap28	26	biological process
GO:1990845	GO:1990845	adaptive thermogenesis	33/2621	164/28814	1.10503e-05	0.000160336	0.000103423	Jak2/Lcn2/Plac8/Ccr2/Gpr39/Aldh1a1/Ces1d/Pctp/Elovl3/Cxcr4/Pemt/Prlr/Pm20d1/Id1/Lama4/Grb10/Prdm16/Ckb/Ppargc1a/Mfap2/Nr1d1/Trpv4/Acot11/Clic5/Sorl1/Cmklr1/Alpl/Arntl/Dio2/Wnt10b/Cav1/Esrrg/Irf4	33	biological process
GO:0034369	GO:0034369	plasma lipoprotein particle remodeling	11/2621	27/28814	1.1346e-05	0.000162275	0.000104674	Scarb1/Nr1h4/Apoc3/Apoc1/Apoa2/Lcat/Apob/Mttp/Apoe/Apoa5/Pla2g5	11	biological process
GO:0035725	GO:0035725	sodium ion transmembrane transport	31/2621	150/28814	1.15192e-05	0.000163971	0.000105767	Asic5/Scnn1a/Slc8b1/Slc6a9/Wnk3/Wnk2/Slc6a20a/Slc9a3r1/Slc6a19/Pcsk9/Wnk4/Slc8a2/Osr1/Scnn1g/Hecw2/Pkd2/Atp1a1/Atp2b4/Slc6a2/Slc9a7/Atp12a/Slc9a9/Slc9a2/Nalcn/Nos1/Slc6a8/Slc6a15/Asic1/Hcn2/Slc6a4/Slc8a1	31	biological process
GO:0038084	GO:0038084	vascular endothelial growth factor signaling pathway	14/2621	42/28814	1.16534e-05	0.000165098	0.000106495	Nus1/Hrg/Pgf/Hspb1/Xdh/Pdgfb/Kdr/Jcad/Smoc2/Adamts3/Adgra2/Prkd1/Dab2ip/Pik3ca	14	biological process
GO:0007159	GO:0007159	leukocyte cell-cell adhesion	61/2621	383/28814	1.19137e-05	0.000167994	0.000108362	Sftpd/Lilrb4b/Lgals8/Gstp1/Jak2/Ager/Cd46/Ccr2/Ada/S100a9/Nfat5/Xbp1/Gimap5/Gpnmb/Lilrb4a/Slc39a8/Aif1/Ccl19/Vnn1/Sirpb1c/Cd1d1/Crtam/Cd244a/St3gal4/Tarm1/Zc3h12d/Hspb1/Nfkbiz/Tnf/Ccl5/Fgl1/Arg1/Adam8/Lgals9/Ikzf1/Ass1/Lef1/Cxcl12/Thy1/Itpkb/Tfrc/Efnb1/Smad7/Klf4/L1cam/Loxl3/Ephb4/Chst4/Sox13/Bmp7/Has2/Nr4a3/Cd55/Zbtb16/Ppara/Dtx1/Dusp10/Cav1/Prkcz/Cd83/Cd4	61	biological process
GO:0030217	GO:0030217	T cell differentiation	51/2621	302/28814	1.19766e-05	0.000168486	0.00010868	Kit/Ctla2a/Tcirg1/Lilrb4b/Dll4/Rora/Cd46/Bcl2a1d/Ccr2/Themis/Ada/Xbp1/Gimap5/Fas/Lilrb4a/Rsad2/Ctsl/Ccl19/Vnn1/Cd1d1/Crtam/Patz1/Clec4d/Hspb1/Nfkbiz/Relb/Zfp36l1/Adam8/Lgals9/Ikzf1/Lef1/Ptger4/Clec4e/Itpkb/Smad7/Loxl3/Srf/Mafb/Sh3rf1/Sox13/Atp7a/Fzd7/Lfng/Zbtb16/Dtx1/Dusp10/Prkcz/Hs1bp3/Cd83/Cd4/Irf4	51	biological process
GO:0006029	GO:0006029	proteoglycan metabolic process	20/2621	77/28814	1.27029e-05	0.000176784	0.000114032	Csgalnact1/Adamts7/Slc35d1/Mustn1/Adamts12/Col11a1/Sulf1/Xylt1/Bgn/Chpf/Spock2/Sulf2/Slc2a10/Mamdc2/Col2a1/Man1c1/Chst10/Chst3/Hs3st5/Acan	20	biological process
GO:0060840	GO:0060840	artery development	26/2621	116/28814	1.27725e-05	0.000176784	0.000114032	Nog/Dll4/Edn1/Notch4/Ldlr/Cxcr4/Apob/Apoe/Ptger4/Angptl3/Col3a1/Plxnd1/Smad7/Gja5/Fkbp10/Myh10/Eng/Comp/Srf/Luzp1/Slc2a10/Ephb4/Lox/Acvrl1/Aplnr/Adamts6	26	biological process
GO:0099587	GO:0099587	inorganic ion import across plasma membrane	26/2621	116/28814	1.27725e-05	0.000176784	0.000114032	Slc12a9/Lcn2/Scnn1a/Slc6a9/Wnk3/Wnk2/Slc39a14/Slc39a8/Cacna1d/Slc39a10/Steap2/Wnk4/Slc39a4/Slc8a2/Agtr1a/Scnn1g/Atp1a1/Trpv4/Slc9a7/Atp12a/Slc9a9/Slc9a2/Kcnj12/Hcn2/Slc39a12/Slc8a1	26	biological process
GO:0044843	GO:0044843	cell cycle G1/S phase transition	42/2621	233/28814	1.38633e-05	0.00019013	0.000122641	Plk2/Fbxo31/Ccne1/Pole/Dgkz/Plk5/Cirbp/Cdc25a/Id2/Cdk18/Muc1/Gpnmb/Aif1/Bid/Ctdsp2/Ccl12/Cdkn2d/Zc3h12d/Dbf4/Pagr1a/Trex1/Plk3/Plpp2/Gjc2/Klf4/Tcim/Pkd2/Pkd1/Gas1/Atp2b4/Fam107a/Prmt2/Esrrb/Cdk14/Hacd1/Fhl1/Cables1/Ccnd3/Trp63/Adamts1/E2f7/Usp29	42	biological process
GO:0002460	GO:0002460	adaptive immune response based on somatic recombination of immune receptors built from immunoglobulin superfamily domains	73/2621	486/28814	1.43975e-05	0.000196559	0.000126788	H2-Q6/Tcirg1/H2-Q4/Lilrb4b/Ager/Il18bp/Shld3/Rora/Cd46/H2-T10/Ccr2/H2-Q2/Ada/Il18rap/H2-Q1/Apcs/Gimap5/Crp/Kmt5c/Fas/Lilrb4a/Rsad2/Hpx/Myd88/Ccl19/H2-Q7/H2-T23/Cd1d1/Irf7/Fcgr2b/Treml4/C8g/Fcgr1/Pagr1a/Nfkbiz/Relb/Tnf/Arg1/Csf2rb2/Il1r1/Il17ra/Trex1/Gzmb/Cfi/Lef1/Clcf1/Azgp1/Rftn1/Tfrc/Smad7/Loxl3/Ephb2/Ighv1-78/Cd55/Ighv14-2/Ighv5-17/Ighv3-6/Ighv1-4/Iglc2/Ighv1-53/Ighv6-3/Serpinb9b/Ighv1-64/Ighv…	73	biological process
GO:0048771	GO:0048771	tissue remodeling	38/2621	203/28814	1.44823e-05	0.000197268	0.000127245	Tcirg1/Ager/Dll4/Spp1/Ccr2/Gpnmb/Hamp/Snx10/Fcgr4/Hrg/Angpt2/Adam8/Ptger4/Plg/Rspo3/Eln/Tfrc/Axl/Thbs4/Gja5/Igfbp5/Sema3c/Lrp5/Flna/Mmp2/Abi3bp/Sfrp1/Fgfr3/Atp7a/Dlk1/Tnfrsf11b/Itgb3/F2r/Inpp4b/Acvrl1/Cav1/Cthrc1/Syt7	38	biological process
GO:0005996	GO:0005996	monosaccharide metabolic process	47/2621	273/28814	1.55016e-05	0.000210675	0.000135893	Brat1/Ppp4r3a/Nudt5/Dgat2/Rora/Nnmt/Slc39a14/Dcxr/Sesn2/Ppp4r3b/Gnmt/Sirt1/Serp1/Tnf/Fgl1/Rbks/Fggy/Cyp2j6/Sds/Khk/Hnf4a/Rbp4/Gapdhs/Xylb/Galm/Fbn1/Grb10/C1qtnf3/Irs1/Lrp5/B3glct/C1qtnf2/C1qtnf1/Esrrb/Gnpda1/Ppp1r3c/Foxo1/Sorbs1/Man1c1/Soga1/Hk2/Irs2/Ppara/Pfkfb2/Atf3/Pik3ca/Gdpgp1	47	biological process
GO:2000377	GO:2000377	regulation of reactive oxygen species metabolic process	32/2621	160/28814	1.69566e-05	0.000228294	0.000147258	Gadd45a/Gstp1/Ager/Lcn2/Crp/Mmp3/Fpr2/Gch1/Dcxr/Trim30a/Sirt1/Hdac4/Tnf/Mpv17l/Hvcn1/Xdh/F2/Cxcl1/Ptger4/Agtr1a/Pdgfb/F2rl1/Fbln5/Foxo1/Mycn/Plin5/Mapt/Hk2/Slc5a3/Ppara/Foxm1/Adgrb1	32	biological process
GO:0046916	GO:0046916	cellular transition metal ion homeostasis	25/2621	111/28814	1.70261e-05	0.000228294	0.000147258	Prn/Lcn2/Mt1/Hmox1/Slc6a9/Steap4/Slc39a14/Hpx/Hamp/Slc39a8/Hamp2/Mt2/Ftl1/Slc39a10/Steap2/Slc39a4/Prnd/Tfrc/Hephl1/Scara5/Atp7a/Cybrd1/Sco2/Slc39a12/Slc30a2	25	biological process
GO:0008217	GO:0008217	regulation of blood pressure	40/2621	220/28814	1.78325e-05	0.000236467	0.00015253	Npff/Id2/Hmox1/Crhr2/Edn1/Adh5/Gch1/Adm/Cnr1/Serpinf2/Agtr1a/Corin/Col1a2/Pdgfb/F2rl1/Kdr/Postn/Gja5/Atp1a1/Ace/Lrp5/Eng/Acta2/Ncald/Coro2b/Apln/Rps6ka2/Kl/Tbxa2r/Nav2/F2r/Atp2b1/Adamts16/Acvrl1/Nos1/Ppara/Ptpro/Mcpt4/Agtr2/Cpa3	40	biological process
GO:0032635	GO:0032635	interleukin-6 production	34/2621	175/28814	1.78747e-05	0.000236505	0.000152554	Lilrb4b/Il19/Tlr1/Ager/Crhr2/Il18rap/Il17f/Xbp1/Ifih1/Lilrb4a/Cd200r1/Aif1/Myd88/Lbp/Nr1h4/Trim30a/Tnf/Il17ra/Lgals9/F2rl1/C1qtnf3/Spon2/Trpv4/Azi2/Nlrc3/Il17d/Rab7b/Trim55/Ccn1/Aqp4/F2r/Afap1l2/Klf2/Wnt5a	34	biological process
GO:0070252	GO:0070252	actin-mediated cell contraction	23/2621	98/28814	1.8021e-05	0.000237395	0.000153128	Mylk2/Kcne4/Pde4b/Pkp2/Cacna1d/Epb41l5/Dsg2/Cacna1g/Gja5/Atp1a1/Acta2/Flna/Dbn1/Casq2/Sgcd/Actc1/Epdr1/Akap6/Nos1/Pde4d/Pik3ca/Cav1/Ctnna3	23	biological process
GO:0010712	GO:0010712	regulation of collagen metabolic process	16/2621	55/28814	1.99531e-05	0.000258874	0.000166983	Ager/Nr1h4/Cyp2j6/Serpinf2/F2/Ccn2/Pdgfb/Mfap4/Vim/Tgfb3/Scx/Fgfr3/F2r/Mkx/Creb3l1/Itga2	16	biological process
GO:0060324	GO:0060324	face development	17/2621	61/28814	2.06779e-05	0.000265433	0.000171214	Nog/Aldh1a3/Tiparp/Zfp950/Lef1/Col1a1/Tgfb3/Scx/Msx1/Crispld2/Srf/Crispld1/Twist2/Mmp2/Rarg/Ski/Wnt5a	17	biological process
GO:0009308	GO:0009308	amine metabolic process	27/2621	126/28814	2.08913e-05	0.000267034	0.000172247	Sat1/Paox/Sult1a1/Cyp2d22/Inmt/Chka/Nnmt/Crhr2/Srm/Gch1/Nr1h4/Kmo/Pnmt/Tdo2/Sult1d1/Afmid/Abcc2/Haao/Agtr1a/Gdpd3/Amd1/Atp2b4/Kl/Atp7a/Moxd1/Nr4a2/Agtr2	27	biological process
GO:0003158	GO:0003158	endothelium development	28/2621	133/28814	2.09378e-05	0.000267034	0.000172247	Cldn5/Btg1/Dll4/Lcn2/Myd88/Cldn3/Notch4/Cxcl10/Arhgef26/Cxcr4/Tnf/Xdh/Fstl1/Col15a1/Id1/Pdgfb/F2rl1/Adamts12/Kdr/Myadm/Heg1/Tnmd/Col22a1/S1pr2/Acvrl1/Rapgef1/Pde4d/Sox18	28	biological process
GO:0043271	GO:0043271	negative regulation of ion transport	34/2621	177/28814	2.28957e-05	0.00028653	0.000184822	Slc43a1/Gpm6b/Kcne4/Crhr2/Slc6a9/Wnk3/Wnk2/Hamp/Slc9a3r1/Cnr1/Hamp2/Il1rn/Pcsk9/Wnk4/Gabre/Osr1/Best3/Hecw2/Pkd2/Cbarp/Snx27/Ace/Calm3/Rgs4/Calm1/Casq2/Ephb2/Gnao1/Cabp1/Atp7a/Nos1/Cav1/Agtr2/Slc43a2	34	biological process
GO:0006699	GO:0006699	bile acid biosynthetic process	11/2621	29/28814	2.5364e-05	0.000314345	0.000202764	Cyp7b1/Fgfr4/Cyp27a1/Ces1d/Sirt1/Slc27a5/Slc27a2/Ces1e/Abcd3/Ces1c/Nr1d1	11	biological process
GO:0031346	GO:0031346	positive regulation of cell projection organization	67/2621	443/28814	2.54645e-05	0.000314345	0.000202764	Kit/Fbxo31/Sema7a/Fzd4/Eps8l1/Lcn2/Plk5/Mstn/Efna5/Cxcl5/Hap1/S100a9/Crp/Serpini1/Ccl19/Ankrd1/Cnr1/Sirt1/Hdac4/Hspb1/Bhlhb9/Scarf1/Apoe/Abi2/Cxcl12/Ret/Plxnd1/Cdc42ep2/F2rl1/Dpysl3/L1cam/Tnfrsf12a/Ntrk2/Map6/Tgfb3/Ror2/Palm/Flna/Islr2/Dbn1/Srf/Tiam2/Ephb2/Plxna4/Plxna3/Ror1/Rreb1/Ntn1/Amigo1/Ndrg4/Atp7a/Mapt/Bmp7/Frmd7/Plxna2/Atp8a2/Espn/Stmn2/Prkd1/Dab2ip/Rapgef1/Epha3/Wnt5a/Magi2/Itga2/Dynll1/…	67	biological process
GO:1902806	GO:1902806	regulation of cell cycle G1/S phase transition	33/2621	171/28814	2.71814e-05	0.000329856	0.000212769	Fbxo31/Dgkz/Plk5/Cirbp/Id2/Muc1/Gpnmb/Aif1/Bid/Ctdsp2/Ccl12/Cdkn2d/Zc3h12d/Dbf4/Pagr1a/Trex1/Plk3/Plpp2/Gjc2/Klf4/Tcim/Pkd2/Pkd1/Gas1/Atp2b4/Fam107a/Prmt2/Hacd1/Fhl1/Ccnd3/Trp63/Adamts1/E2f7	33	biological process
GO:0006690	GO:0006690	icosanoid metabolic process	29/2621	142/28814	2.74638e-05	0.000331942	0.000214115	Gstp1/Cyp2d22/Cyp2a5/Cyp2b10/Cyp4f13/Edn1/Cyp2c29/Ces2c/Ces2a/Cyp4a12a/Cyp2c50/Sirt1/Cyp2b13/Cyp2c54/Cyp2j9/Cyp2c70/Cyp2j6/Cyp2e1/Cyp2f2/Cyp4a10/Cyp2d26/Cyp2a12/Akr1c14/Cyp2s1/Daglb/Dagla/Dpep1/Ptgr2/Pla2g5	29	biological process
GO:0044106	GO:0044106	cellular amine metabolic process	26/2621	121/28814	2.80117e-05	0.000337884	0.000217948	Sat1/Paox/Sult1a1/Cyp2d22/Chka/Nnmt/Crhr2/Srm/Gch1/Nr1h4/Kmo/Pnmt/Tdo2/Sult1d1/Afmid/Abcc2/Haao/Agtr1a/Gdpd3/Amd1/Atp2b4/Kl/Atp7a/Moxd1/Nr4a2/Agtr2	26	biological process
GO:0019882	GO:0019882	antigen processing and presentation	27/2621	128/28814	2.81092e-05	0.000338381	0.000218268	H2-Q6/H2-Q4/Psmb9/Psmb8/H2-T10/Tapbpl/H2-Q2/H2-Q1/Ctsl/Ccl19/H2-Q7/H2-T23/Cd1d1/Tap1/Fcgr4/Fcgr2b/Clec4a2/Treml4/Fcgr1/Relb/Trex1/Rab32/Azgp1/Rftn1/Abcb9/Rab6a/Ighm	27	biological process
GO:0007369	GO:0007369	gastrulation	34/2621	179/28814	2.91726e-05	0.000348389	0.000224724	Smad1/Nog/Tgif1/Epb41l5/Il1rn/Hhex/Nat8f2/Tbx6/Lef1/Hnf4a/Nat8f1/Osr1/Col5a1/Col5a2/Plpp3/Col12a1/Klf4/Myadm/Amot/Lrp5/Scx/Apln/Leo1/Srf/Sfrp2/Dusp1/Sfrp1/Bmp7/Fzd7/Nr4a3/Tal1/Tenm4/Aplnr/Wnt5a	34	biological process
GO:0006814	GO:0006814	sodium ion transport	43/2621	248/28814	2.92953e-05	0.00034916	0.000225221	Asic5/Slc34a2/Scnn1a/Edn1/Slc8b1/Slc6a9/Wnk3/Wnk2/Slc6a20a/Slc9a3r1/Slc10a6/Slc13a3/Slc6a19/Pcsk9/Wnk4/Cxcl1/Slc23a1/Slc8a2/Osr1/Scnn1g/Hecw2/Pkd2/Atp1a1/Atp2b4/Dmpk/Nkain1/Slc6a2/Atp1b4/Slc9a7/Maged2/Atp12a/Slc9a9/Slc9a2/Nalcn/Slc5a3/Nos1/Slc6a8/Chp2/Slc6a15/Asic1/Hcn2/Slc6a4/Slc8a1	43	biological process
GO:0090207	GO:0090207	regulation of triglyceride metabolic process	15/2621	51/28814	3.12061e-05	0.000371198	0.000239436	Scarb1/Atg14/Dgat2/Nr1h4/Apoc3/Ldlr/Acsl5/Aadac/Apoh/Apoe/Apoa5/Fitm2/Daglb/Sorl1/Plin5	15	biological process
GO:0060325	GO:0060325	face morphogenesis	13/2621	40/28814	3.24122e-05	0.000381764	0.000246252	Nog/Tiparp/Zfp950/Lef1/Col1a1/Tgfb3/Scx/Msx1/Crispld2/Crispld1/Twist2/Mmp2/Ski	13	biological process
GO:0048660	GO:0048660	regulation of smooth muscle cell proliferation	34/2621	180/28814	3.28657e-05	0.000384843	0.000248238	Gstp1/Jak2/Ager/Id2/Hmox1/Edn1/Aif1/Myd88/Hdac4/Tnf/Ccl5/Serpinf2/Apoe/Ang/Pdgfb/Klf4/Igfbp5/Ppargc1a/Tgfb3/S1pr2/Ccn4/Apln/Mmp2/Ogn/Vipr2/Ndrg4/Nr4a3/Pdgfd/Itgb3/Pde4d/Pik3ca/Cav1/Itga2/Adamts1	34	biological process
GO:0022604	GO:0022604	regulation of cell morphogenesis	54/2621	338/28814	3.35872e-05	0.000392525	0.000253193	Kit/Fbxo31/Zranb1/Fzd4/Arhgef18/Phip/Efna5/Unc13a/Cldn3/Slc9a3r1/Syt1/Ccl12/Fgr/Cib1/Rhod/Cxcr4/Hpn/Bhlhb9/F2/Plxnd1/Cdc42ep2/Sparc/Prag1/Kdr/Nedd9/Myadm/Postn/Fitm2/Myh10/Myoc/Epb41l2/Dlc1/Palm/Flna/Dbn1/Lpar1/Ephb2/Plxna4/Fbln1/Plxna3/Rreb1/Fgd4/Has2/Plxna2/Dmtn/Itgb3/Sh3d19/Syt17/Wnt5a/Ostn/Pakap/Limd1/Gas7/Ighm	54	biological process
GO:1902903	GO:1902903	regulation of supramolecular fiber organization	60/2621	388/28814	3.41941e-05	0.000396533	0.000255778	Arhgef18/Ssh3/Hdac6/Ankrd53/Edn1/Gda/Mid1ip1/Clec2i/Cib1/Ldlr/Psrc1/Serpinf2/Apoe/Vill/Ptger4/Epha1/Asap3/Abi2/Eln/Arhgef10/Arhgef15/Sptan1/Id1/Hspg2/Sptbn1/Ccn2/Cdc42ep2/F2rl1/Tnxb/Myadm/Arhgef10l/Myoc/Tgfb3/Synpo2l/Ppm1f/Kank4/Dlc1/Coro2b/Pdlim4/Rgs4/Flna/Dbn1/Trpv4/Lpar1/Slit2/Daam2/Mapt/Ttc8/Frmd7/Dmtn/Inpp5j/Stmn2/Ankrd23/Synpo/Tmeff2/Arhgap28/Pik3ca/Cav1/Slc39a12/Tpx2	60	biological process
GO:0007413	GO:0007413	axonal fasciculation	10/2621	25/28814	3.46014e-05	0.000398181	0.000256842	Cnr1/Celsr3/Sema3a/Ndn/L1cam/Ephb3/Ephb2/Amigo1/Epha3/Wnt5a	10	biological process
GO:0106030	GO:0106030	neuron projection fasciculation	10/2621	25/28814	3.46014e-05	0.000398181	0.000256842	Cnr1/Celsr3/Sema3a/Ndn/L1cam/Ephb3/Ephb2/Amigo1/Epha3/Wnt5a	10	biological process
GO:0001764	GO:0001764	neuron migration	36/2621	196/28814	3.65582e-05	0.0004175	0.000269303	Fbxo31/Cep85l/Cdh1/Cxcr4/Il1r1/Dab1/Adgrl3/Celsr3/Sema3a/Cxcl12/Col3a1/Ndn/Axl/Tubb2b/Dclk1/Myh10/Ntrk2/Matn2/Igsf10/Mdga1/Flna/Srf/Gata2/Sh3rf1/Ntn1/Gfra3/Nav1/Mapt/Bbs1/Prrxl1/Kirrel3/Dab2ip/Nr4a2/Phactr1/Celsr1/Fat3	36	biological process
GO:1903115	GO:1903115	regulation of actin filament-based movement	14/2621	46/28814	3.73324e-05	0.000420742	0.000271394	Mylk2/Pde4b/Pkp2/Dsg2/Gja5/Atp1a1/Acta2/Dbn1/Casq2/Akap6/Nos1/Pde4d/Cav1/Ctnna3	14	biological process
GO:0006816	GO:0006816	calcium ion transport	66/2621	440/28814	3.77658e-05	0.000423245	0.000273009	Cemip/Mchr1/Cxcl9/Mcoln2/Gpr39/Hap1/Crhr2/Edn1/Slc8b1/Pde4b/Ccl8/Gimap5/Wnk3/Ccl19/Cacna1d/Cxcl10/Ccl12/Aqp2/Cxcr4/Ccl5/Xntrpc/Xcr1/Nos1ap/F2rl3/F2/Slc8a2/Agtr1a/Cxcl12/Thy1/Ccn2/Gjc2/Pdgfb/Cacna1g/Pkd2/Pkd1/Cbarp/Ace/Calm3/Atp2b4/Rgs4/Calm1/Wfs1/Trpv4/Homer2/Casq2/Jph2/Gnao1/Cabp1/Nalcn/Tspan13/Itgb3/F2r/Atp2b1/Akap6/Prkd1/Ryr3/Nos1/Aplnr/Cacna2d2/Jph4/Asic1/Pde4d/Cav1/Slc8a1/Grin2d/Cd4	66	biological process
GO:0043583	GO:0043583	ear development	43/2621	251/28814	3.93211e-05	0.000436603	0.000281625	Nog/Cecr2/Tcap/Aldh1a3/Cdh1/Ttc39c/Edn1/Chrna10/Slc9a3r1/H2-T23/Hpn/Bmper/Osr1/Col11a1/Ror2/Gas1/Dchs1/Gli2/Msx1/Esrrb/Clic5/Ephb2/Frem2/Mafb/Gata2/Ror1/Mycn/Fgfr3/Ntn1/Col2a1/Pdzd7/Kcnma1/Nr4a3/Ttc8/Atp8a2/Fzd2/Wnt5a/Cthrc1/Gabra5/Lgr5/Celsr1/Duox2/Tcf15	43	biological process
GO:0010506	GO:0010506	regulation of autophagy	47/2621	283/28814	3.96999e-05	0.000439995	0.000283813	Plk2/Bmf/Trp53inp1/Nrbp2/Xpa/Npc1/Ulk1/Trim12c/Atg14/Ager/Hdac6/Elapor1/Iigp1/Hmox1/Irgm1/Xbp1/Acer2/Igtp/Bid/Sesn2/Trim30a/Sirt1/Trim12a/Qsox1/Trim30d/Plk3/Dram1/Trim34b/Atg7/Trim34a/Kdr/Plekhf1/Trp53inp2/Clec16a/Foxo1/Mapt/Soga1/Mtcl1/Trim65/Kdm4a/Prkd1/Fbxw7/Rragd/Trim38/Fyco1/Lzts1/Tbc1d25	47	biological process
GO:0002237	GO:0002237	response to molecule of bacterial origin	62/2621	407/28814	4.03201e-05	0.000446045	0.000287716	Scarb1/Abca1/Trim12c/Tlr1/Gstp1/Jak2/Cxcl9/Cxcl5/Wfdc21/S100a9/Pde4b/Irgm1/Xbp1/Adh5/Gbp2/Lilrb4a/Myd88/Lbp/Tnip2/Igtp/Ankrd1/Gch1/Adm/Cxcl10/Nr1h4/Ccl12/Fcgr4/Cnr1/Fcgr2b/Trim30a/Mgst1/Trim12a/Tnf/Ccl5/Litaf/Shpk/Trim30d/Lgals9/Cxcl1/Ly96/Ptger4/Ttc39aos1/Axl/Ssc5d/Vim/Ace/Noct/Spon2/Nr1d1/Nlrc3/Tbxa2r/Ptgfr/Cd55/F2r/Map2k7/Nos1/Dab2ip/Wnt5a/Pde4d/Dusp10/Gbp10/Cd96	62	biological process
GO:0051260	GO:0051260	protein homooligomerization	34/2621	182/28814	4.15557e-05	0.00045887	0.000295988	Nlrp1b/Gsdmd/Aldh1a3/Kctd13/Steap4/Rnf135/Ninj1/Aqp2/Gnmt/Tifa/Shmt1/Mat1a/Cth/Tdo2/Gbp5/Mlkl/Prnd/Pkd2/Trim72/Scara5/Kcng4/Kcnb1/Kcnc1/Kctd1/Comp/Kcnf1/Mapt/Kcnv2/Aqp4/Vstm5/Kcna1/Kctd8/Kctd11/Polq	34	biological process
GO:0002274	GO:0002274	myeloid leukocyte activation	45/2621	268/28814	4.36523e-05	0.000480255	0.000309782	Kit/Lilrb4b/Tlr1/Snhg20/Jak2/Ager/Rora/Ccr2/Plpp6/Hmox1/Il18rap/Gimap5/Lilrb4a/Hamp/Aif1/Myd88/Lbp/Tnip2/Cd1d1/Clec4d/Cd244a/Fcgr4/Cnr1/Fgr/Stxbp2/Ldlr/Relb/Tnf/Ccl5/Cd300lf/Shpk/Lgals9/Trex1/Lat/F2rl1/Itgb6/Nr1d1/Gata2/Mfhas1/Dnase1/Nr4a3/Wnt5a/Pla2g5/Pja2/Irf4	45	biological process
GO:0045722	GO:0045722	positive regulation of gluconeogenesis	9/2621	21/28814	4.47937e-05	0.000491912	0.000317301	Ppp4r3a/Dgat2/Nnmt/Ppp4r3b/Sirt1/Cyp2j6/Hnf4a/Foxo1/Ppara	9	biological process
GO:0043434	GO:0043434	response to peptide hormone	56/2621	359/28814	4.80621e-05	0.000525882	0.000339213	Inhbb/Serpina3n/Jak2/Phip/Serpina3m/Mstn/Edn1/Lpin3/Xbp1/Slc39a14/Gdf15/Nr1h4/Sesn2/Apoc3/Sirt1/Serpina1c/C1qtnf9/Ankrd26/Zfp36l1/Pcsk9/Serpina1b/Serpina3i/Stat2/Serpina1d/Serpina1a/Khk/Serpina3k/Serpina3g/Rbp4/Agtr1a/Col3a1/Grb10/Irs1/Rab15/Trim72/Trpv4/Kl/Anxa5/Sorl1/Foxo1/Sorbs1/Nr4a3/Soga1/Nr4a1/Pik3r3/Atp2b1/Ccnd3/Nos1/Tbc1d4/Irs2/Ppara/Nr4a2/Cav1/Cyp11a1/Hdac9/Prkcz	56	biological process
GO:0051153	GO:0051153	regulation of striated muscle cell differentiation	23/2621	104/28814	4.93801e-05	0.000538342	0.00034725	Edn1/Xbp1/Hamp/Hopx/Hamp2/Sirt1/Hdac4/Pi16/Trim72/Rgs4/Dmpk/Ccn4/Atp11a/Msx1/Plpp7/Ccn3/Rbm24/Fzd7/Myog/Akap6/Ppara/Hdac9/Bhlhe41	23	biological process
GO:0006081	GO:0006081	cellular aldehyde metabolic process	17/2621	65/28814	5.06221e-05	0.000549786	0.000354632	Idh1/Hyi/Aldh1a3/Adh1/Clcn2/Adh5/Pnpo/Grhpr/Aldh3a2/Hoga1/Aldh3a1/Khk/Rbp4/Dkk3/Alpl/Kcnma1/Pdxk	17	biological process
GO:0071248	GO:0071248	cellular response to metal ion	32/2621	169/28814	5.25399e-05	0.000565604	0.000364835	Cpne7/Cyp2a5/Mt1/Syt15/Id2/Cdh1/Gpr39/Hmox1/Cpne8/Crp/Fas/Syt1/Aqp2/Hrg/Mt2/Cyp1a2/Hvcn1/Itpkb/Tfrc/Adcy7/Pkd2/Kcnb1/Atp7a/Dmtn/Slc25a24/Myog/Krt10/Syt17/Chp2/Fosb/Kcna1/Syt7	32	biological process
GO:0010896	GO:0010896	regulation of triglyceride catabolic process	8/2621	17/28814	5.3136e-05	0.000569978	0.000367657	Apoc3/Ldlr/Aadac/Apoh/Apoa5/Daglb/Sorl1/Plin5	8	biological process
GO:0006909	GO:0006909	phagocytosis	59/2621	386/28814	5.54453e-05	0.000590532	0.000380915	Sftpd/Scarb1/Abca1/Sftpa1/Ager/Ccr2/Cd302/Xkr8/Msr1/Aif1/Myd88/Rab20/Lbp/Sirpb1c/Prtn3/Fcgr2b/Fgr/Treml4/Fcgr1/Ldlr/Bin2/Tnf/Apoa2/Cd300lf/Ptx3/Trex1/Atg7/F2rl1/Axl/Spon2/Srpx/Tub/Gata2/Gulp1/Rab7b/Cnn2/Ighv1-78/Ighv14-2/Itgb3/Ighv5-17/Ighv3-6/Ighv1-4/Rapgef1/Iglc2/Ighv1-53/Ighv6-3/Pik3ca/Ighv1-64/Ighv1-72/Itga2/Iglc1/Ighv11-2/Ighv12-3/Ighv1-26/Ighv10-1/Syt7/Ighm/Pla2g5/Adgrb1	59	biological process
GO:0050807	GO:0050807	regulation of synapse organization	44/2621	263/28814	5.76066e-05	0.000610305	0.000393669	Efna1/Efna5/Fcgr2b/Rab17/Ephb1/Tnf/Pgrmc1/Bhlhb9/Adgrl3/Apoe/Abi2/Syndig1/Tuba1a/Arhgef15/Sparc/Thbs2/Srpx2/Myh10/Ntrk2/Ephb3/Mdga1/Dmpk/Lrtm1/Colq/Dbn1/Ephb2/Gpc6/Sparcl1/Adgre5/Ntn1/Amigo1/Rims4/Dab2ip/Ptpro/Wnt5a/Tpbg/Magi2/Vstm5/Musk/Adgrb2/Cdc20/Srcin1/Ptprt/Adgrb1	44	biological process
GO:1990868	GO:1990868	response to chemokine	18/2621	72/28814	5.88883e-05	0.000619514	0.000399609	Cxcl9/Cxcl5/Edn1/Ccl8/Ccl19/Cxcl10/Ccl12/Cib1/Cxcr4/Ccl5/Ccl4/Cxcl1/Thpo/Cxcl12/Slit2/Dusp1/Lox/Slit3	18	biological process
GO:0048010	GO:0048010	vascular endothelial growth factor receptor signaling pathway	14/2621	48/28814	6.30881e-05	0.000660227	0.000425871	Fzd4/Xbp1/Pgf/Hhex/Hspb1/Tmem204/Pdgfb/Grb10/Kdr/Fgf18/Sulf1/Myof/Prkd1/Dab2ip	14	biological process
GO:0060560	GO:0060560	developmental growth involved in morphogenesis	46/2621	281/28814	6.82181e-05	0.000707748	0.000456524	Sema7a/Ulk1/Hdac6/Sema4b/Efna5/Edn1/Unc13a/Syt1/Sema4c/Epb41l5/Sema6b/Cxcr4/Mst1/Apoe/Sema3a/Cxcl12/Ndn/L1cam/Postn/Tnfrsf12a/Dclk1/Sema3c/Sema3b/Pthlh/Tnc/Islr2/Dbn1/Srf/Plxna4/Sfrp2/Ifrd1/Plxna3/Slit2/Sfrp1/Ntn1/Mapt/Rarg/Slit3/Kif26b/Syt17/Wnt5a/Ostn/Sema4f/Sema3d/Prkcz/Sema6c	46	biological process
GO:0009991	GO:0009991	response to extracellular stimulus	61/2621	406/28814	6.9387e-05	0.000716165	0.000461953	Inhbb/Bmf/Map1lc3b/Ulk1/Atg14/Gsdmd/Npff/Spp1/Elapor1/Gpr39/Ada/Xbp1/Fas/F7/Lilrb4a/Hamp/Gdf15/Hrk/Nr1h4/Sesn2/Aqp2/Cdkn2d/Sirt1/Ldlr/Pcsk9/Ahcy/Dpyd/Slc39a4/Pemt/Atg7/Apoe/Asgr1/Fbn1/Tfrc/Axl/Postn/Ppargc1a/Nuak1/Noct/Snai2/Kcnb1/Slc16a1/Clec16a/Fam107a/Trpv4/Srf/Clic5/Rbp1/Sfrp2/Wnt9b/Sorl1/Foxo1/Alpl/Mapt/Wnt2b/Prkd1/Ppara/Atf3/Nr4a2/Rragd/Pnpla3	61	biological process
GO:0009713	GO:0009713	catechol-containing compound biosynthetic process	10/2621	27/28814	7.53557e-05	0.000771145	0.000497417	Cyp2d22/Crhr2/Gch1/Pnmt/Agtr1a/Kl/Atp7a/Moxd1/Nr4a2/Agtr2	10	biological process
GO:0042423	GO:0042423	catecholamine biosynthetic process	10/2621	27/28814	7.53557e-05	0.000771145	0.000497417	Cyp2d22/Crhr2/Gch1/Pnmt/Agtr1a/Kl/Atp7a/Moxd1/Nr4a2/Agtr2	10	biological process
GO:0060513	GO:0060513	prostatic bud formation	6/2621	10/28814	8.56668e-05	0.000861977	0.000556007	Nog/Sulf1/Gli2/Bmp7/Trp63/Wnt5a	6	biological process
GO:1903510	GO:1903510	mucopolysaccharide metabolic process	18/2621	74/28814	8.66171e-05	0.000868629	0.000560298	Cemip/Csgalnact1/Itih4/Itih3/Slc35d1/Ptger4/Pdgfb/Itih5/Xylt1/Bgn/Chpf/Spock2/Mamdc2/Has2/Ccnd3/Has1/Chst3/Has3	18	biological process
GO:0002819	GO:0002819	regulation of adaptive immune response	40/2621	236/28814	9.12927e-05	0.000906438	0.000584686	H2-Q6/H2-Q4/Lilrb4b/Ager/Shld3/Cd46/H2-T10/Ccr2/H2-Q2/Ada/H2-Q1/Gimap5/Kmt5c/Lilrb4a/Rsad2/Hpx/Ccl19/H2-Q7/H2-T23/Cd1d1/Irf7/Fcgr2b/Sirt1/Fcgr1/Pagr1a/Nfkbiz/Tnf/Arg1/Il1r1/Clcf1/Azgp1/Tfrc/Smad7/Adcy7/Loxl3/Ephb2/Cd55/Dusp10/Prkcz/Cd4	40	biological process
GO:1905952	GO:1905952	regulation of lipid localization	31/2621	167/28814	0.000100176	0.000974853	0.000628816	Scarb1/Nus1/Spp1/Edn1/Crp/Msr1/Scp2/Ikbke/Ces1d/Apoc1/Apoa2/Apoc4/Pcsk9/Apob/Acsl5/Ces1e/Acat2/Apoe/Ces1c/Agtr1a/Apoa5/Anxa2/Fitm2/C1qtnf1/Plin5/Itgb3/Atp8a2/Ecrg4/Irs2/Ppara/Agtr2	31	biological process
GO:0044319	GO:0044319	wound healing, spreading of cells	11/2621	33/28814	0.00010078	0.000974853	0.000628816	Scnn1g/Col5a1/Cd151/Arhgap24/Snai2/Flna/Rreb1/Ajuba/Ccn1/Acvrl1/Tmeff2	11	biological process
GO:0003014	GO:0003014	renal system process	25/2621	123/28814	0.000103286	0.000994296	0.000641357	Edn1/Slc9a3r1/Adm/Aqp2/Slc15a2/Serpinf2/Wnk4/Ptger4/Agtr1a/Corin/Aqp7/Pdgfb/F2rl1/Gja5/Sulf1/Ace/Coro2b/Sulf2/Wfs1/Maged2/Kcnma1/Aqp4/F2r/Ptpro/Agtr2	25	biological process
GO:0043254	GO:0043254	regulation of protein-containing complex assembly	63/2621	429/28814	0.000104423	0.00100203	0.000646346	Bmf/Abca1/Napb/Ulk1/Ssh3/Hdac6/Ankrd53/Irgm1/Mmp3/Gda/Fas/Unc13a/Clec2i/Myd88/Isg15/Igtp/Bid/Hrk/H3f3b/Ikbke/Hrg/Trim30a/Tnf/Psrc1/Lcat/Gbp5/Ikzf1/Apoe/Vill/Ptger4/Eln/Sptan1/Pmepa1/Sptbn1/Cdc42ep2/Tfrc/Myadm/Tppp3/Kank4/Dbn1/Ldlrad4/Nlrc3/Sorl1/Rab3a/Pcsk5/Slit2/Ajuba/Daam2/Mapt/Tal1/Dmtn/Inpp5j/Stmn2/Dab2ip/Tmc8/Arhgap28/Wars/Wnt10b/Cav1/Slc39a12/Zfp827/Prkcz/Trim9	63	biological process
GO:0042219	GO:0042219	cellular modified amino acid catabolic process	9/2621	23/28814	0.000105258	0.00100382	0.000647504	Chac1/Ggt7/Hoga1/Aldh1l1/Ahcy/Dpep1/Dio2/Pcyox1l/Aldh1l2	9	biological process
GO:0008361	GO:0008361	regulation of cell size	37/2621	214/28814	0.000107945	0.00102599	0.0006618	Sema7a/Ulk1/Slc12a9/Sema4b/Efna5/Edn1/Wnk3/Prr16/Slc9a3r1/Aqp2/Sema4c/Sema6b/C1qtnf9/Apoe/Sema3a/Cxcl12/Ret/L1cam/Tnfrsf12a/Sema3c/Sema3b/Islr2/Dbn1/Srf/Plxna4/Ifrd1/Plxna3/Slit2/Ntn1/Atp7a/Mapt/Kcnma1/Aqp4/Wnt5a/Sema4f/Sema3d/Sema6c	37	biological process
GO:0060249	GO:0060249	anatomical structure homeostasis	51/2621	328/28814	0.000110671	0.00105023	0.00067744	Prom1/Cldn5/Sftpd/Ldb2/Tcirg1/Iqcb1/Spp1/Mstn/Ccr2/Wnk3/Hamp/Slc39a8/Snx10/Usp45/Aldh1a1/Fcgr4/Fggy/Adam8/Cxadr/Rbp4/Slc8a2/Ocln/Haao/Ptger4/Plg/Col3a1/Ccn2/Tfrc/Kdr/Col14a1/Rcn3/Itgb6/Col11a2/Scx/Trp53inp2/Pthlh/Vstm4/Comp/Homer2/Esrrb/Srf/Tub/Gata2/Col2a1/Dlk1/Bbs1/Lox/Tnfrsf11b/Itgb3/F2r/Nphp4	51	biological process
GO:0032872	GO:0032872	regulation of stress-activated MAPK cascade	36/2621	207/28814	0.000117522	0.00110328	0.000711655	Gadd45a/Gstp1/Gadd45b/Ager/Crhr2/Prdx1/Fas/Myd88/Ccl19/Rell1/Fcgr2b/Sema4c/Ephb1/Tnf/Serpinf2/Marveld3/Xdh/Ccn2/F2rl1/Trpv4/Sfrp2/Foxo1/Sh3rf1/Edar/Dusp1/Sfrp1/Mfhas1/Fgd4/Hipk2/Map2k7/Dab2ip/Rapgef1/Wnt5a/Dusp10/Foxm1/Pja2	36	biological process
GO:0050803	GO:0050803	regulation of synapse structure or activity	44/2621	271/28814	0.000117546	0.00110328	0.000711655	Efna1/Efna5/Fcgr2b/Rab17/Ephb1/Tnf/Pgrmc1/Bhlhb9/Adgrl3/Apoe/Abi2/Syndig1/Tuba1a/Arhgef15/Sparc/Thbs2/Srpx2/Myh10/Ntrk2/Ephb3/Mdga1/Dmpk/Lrtm1/Colq/Dbn1/Ephb2/Gpc6/Sparcl1/Adgre5/Ntn1/Amigo1/Rims4/Dab2ip/Ptpro/Wnt5a/Tpbg/Magi2/Vstm5/Musk/Adgrb2/Cdc20/Srcin1/Ptprt/Adgrb1	44	biological process
GO:0001755	GO:0001755	neural crest cell migration	16/2621	63/28814	0.000121996	0.0011397	0.000735151	Sema7a/Sema4b/Edn1/Sema4c/Sema6b/Sema3a/Ret/Efnb1/Radil/Sema3c/Sema3b/Bmp7/Sema4f/Sema3d/Sema6c/Sox8	16	biological process
GO:0005976	GO:0005976	polysaccharide metabolic process	23/2621	110/28814	0.000122862	0.00114602	0.000739223	Csgalnact1/Phka2/B3gnt3/Gnmt/Slc37a4/Pygl/Khk/Ptger4/Pdgfb/Grb10/Irs1/C1qtnf2/Nr1d1/Esrrb/Pcdh12/Ppp1r3c/Sorbs1/Has2/Irs2/Has1/Phka1/B3gnt9/Has3	23	biological process
GO:0021700	GO:0021700	developmental maturation	54/2621	355/28814	0.000127008	0.00117919	0.000760621	Pcsk4/Id2/Edn1/Xbp1/Unc13a/Ctsl/Ccl19/Insl3/Snx10/Adamts7/Ebp/Kcnip2/Scarf1/Tbx6/Rab32/Klf1/Tfcp2l1/Brca2/Rflnb/Arhgef15/Ret/Thbs3/Pdgfb/Adamts12/Kdr/Myoc/Xylt1/Kcnb1/Fam20c/Reck/B4galt6/Palm/Dchs1/Mmp2/Rps6ka2/Gata2/Rab3a/Fgfr3/Kcnma1/Tal1/Zbtb16/Phospho1/Pmp22/Dab2ip/Klf2/Rflna/Wnt5a/Nr4a2/Slc22a14/Wnt10b/Sox18/Cdc20/Snx19/Sox8	54	biological process
GO:0046434	GO:0046434	organophosphate catabolic process	29/2621	154/28814	0.000127237	0.00117949	0.000760816	Scarb1/Pnpla7/Pla2g4e/Pde9a/Nudt5/Inpp5f/Idh1/Plpp6/Ada/Gda/Upp2/Apoc1/Pla2g4c/Ldlr/Apoa2/Fhit/Pon1/Dpyd/Xdh/Angptl3/Upp1/Gdpd3/Fitm2/Nudt15/Inpp5j/Inpp4b/Pde4d/Pla2g5/Nt5c1a	29	biological process
GO:0009119	GO:0009119	ribonucleoside metabolic process	11/2621	34/28814	0.000136791	0.00124501	0.000803076	Ada/Gamt/Upp2/Acpp/Gnmt/Ahcy/Xdh/Pemt/Upp1/Adal/Nt5c1a	11	biological process
GO:0009612	GO:0009612	response to mechanical stimulus	32/2621	178/28814	0.000145826	0.00130938	0.000844601	Kit/Tcap/Phf24/Chrna10/Ankrd1/Cxcr4/Hpn/Strbp/Ptger4/Cxcl12/Col1a1/Pkd2/Piezo2/Pkd1/Col11a1/Atp1a1/Scx/Mmp2/Pkdrej/Pdzd7/Cnn2/Atp8a2/Ankrd23/Clcn6/Nos1/Mkx/Pik3ca/Cav1/Kcna1/Slc8a1/Itga2/Nrxn2	32	biological process
GO:0046631	GO:0046631	alpha-beta T cell activation	33/2621	186/28814	0.000150172	0.00134239	0.000865889	Tcirg1/Lilrb4b/Jak2/Ager/Rora/Ccr2/Ada/Gimap5/Lilrb4a/Rsad2/Ctsl/Ccl19/Cd1d1/Crtam/Cd244a/Clec4a2/Tarm1/Nfkbiz/Relb/Lgals9/Ikzf1/Lef1/Ptger4/Itpkb/Smad7/Loxl3/Sh3rf1/Atp7a/Cd55/Zbtb16/Prkcz/Cd83/Irf4	33	biological process
GO:1901214	GO:1901214	regulation of neuron death	58/2621	392/28814	0.000156826	0.00139357	0.000898905	Nrbp2/Jak2/Ager/Lcn2/Mt1/Hmox1/Gclm/Fas/Gpnmb/Cd200r1/Hrk/Ccl12/Fcgr2b/Foxq1/Sirt1/Kmo/Hdac4/Ephb1/Tnf/Ccl5/Bhlhb9/Nos1ap/Adam8/Pcsk9/Pm20d1/Atg7/Clcf1/Apoe/Unc5b/Axl/Kdr/Ppargc1a/Ntrk2/Egln3/Tgfb3/Kcnb1/Wfs1/Nes/Crlf1/Sorl1/Fzd9/Fgfr3/Atp7a/Mapt/Hipk2/Kcnma1/Nr4a3/Faim2/F2r/Map2k7/Nos1/Ppara/Wnt5a/Nr4a2/Fbxw7/Pik3ca/Musk/Gabra5	58	biological process
GO:0048708	GO:0048708	astrocyte differentiation	19/2621	84/28814	0.000158175	0.00140141	0.000903961	Nog/Ager/Id2/S100a9/Ldlr/Dab1/F2/Clcf1/Plpp3/Vim/Ror2/Nr1d1/Mycn/Tspan2/Fgfr3/Nfix/Tal1/Kdm4a/Sox8	19	biological process
GO:0097191	GO:0097191	extrinsic apoptotic signaling pathway	40/2621	242/28814	0.000158947	0.00140618	0.000907037	Tnfrsf10b/Rffl/Il19/Gstp1/Jak2/Phip/Lcn2/Fgb/Bcl2a1d/Hmox1/Fgg/Fga/Gclm/Fas/Peli3/Bid/Krt18/Tnf/Tradd/Bcl2a1b/Acsl5/Ret/Pea15a/Unc5b/Tnfrsf12a/Snai2/Gas1/Eya2/Sfrp2/Srpx/Sh3rf1/Sfrp1/Fgfr3/Col2a1/Faim2/Dab2ip/Tmc8/Atf3/Cav1/Agtr2	40	biological process
GO:0043523	GO:0043523	regulation of neuron apoptotic process	45/2621	283/28814	0.000162	0.0014248	0.000919045	Nrbp2/Jak2/Ager/Lcn2/Mt1/Hmox1/Gclm/Fas/Hrk/Ccl12/Foxq1/Sirt1/Hdac4/Tnf/Bhlhb9/Adam8/Pcsk9/Clcf1/Apoe/Unc5b/Axl/Kdr/Ppargc1a/Ntrk2/Egln3/Tgfb3/Kcnb1/Wfs1/Nes/Crlf1/Fzd9/Fgfr3/Atp7a/Hipk2/Kcnma1/Nr4a3/Faim2/F2r/Map2k7/Nos1/Nr4a2/Fbxw7/Pik3ca/Musk/Gabra5	45	biological process
GO:2000134	GO:2000134	negative regulation of G1/S transition of mitotic cell cycle	17/2621	71/28814	0.000165864	0.00145028	0.000935485	Fbxo31/Dgkz/Plk5/Muc1/Gpnmb/Ctdsp2/Ccl12/Zc3h12d/Trex1/Plk3/Gjc2/Klf4/Pkd2/Fam107a/Prmt2/Fhl1/E2f7	17	biological process
GO:0002534	GO:0002534	cytokine production involved in inflammatory response	16/2621	65/28814	0.000181198	0.00157065	0.00101313	Lilrb4b/Il17f/Lilrb4a/Myd88/Tarm1/Tnf/Il17ra/Gbp5/F2/Adcy7/Itgb6/Ephb2/Nlrc3/Il17d/Ppara/Cd96	16	biological process
GO:0071496	GO:0071496	cellular response to external stimulus	47/2621	301/28814	0.000181841	0.00157394	0.00101525	Inhbb/Bmf/Map1lc3b/Ulk1/Atg14/Gsdmd/Elapor1/Xbp1/Fas/Hamp/Ankrd1/Hrk/Nr1h4/Sesn2/Aqp2/Sirt1/Pcsk9/Slc39a4/Atg7/Ptger4/Asgr1/Col1a1/Tfrc/Axl/Postn/Piezo2/Atp1a1/Nuak1/Scx/Snai2/Kcnb1/Clec16a/Fam107a/Srf/Sfrp2/Wnt9b/Foxo1/Cnn2/Wnt2b/Prkd1/Nos1/Mkx/Ppara/Atf3/Nr4a2/Rragd/Cav1	47	biological process
GO:0001659	GO:0001659	temperature homeostasis	33/2621	188/28814	0.000184802	0.00159041	0.00102587	Jak2/Lcn2/Plac8/Ccr2/Gimap5/Aldh1a1/Ces1d/Cnr1/Pctp/Il1rn/Elovl3/Cxcr4/Tnf/Ccl5/Pemt/Prlr/Id1/Lama4/Grb10/Prdm16/Ppargc1a/Mfap2/Nr1d1/Apln/Acot11/Cmklr1/Alpl/Arntl/Dio2/Wnt10b/Cav1/Esrrg/Irf4	33	biological process
GO:0110149	GO:0110149	regulation of biomineralization	22/2621	106/28814	0.000191111	0.00164001	0.00105787	Gpm6b/Isg15/Ifitm5/Notum/Osr1/Rflnb/Fbn2/Fbln7/Fam20c/Comp/Kl/Fzd9/Fgfr3/Bmp7/Ccn1/Phospho1/Atp2b1/Omd/Rflna/Ostn/Wnt10b/Slc8a1	22	biological process
GO:0001894	GO:0001894	tissue homeostasis	45/2621	286/28814	0.00020677	0.0017643	0.00113804	Prom1/Cldn5/Sftpd/Ldb2/Tcirg1/Iqcb1/Spp1/Ccr2/Wnk3/Hamp/Slc39a8/Snx10/Usp45/Aldh1a1/Fcgr4/Adam8/Cxadr/Rbp4/Ocln/Ptger4/Col3a1/Ccn2/Tfrc/Kdr/Col14a1/Rcn3/Itgb6/Col11a2/Scx/Trp53inp2/Pthlh/Vstm4/Comp/Homer2/Esrrb/Srf/Tub/Gata2/Col2a1/Dlk1/Bbs1/Tnfrsf11b/Itgb3/F2r/Nphp4	45	biological process
GO:0043087	GO:0043087	regulation of GTPase activity	52/2621	345/28814	0.000210843	0.00178637	0.00115227	Tbc1d15/Tbc1d17/Efna5/Ccl8/Ccl19/Rasa2/Ccdc125/Prtn3/Ccl12/Dock9/Arhgef26/Ralgds/Ccl5/Ccl4/Chn2/Epha1/Asap3/Arhgef10/Arhgef15/Thy1/Plxnd1/F2rl1/Nedd9/Adprhl1/Amot/Ntrk2/Arhgap24/Sgsm2/Ephb3/Rgs4/Pkp4/Tiam2/Rasgrf2/Plxna4/Mtss2/Plxna3/Ajuba/Gnao1/Ttc8/Plxna2/Fzd10/F2r/Rasgrf1/Tbc1d4/Dab2ip/Elmod1/Rapgef1/Epha3/Grtp1/Wnt5a/Rgs6/Tbc1d25	52	biological process
GO:0000082	GO:0000082	G1/S transition of mitotic cell cycle	35/2621	206/28814	0.00023107	0.00191983	0.00123836	Plk2/Fbxo31/Ccne1/Pole/Dgkz/Plk5/Cdc25a/Id2/Cdk18/Muc1/Gpnmb/Aif1/Bid/Ctdsp2/Ccl12/Cdkn2d/Zc3h12d/Dbf4/Trex1/Plk3/Gjc2/Klf4/Pkd2/Pkd1/Fam107a/Prmt2/Esrrb/Cdk14/Hacd1/Fhl1/Cables1/Ccnd3/Adamts1/E2f7/Usp29	35	biological process
GO:0046634	GO:0046634	regulation of alpha-beta T cell activation	23/2621	115/28814	0.000246028	0.00202174	0.0013041	Lilrb4b/Jak2/Ager/Ccr2/Ada/Gimap5/Lilrb4a/Ccl19/Cd1d1/Crtam/Cd244a/Tarm1/Nfkbiz/Lgals9/Ikzf1/Itpkb/Smad7/Loxl3/Sh3rf1/Cd55/Zbtb16/Prkcz/Cd83	23	biological process
GO:0071347	GO:0071347	cellular response to interleukin-1	18/2621	80/28814	0.000249953	0.00204838	0.00132128	Saa3/Rora/Zbp1/Ccl8/Myd88/Ccl19/Tnip2/Ankrd1/Adamts7/Ccl12/Il1rn/Ccl5/Ccl4/Il1r1/Adamts12/Nr1d1/Map2k7/Dab2ip	18	biological process
GO:0002449	GO:0002449	lymphocyte mediated immunity	68/2621	488/28814	0.000273853	0.00221107	0.00142622	Clec2d/H2-Q6/Tcirg1/H2-Q4/Lilrb4b/Ager/Shld3/Cd46/H2-T10/Ccr2/H2-Q2/Il18rap/Prdx1/H2-Q1/Apcs/Gimap5/Crp/Kmt5c/Fas/Lilrb4a/Rsad2/Hpx/Myd88/H2-Q7/H2-T23/Cd1d1/Crtam/Irf7/Tap1/Fcgr2b/Treml4/C8g/Fcgr1/Pagr1a/Tnf/Arg1/Csf2rb2/Il1r1/Lgals9/Trex1/Gzmb/Cfi/Clcf1/Azgp1/Clec12b/Rftn1/Tfrc/Smad7/Ighv1-78/Cd55/Ighv14-2/Ighv5-17/Ighv3-6/Ighv1-4/Iglc2/Ighv1-53/Ighv6-3/Serpinb9b/Ighv1-64/Ighv1-72/Iglc1/Prkcz/Ig…	68	biological process
GO:0001885	GO:0001885	endothelial cell development	17/2621	74/28814	0.000282617	0.00225156	0.00145234	Cldn5/Myd88/Cldn3/Notch4/Arhgef26/Tnf/Col15a1/Id1/F2rl1/Myadm/Heg1/Tnmd/Col22a1/S1pr2/Rapgef1/Pde4d/Sox18	17	biological process
GO:0140115	GO:0140115	export across plasma membrane	15/2621	61/28814	0.000288944	0.00229588	0.00148093	Abca1/Abcc4/Kcne4/Hamp/Hamp2/Kcnip2/Slc22a18/Abcc2/Slc8a2/Atp1a1/Kcnb1/Slc29a4/Atp12a/Atp2b1/Slc8a1	15	biological process
GO:0048706	GO:0048706	embryonic skeletal system development	27/2621	146/28814	0.000289872	0.00230022	0.00148372	Nog/Slc35d1/Rbp4/Mthfd1l/Osr1/Slc39a3/Col1a1/Hspg2/Col11a1/Tgfb3/Sulf1/Xylt1/Scx/Gas1/Sulf2/Twist2/Wnt9b/Slc2a10/Pcsk5/Mycn/Col2a1/Dlk1/Bmp7/Etl4/Wnt5a/Alx4/Hoxa6	27	biological process
GO:0033212	GO:0033212	iron import into cell	6/2621	12/28814	0.000320993	0.00247857	0.00159877	Lcn2/Slc6a9/Steap4/Slc39a14/Slc39a8/Steap2	6	biological process
GO:1902459	GO:1902459	positive regulation of stem cell population maintenance	6/2621	12/28814	0.000320993	0.00247857	0.00159877	Tead3/Lbh/Esrrb/Tead1/Tead4/Trp63	6	biological process
GO:0071695	GO:0071695	anatomical structure maturation	46/2621	300/28814	0.000321271	0.00247857	0.00159877	Pcsk4/Id2/Edn1/Xbp1/Ctsl/Ccl19/Insl3/Snx10/Adamts7/Ebp/Kcnip2/Scarf1/Tbx6/Klf1/Tfcp2l1/Brca2/Rflnb/Ret/Thbs3/Pdgfb/Adamts12/Kdr/Myoc/Xylt1/Kcnb1/Fam20c/Reck/B4galt6/Dchs1/Mmp2/Rps6ka2/Gata2/Fgfr3/Kcnma1/Tal1/Zbtb16/Phospho1/Pmp22/Klf2/Rflna/Wnt5a/Nr4a2/Slc22a14/Wnt10b/Sox18/Sox8	46	biological process
GO:0070997	GO:0070997	neuron death	62/2621	438/28814	0.000326652	0.00251242	0.0016206	Nrbp2/Nlrp1b/Jak2/Ager/Lcn2/Casp7/Mt1/Hmox1/Gclm/Fas/Gpnmb/Cd200r1/Hrk/Ccl12/Fcgr2b/Foxq1/Sirt1/Kmo/Hdac4/Ephb1/Tnf/Ccl5/Bhlhb9/Nos1ap/Adam8/Pcsk9/Pm20d1/Atg7/Clcf1/Apoe/Unc5b/Axl/Kdr/Ppargc1a/Ntrk2/Egln3/Tgfb3/Kcnb1/Wfs1/Nes/Crlf1/Sorl1/Fzd9/Fgfr3/Atp7a/Mapt/Hipk2/Kcnma1/Nr4a3/Faim2/F2r/Map2k7/Nos1/Ppara/Dpysl4/Trp63/Wnt5a/Nr4a2/Fbxw7/Pik3ca/Musk/Gabra5	62	biological process
GO:0098801	GO:0098801	regulation of renal system process	12/2621	43/28814	0.00032901	0.00251766	0.00162398	Edn1/Slc9a3r1/Ptger4/Corin/Pdgfb/F2rl1/Gja5/Ace/Coro2b/F2r/Ptpro/Agtr2	12	biological process
GO:0051402	GO:0051402	neuron apoptotic process	48/2621	318/28814	0.000348845	0.0026339	0.00169896	Nrbp2/Nlrp1b/Jak2/Ager/Lcn2/Casp7/Mt1/Hmox1/Gclm/Fas/Hrk/Ccl12/Foxq1/Sirt1/Hdac4/Tnf/Bhlhb9/Adam8/Pcsk9/Clcf1/Apoe/Unc5b/Axl/Kdr/Ppargc1a/Ntrk2/Egln3/Tgfb3/Kcnb1/Wfs1/Nes/Crlf1/Fzd9/Fgfr3/Atp7a/Hipk2/Kcnma1/Nr4a3/Faim2/F2r/Map2k7/Nos1/Trp63/Nr4a2/Fbxw7/Pik3ca/Musk/Gabra5	48	biological process
GO:0050982	GO:0050982	detection of mechanical stimulus	15/2621	62/28814	0.000349461	0.0026339	0.00169896	Kit/Tcap/Phf24/Chrna10/Cxcr4/Hpn/Cxcl12/Pkd2/Piezo2/Pkd1/Col11a1/Pkdrej/Pdzd7/Kcna1/Itga2	15	biological process
GO:2000027	GO:2000027	regulation of animal organ morphogenesis	25/2621	133/28814	0.000369607	0.00276492	0.00178348	Nog/Fgfr4/Cdh1/Edn1/Tnf/Celsr3/Pkhd1/Agtr1a/Sulf1/Snai2/Ror2/Msx1/Sfrp2/Wnt9b/Sfrp1/Bmp7/Tnfrsf11b/Wnt2b/Fzd2/Apcdd1/Wnt5a/Cthrc1/Agtr2/Celsr1/Sox8	25	biological process
GO:0150116	GO:0150116	regulation of cell-substrate junction organization	16/2621	69/28814	0.000377445	0.00280261	0.00180779	Gpm6b/Efna5/Hrg/Epb41l5/Rhod/Thy1/Kdr/Col16a1/Myoc/Ppm1f/Dlc1/Fam107a/Dmtn/Peak1/Acvrl1/Epha3	16	biological process
GO:0010875	GO:0010875	positive regulation of cholesterol efflux	10/2621	32/28814	0.000377445	0.00280261	0.00180779	Abca1/Ces1d/Sirt1/Pon1/Ces1e/Apoe/Ces1c/Abca8b/Cav1/Abca8a	10	biological process
GO:0034612	GO:0034612	response to tumor necrosis factor	34/2621	204/28814	0.000405509	0.00297618	0.00191974	Rffl/Jak2/Card14/Rora/Wfdc21/Ccl8/Peli3/Ccl19/Ankrd1/Gch1/Adamts7/Nr1h4/Ccl12/Krt18/Sirt1/Gbp3/Cib1/Tnf/Ccl5/Ccl4/Aim2/Tradd/Zfp36l1/F2rl1/Adamts12/Aff3/Nr1d1/Dbn1/Ccdc3/Sfrp1/Myog/Map2k7/Dab2ip/Tnfrsf17	34	biological process
GO:1901361	GO:1901361	organic cyclic compound catabolic process	66/2621	477/28814	0.000405775	0.00297618	0.00191974	Nanos2/Scarb1/Pde9a/Nudt5/Spp1/Cirbp/Cyp46a1/Cyp27a1/Hmox1/Ada/Sult1e1/Upf2/Hsd11b1/Gda/Qdpr/Myd88/Gsta3/Rida/Ikbke/Upp2/Slfn8/Cyp1a2/Zc3h12d/Oas2/Kmo/Dffb/Fhit/Blvrb/Zfp36l1/Aldh1l1/Ahcy/Tdo2/Trex1/Cyp2f2/Fah/Dpyd/Xdh/Afmid/Ugt1a1/Dna2/Hsd3b7/Hpd/Apoe/Acaa1b/Upp1/Dffa/Fitm2/Mus81/Vim/Noct/Fastkd2/Samd4/Rbm24/Dnase1/Nudt15/Adal/Dio2/Fastkd5/Mettl16/Tob1/Moxd1/Pde4d/Csdc2/Axin2/Nt5c1a/Aldh1l2	66	biological process
GO:1903532	GO:1903532	positive regulation of secretion by cell	53/2621	363/28814	0.000406564	0.00297833	0.00192113	Inhbb/Fgfr4/Jak2/Spp1/Fgb/Gpr39/Fgg/Crhr2/Fga/Edn1/Nadk/Unc13a/Ankrd1/Syt1/Cpb2/Cacna1d/Nr1h4/Cckbr/Fgr/Sirt1/Kmo/Serp1/Stxbp2/Doc2b/Hcar2/Rbp4/Atg7/Clcf1/Ptger4/Ang/Cxcl12/Ncs1/F2rl1/Cacna1g/C1qtnf3/Irs1/Rab15/Myh10/Tgfb3/Kcnb1/Apln/C1qtnf1/Gata2/Rab3a/Gpr27/Ecrg4/Irs2/Pfkfb2/Slc6a4/Dynll1/Pcsk1/Rab2b/Syt7	53	biological process
GO:0050764	GO:0050764	regulation of phagocytosis	23/2621	119/28814	0.000412579	0.00301504	0.00194481	Sftpd/Scarb1/Sftpa1/Ager/Lbp/Sirpb1c/Prtn3/Fcgr2b/Fgr/Fcgr1/Tnf/Apoa2/Cd300lf/Ptx3/Atg7/F2rl1/Tub/Gata2/Cnn2/Rapgef1/Itga2/Syt7/Pla2g5	23	biological process
GO:0042391	GO:0042391	regulation of membrane potential	65/2621	469/28814	0.000427186	0.00311043	0.00200634	Npff/Kcne4/Gabrr2/Gpr39/Edn1/Slc8b1/Chrna10/Gimap5/Pkp2/Gclm/Kcnh7/Slc39a8/Bid/Cacna1d/Cnr1/Il1rn/Hsh2d/Kcnip2/Nos1ap/Gabrr1/Cxadr/Gabre/Rnf122/Slc8a2/Dsg2/Cacna1g/Pycr1/Smad7/Kdr/Gja5/Ntrk2/Piezo2/Myoc/Atp1a1/Kcnb1/S1pr2/Rgs4/Dmpk/Xirp1/Flna/Dbn1/Insyn1/Casq2/Kcnk2/Chrna2/Fhl1/Nalcn/Mapt/Kcnma1/Rims4/Popdc2/Akap6/Pmp22/Kcnk10/Asic1/Hebp2/Hcn2/Cav1/Kcna1/Gabra5/Ctnna3/Slc8a1/Prkcz/Grin2d/Tmem25	65	biological process
GO:0070942	GO:0070942	neutrophil mediated cytotoxicity	7/2621	17/28814	0.000437336	0.00314271	0.00202716	Cxcl5/Myd88/Arg1/F2/Cxcl1/F2rl1/Dnase1	7	biological process
GO:0090136	GO:0090136	epithelial cell-cell adhesion	7/2621	17/28814	0.000437336	0.00314271	0.00202716	Kit/Plekha7/Thbs4/Kifc3/Srf/Ccn3/Ctnna3	7	biological process
GO:0051251	GO:0051251	positive regulation of lymphocyte activation	62/2621	443/28814	0.000442132	0.00316932	0.00204433	Atp11c/Lilrb4b/Lgals8/Jak2/Ager/Shld3/Cd46/Ccr2/Ada/Xbp1/Gimap5/Kmt5c/Lilrb4a/Aif1/Myd88/Ccl19/Vnn1/Tnip2/Sirpb1c/Cd1d1/Cd244a/Pagr1a/Nfkbiz/Ccl5/Slc39a10/Adam8/Lgals9/Ikzf1/Lef1/Clcf1/Thy1/Itpkb/Tfrc/Axl/Efnb1/Ephb2/Ephb4/Sox13/Ighv1-78/Cd55/Ighv14-2/Zbtb16/Ighv5-17/Ighv3-6/Ighv1-4/Irs2/Iglc2/Ighv1-53/Ighv6-3/Dusp10/Ighv1-64/Cav1/Ighv1-72/Iglc1/Prkcz/Ighv11-2/Ighv12-3/Cd83/Ighv1-26/Ighv10-1/Ighm…	62	biological process
GO:0042246	GO:0042246	tissue regeneration	16/2621	70/28814	0.000448481	0.00319956	0.00206383	Mstn/Ninj1/Hopx/Gm34220/Mustn1/Plg/Ptgfrn/Igsf10/Ccn3/Lgr6/Ifrd1/Fzd9/Fzd7/Dusp10/Wnt10b/Gjd4	16	biological process
GO:0009164	GO:0009164	nucleoside catabolic process	8/2621	22/28814	0.000461627	0.00327004	0.0021093	Ada/Gda/Upp2/Ahcy/Dpyd/Xdh/Upp1/Adal	8	biological process
GO:0034377	GO:0034377	plasma lipoprotein particle assembly	8/2621	22/28814	0.000461627	0.00327004	0.0021093	Abca1/Soat2/Ces1d/Apoa2/Lcat/Mttp/Apoe/Apoa5	8	biological process
GO:0035634	GO:0035634	response to stilbenoid	8/2621	22/28814	0.000461627	0.00327004	0.0021093	Saa3/Cyp2a5/Saa2/Ifit3/Fgl1/Gsta2/Gsta1/Mup3	8	biological process
GO:0060191	GO:0060191	regulation of lipase activity	18/2621	84/28814	0.000471282	0.0033345	0.00215087	Por/Apoc3/Apoc1/Apoa2/Ccl5/Apoh/Angptl3/Agtr1a/Apoa5/Ang/Dlc1/Lpar1/Fgfr3/Plin5/Ccn1/Hdac9/Prkcz/Pla2g5	18	biological process
GO:0071383	GO:0071383	cellular response to steroid hormone stimulus	29/2621	166/28814	0.000476259	0.00336179	0.00216848	Fbxo32/Crebrf/Tfap4/Cyp7b1/Npc1/Jak2/Mstn/Uri1/Scnn1a/Sirt1/Pagr1a/Zfp36l1/Agtr1a/Scnn1g/Lbh/Ntrk2/Atp1a1/Clock/Fam107a/Prmt2/Heyl/Zfp366/Sfrp1/Srarp/Arntl/Bmp7/Ncor2/Trp63/Agtr2	29	biological process
GO:0008037	GO:0008037	cell recognition	45/2621	297/28814	0.000482081	0.00339889	0.00219241	Sftpd/Scarb1/Ovgp1/Pcsk4/Clec2i/Ccl19/Crtam/Cnr1/Fcgr1/Ephb1/Ptx3/Celsr3/Fetub/Sema3a/Ndn/L1cam/Spon2/Ephb3/Ephb2/Tub/Hspa1l/Folr2/Amigo1/Ighv1-78/Ighv14-2/Ighv5-17/Ighv3-6/Ighv1-4/Adam1a/Iglc2/Epha3/Wnt5a/Ighv1-53/Ighv6-3/Zp2/Ighv1-64/Ighv1-72/Iglc1/Ighv11-2/Ighv12-3/Ighv1-26/Ighv10-1/Ighm/Pla2g5/Adgrb1	45	biological process
GO:0071320	GO:0071320	cellular response to cAMP	11/2621	39/28814	0.000523576	0.00364864	0.0023535	Zfp36l1/Igfbp5/Pkd2/Lncbate10/Dmtn/Akap6/Rapgef1/Pde4d/Hcn2/Wnt10b/Slc8a1	11	biological process
GO:0055117	GO:0055117	regulation of cardiac muscle contraction	16/2621	71/28814	0.000530697	0.00368118	0.00237449	Pde4b/Pkp2/Hdac4/Dsg2/Ccn2/Smad7/Gja5/Atp1a1/Calm3/Calm1/Casq2/Akap6/Pde4d/Cav1/Ctnna3/Slc8a1	16	biological process
GO:0034103	GO:0034103	regulation of tissue remodeling	18/2621	85/28814	0.000547778	0.00376034	0.00242556	Ager/Spp1/Gpnmb/Hamp/Fcgr4/Hrg/Adam8/Ptger4/Tfrc/Thbs4/Abi3bp/Sfrp1/Fgfr3/Dlk1/Tnfrsf11b/Itgb3/Inpp4b/Syt7	18	biological process
GO:0002440	GO:0002440	production of molecular mediator of immune response	55/2621	386/28814	0.00058481	0.00395434	0.00255069	Kit/Tcirg1/Sema7a/Lilrb4b/Shld3/Ccr2/Hmox1/Il18rap/Il17f/Xbp1/Gimap5/Kmt5c/Fas/Lilrb4a/Rsad2/Hpx/Cd244a/Fcgr2b/Sirt1/Pagr1a/Tnf/Apoa2/Arg1/Cd22/Il1r1/Trex1/Rbp4/Clcf1/Tril/F2rl1/Tfrc/Smad7/Nepn/Tgfb3/Nipal3/Spon2/Igkv2-109/Itm2a/Ephb2/Trim55/Igkv4-61/Nr4a3/Cd55/Igkv14-111/Igkv8-24/Wnt5a/Igkv13-84/Igkv1-117/Igkv6-15/Prkcz/Igkv14-126/Igkv4-79/Ighm/Polq/Cd96	55	biological process
GO:1904035	GO:1904035	regulation of epithelial cell apoptotic process	19/2621	93/28814	0.000624109	0.00419342	0.00270491	Jak2/Ager/Fgb/Hmox1/Fgg/Fga/Xbp1/Tnip2/Ccl12/Tnf/Zfp36l1/Mst1/Pkhd1/Cd248/Kdr/Ppargc1a/Wfs1/Gata2/Ppara	19	biological process
GO:0032768	GO:0032768	regulation of monooxygenase activity	12/2621	46/28814	0.000645771	0.00431496	0.00278331	Scarb1/Nus1/Por/Gch1/Cnr1/Tnf/Apoe/Eng/Atp2b4/Atp7a/Cav1/Agtr2	12	biological process
GO:0021535	GO:0021535	cell migration in hindbrain	8/2621	23/28814	0.00065169	0.00433042	0.00279328	Ulk1/Sema4c/Ephb1/Dab1/Lef1/Flna/Ephb2/Plxna2	8	biological process
GO:0072525	GO:0072525	pyridine-containing compound biosynthetic process	8/2621	23/28814	0.00065169	0.00433042	0.00279328	Naprt/Nadk/Nmrk1/Pnpo/Kmo/Haao/Nmrk2/Pdxk	8	biological process
GO:0009266	GO:0009266	response to temperature stimulus	29/2621	170/28814	0.000709499	0.00464772	0.00299795	Trp53inp1/Zfp976/Cirbp/Plac8/Hmox1/Pde4b/Cpb2/Ces1d/Tfec/Ephb1/Cxcr4/Hspb1/Il1r1/Cxcl12/Tgfb1i1/Tcim/Xylt1/Scara5/Trpv4/Acot11/Lncbate10/Mapt/Prrxl1/Dio2/Myof/Pmp22/Map2k7/Nos1/Aldh18a1	29	biological process
GO:0050891	GO:0050891	multicellular organismal water homeostasis	15/2621	66/28814	0.000712505	0.00465725	0.0030041	Ugcg/Cdh1/Scnn1a/Aqp2/Grhl1/Scnn1g/Aqp7/Klf4/Wfs1/Trpv4/Srf/Aqp4/Ncor2/Tmprss13/Trp63	15	biological process
GO:0032410	GO:0032410	negative regulation of transporter activity	18/2621	87/28814	0.000733297	0.00476905	0.00307621	Kcne4/Slc6a9/Hamp/Slc9a3r1/Hamp2/Apoa2/Pcsk9/Osr1/Hecw2/Pkd2/Cbarp/Snx27/Calm3/Calm1/Casq2/Ephb2/Cabp1/Cav1	18	biological process
GO:0002456	GO:0002456	T cell mediated immunity	26/2621	147/28814	0.000751208	0.00485738	0.00313319	H2-Q6/H2-Q4/Lilrb4b/Ager/Cd46/H2-T10/Ccr2/H2-Q2/Il18rap/H2-Q1/Lilrb4a/Rsad2/H2-Q7/H2-T23/Cd1d1/Treml4/Arg1/Il1r1/Trex1/Gzmb/Azgp1/Rftn1/Smad7/Cd55/Serpinb9b/Prkcz	26	biological process
GO:0050886	GO:0050886	endocrine process	21/2621	109/28814	0.000752184	0.00485846	0.00313389	Inhbb/Fgfr4/Fzd4/Crhr2/Edn1/Hcar2/Serpinf2/Agtr1a/Corin/F2rl1/C1qtnf3/Gja5/Ace/Apln/C1qtnf1/Rps6ka2/F2r/Ecrg4/Mcpt4/Agtr2/Cpa3	21	biological process
GO:0001906	GO:0001906	cell killing	40/2621	261/28814	0.000766131	0.00493264	0.00318173	Clec2d/H2-Q6/H2-Q4/Ager/Cxcl9/H2-T10/Cxcl5/H2-Q2/Il18rap/Prdx1/H2-Q1/Ccl8/Gimap5/Hamp/Myd88/Ccl19/H2-Q7/H2-T23/Cd1d1/Crtam/Cxcl10/Tap1/Ccl12/Hamp2/Kng2/Fcgr1/Kng1/Stxbp2/Arg1/Lgals9/Gzmb/F2/Cxcl1/Azgp1/Clec12b/Cxcl12/F2rl1/Dnase1/Cd55/Serpinb9b	40	biological process
GO:0042572	GO:0042572	retinol metabolic process	9/2621	29/28814	0.000780607	0.00501509	0.00323492	Adh6b/Adh1/Aldh1a1/Cyp1a2/Ttr/Rbp4/Rdh16/Rbp1/Rdh12	9	biological process
GO:0016311	GO:0016311	dephosphorylation	50/2621	347/28814	0.00078583	0.00504325	0.00325308	Plppr3/Ppp4r3a/Jak2/Ssh3/Inpp5f/Plppr2/Ppp1r12a/Cdc25a/Uri1/Plpp6/Ctdsp2/Ppp4r4/Ppp4r3b/Acpp/Ppp1r1b/Hpn/Tnf/Slc39a10/Plpp2/Cdc14b/Plpp1/Plpp3/Dusp18/Ptpn14/Ptprr/Ptprb/Dusp8/Nuak1/Calm3/Ppm1f/Dlc1/Calm1/Eya2/Pptc7/Dusp1/Akap1/Mfhas1/Alpl/Ptpdc1/Inpp5j/Inpp4b/Ptprm/Ptpro/Chp2/Dusp10/Magi2/Itga2/Agtr2/Pp2d1/Ptprt	50	biological process
GO:0046164	GO:0046164	alcohol catabolic process	12/2621	47/28814	0.000796218	0.00508817	0.00328206	Scarb1/Cyp46a1/Cyp27a1/Adh1/Sult1e1/Adh5/Sult2a1/Sult2a5/Hsd3b7/Apoe/Inpp5j/Inpp4b	12	biological process
GO:0051591	GO:0051591	response to cAMP	14/2621	60/28814	0.00080321	0.00511111	0.00329685	Zfp36l1/Aldh3a1/Igfbp5/Pkd2/Lncbate10/Dmtn/Akap6/Rapgef1/Pde4d/Hcn2/Wnt10b/Duox1/Slc8a1/Duox2	14	biological process
GO:0061053	GO:0061053	somite development	19/2621	95/28814	0.000820508	0.00521566	0.00336429	Ifitm1/Nog/Tcap/Epb41l5/Palb2/Tbx6/Lef1/Meox1/Sema3c/Scx/Loxl3/Ror2/Sfrp2/Sfrp1/Plxna2/Lfng/Wnt5a/Axin2/Tcf15	19	biological process
GO:0031668	GO:0031668	cellular response to extracellular stimulus	37/2621	237/28814	0.000835414	0.00528107	0.00340649	Inhbb/Bmf/Map1lc3b/Ulk1/Atg14/Gsdmd/Elapor1/Xbp1/Fas/Hamp/Hrk/Nr1h4/Sesn2/Aqp2/Sirt1/Pcsk9/Slc39a4/Atg7/Asgr1/Tfrc/Axl/Postn/Nuak1/Snai2/Kcnb1/Clec16a/Fam107a/Srf/Sfrp2/Wnt9b/Foxo1/Wnt2b/Prkd1/Ppara/Atf3/Nr4a2/Rragd	37	biological process
GO:0007623	GO:0007623	circadian rhythm	35/2621	221/28814	0.000876473	0.00550154	0.0035487	Cyp7b1/Piwil2/Rora/Timeless/Id2/Ada/Fas/Ces1d/Sirt1/Relb/Ahcy/Mttp/Per3/Ass1/Dpyd/Hnf4a/Atg7/Ptger4/Id1/Spsb4/Ppargc1a/Ntrk2/Noct/Adcy1/Clock/Fbxl22/Nr1d1/Arntl/Kcnma1/Gpr157/Ppara/Fbxw7/Ciart/Slc6a4/Bhlhe41	35	biological process
GO:0030213	GO:0030213	hyaluronan biosynthetic process	6/2621	14/28814	0.000888962	0.00554516	0.00357684	Ptger4/Pdgfb/Has2/Ccnd3/Has1/Has3	6	biological process
GO:0034756	GO:0034756	regulation of iron ion transport	6/2621	14/28814	0.000888962	0.00554516	0.00357684	Lcn2/Slc6a9/Hamp/Hamp2/Atp7a/Nos1	6	biological process
GO:0034405	GO:0034405	response to fluid shear stress	8/2621	24/28814	0.00090011	0.00557994	0.00359927	Abca1/Spp1/Xbp1/Ass1/Klf4/Pkd2/Pkd1/Klf2	8	biological process
GO:0042537	GO:0042537	benzene-containing compound metabolic process	8/2621	24/28814	0.00090011	0.00557994	0.00359927	Cyp4b1/Kmo/Tdo2/Kyat1/Fah/Afmid/Ugt1a1/Acaa1b	8	biological process
GO:0043547	GO:0043547	positive regulation of GTPase activity	39/2621	256/28814	0.000992362	0.00605805	0.00390766	Tbc1d15/Tbc1d17/Ccl8/Ccl19/Ccdc125/Prtn3/Ccl12/Dock9/Arhgef26/Ralgds/Ccl5/Ccl4/Chn2/Epha1/Asap3/Arhgef10/Arhgef15/Thy1/F2rl1/Nedd9/Adprhl1/Arhgap24/Sgsm2/Rgs4/Pkp4/Tiam2/Rasgrf2/Mtss2/Gnao1/Fzd10/F2r/Rasgrf1/Tbc1d4/Elmod1/Rapgef1/Grtp1/Wnt5a/Rgs6/Tbc1d25	39	biological process
GO:0050870	GO:0050870	positive regulation of T cell activation	35/2621	223/28814	0.00103165	0.0062408	0.00402554	Lilrb4b/Lgals8/Jak2/Ager/Cd46/Ccr2/Ada/Xbp1/Gimap5/Lilrb4a/Aif1/Ccl19/Vnn1/Sirpb1c/Cd1d1/Cd244a/Nfkbiz/Ccl5/Adam8/Lgals9/Ikzf1/Lef1/Thy1/Itpkb/Tfrc/Efnb1/Ephb4/Sox13/Cd55/Zbtb16/Dusp10/Cav1/Prkcz/Cd83/Cd4	35	biological process
GO:0010720	GO:0010720	positive regulation of cell development	53/2621	378/28814	0.00105461	0.00632493	0.00407981	Kit/Cldn5/Fbxo31/Nog/Sema7a/Id2/Efna5/Prkch/Hap1/Aspa/Ninj1/Cib1/Cxcr4/Tnf/Bhlhb9/Spint1/Clcf1/Apoe/Cxcl12/Ret/Plxnd1/Gjc2/Smad7/Kdr/Nedd9/L1cam/Myadm/Tnfrsf12a/Ntrk2/Map6/Vim/Myoc/Ace/S1pr2/Flna/Islr2/Dbn1/Srf/Tiam2/Ephb2/Plxna4/Plxna3/Rreb1/Ntn1/Amigo1/Mapt/Has2/Plxna2/Dmtn/Itgb3/Myog/Tenm4/Sox8	53	biological process
GO:0071871	GO:0071871	response to epinephrine	5/2621	10/28814	0.00105725	0.00632493	0.00407981	Pde4b/Atp2b4/Akap6/Nos1/Pde4d	5	biological process
GO:1903589	GO:1903589	positive regulation of blood vessel endothelial cell proliferation involved in sprouting angiogenesis	5/2621	10/28814	0.00105725	0.00632493	0.00407981	Hmox1/Agtr1a/Jcad/Gata2/Aplnr	5	biological process
GO:0001910	GO:0001910	regulation of leukocyte mediated cytotoxicity	23/2621	127/28814	0.00105819	0.00632493	0.00407981	Clec2d/H2-Q6/H2-Q4/Ager/H2-T10/Cxcl5/H2-Q2/Il18rap/H2-Q1/Gimap5/H2-Q7/H2-T23/Cd1d1/Crtam/Tap1/Arg1/Lgals9/Cxcl1/Azgp1/Clec12b/F2rl1/Dnase1/Serpinb9b	23	biological process
GO:0001570	GO:0001570	vasculogenesis	19/2621	97/28814	0.00106772	0.00635028	0.00409616	Fzd4/Tiparp/Adm/Zfp950/Hhex/Zfp36l1/Xdh/Kdr/Heg1/Amot/Ntrk2/Eng/Has2/Aplnr/Fbxw7/Asb4/Cav1/Sox18/Foxm1	19	biological process
GO:0070555	GO:0070555	response to interleukin-1	19/2621	97/28814	0.00106772	0.00635028	0.00409616	Saa3/Rora/Zbp1/Ccl8/Myd88/Ccl19/Tnip2/Ankrd1/Adamts7/Ccl12/Il1rn/Hdac4/Ccl5/Ccl4/Il1r1/Adamts12/Nr1d1/Map2k7/Dab2ip	19	biological process
GO:0070588	GO:0070588	calcium ion transmembrane transport	44/2621	300/28814	0.00109227	0.00648344	0.00418206	Cemip/Cxcl9/Mcoln2/Gpr39/Hap1/Edn1/Slc8b1/Pde4b/Ccl19/Cacna1d/Cxcl10/Xntrpc/Xcr1/Nos1ap/F2rl3/F2/Slc8a2/Agtr1a/Thy1/Gjc2/Cacna1g/Pkd2/Pkd1/Cbarp/Calm3/Atp2b4/Calm1/Trpv4/Casq2/Jph2/Cabp1/Nalcn/Tspan13/Itgb3/F2r/Atp2b1/Akap6/Prkd1/Ryr3/Aplnr/Asic1/Pde4d/Slc8a1/Grin2d	44	biological process
GO:0001756	GO:0001756	somitogenesis	16/2621	76/28814	0.0011627	0.00681399	0.00439528	Ifitm1/Tcap/Epb41l5/Palb2/Tbx6/Lef1/Meox1/Sema3c/Ror2/Sfrp2/Sfrp1/Plxna2/Lfng/Wnt5a/Axin2/Tcf15	16	biological process
GO:0035988	GO:0035988	chondrocyte proliferation	8/2621	25/28814	0.00121899	0.00710943	0.00458585	Golgb1/Lef1/Mustn1/Ccn2/Smad7/Comp/Ccn3/Scube2	8	biological process
GO:0098743	GO:0098743	cell aggregation	8/2621	25/28814	0.00121899	0.00710943	0.00458585	Ccn2/Fgf6/Pkd1/Col11a1/Ror2/Mycn/Col2a1/Acan	8	biological process
GO:1901739	GO:1901739	regulation of myoblast fusion	8/2621	25/28814	0.00121899	0.00710943	0.00458585	Cxcl9/Ccl8/Gdf15/Cxcl10/Cxcl12/Ehd2/Myog/Adgrb1	8	biological process
GO:1904019	GO:1904019	epithelial cell apoptotic process	22/2621	121/28814	0.00127379	0.00740008	0.00477333	Jak2/Ager/Fgb/Hmox1/Fgg/Fga/Xbp1/Fas/Tnip2/Bid/Ccl12/Krt18/Tnf/Zfp36l1/Mst1/Pkhd1/Cd248/Kdr/Ppargc1a/Wfs1/Gata2/Ppara	22	biological process
GO:0035019	GO:0035019	somatic stem cell population maintenance	13/2621	56/28814	0.00128324	0.00744055	0.00479943	Kit/Ldb2/Nog/Prdm16/Lbh/Lrp5/Wnt9b/Gata2/Sfrp1/Fgfr3/Bmp7/Ski/Trp63	13	biological process
GO:0007568	GO:0007568	aging	17/2621	84/28814	0.00131527	0.00759276	0.00489761	Ogg1/Edn1/Scp2/Cnr1/Serp1/Apoe/Agtr1a/Comp/Mmp2/Kl/Gnao1/Alpl/Atp8a2/Pmp22/Trp63/Pde4d/Rnf165	17	biological process
GO:0060384	GO:0060384	innervation	9/2621	31/28814	0.00133014	0.00761597	0.00491258	Edn1/Unc13a/Sema3a/Ret/Sulf1/Sulf2/Fgfr3/Gabra5/Rnf165	9	biological process
GO:0007164	GO:0007164	establishment of tissue polarity	14/2621	63/28814	0.0013371	0.00761597	0.00491258	Celsr3/Hnf4a/Pkhd1/Ror2/Dchs1/Sfrp2/Wnt9b/Sfrp1/Ttc8/Fzd2/Trp63/Wnt5a/Cthrc1/Celsr1	14	biological process
GO:1901657	GO:1901657	glycosyl compound metabolic process	16/2621	77/28814	0.00134575	0.00761597	0.00491258	Uckl1/Ada/Gda/Gamt/Upp2/Acpp/Gnmt/Ahcy/Dpyd/Xdh/Pemt/Akr1c14/Upp1/Lcmt2/Adal/Nt5c1a	16	biological process
GO:0071356	GO:0071356	cellular response to tumor necrosis factor	30/2621	185/28814	0.00134638	0.00761597	0.00491258	Rffl/Jak2/Card14/Rora/Ccl8/Peli3/Ccl19/Ankrd1/Adamts7/Nr1h4/Ccl12/Krt18/Sirt1/Gbp3/Cib1/Tnf/Ccl5/Ccl4/Aim2/Tradd/Zfp36l1/F2rl1/Adamts12/Nr1d1/Dbn1/Ccdc3/Sfrp1/Myog/Dab2ip/Tnfrsf17	30	biological process
GO:0006959	GO:0006959	humoral immune response	57/2621	418/28814	0.00136216	0.00761597	0.00491258	Sftpd/Cxcl9/Fgb/Cd46/Ccr2/Cxcl5/Wfdc2/Wfdc21/Fga/S100a9/Il17f/Apcs/Ccl8/Gimap5/Crp/Hpx/Hamp/Wfdc17/Ccl19/Adm/Cxcl10/Ccl12/Hrg/Fcgr2b/Hamp2/Kng2/C8g/Cfb/Leap2/Kng1/Tnf/Cfi/F2/Cxcl1/Cfhr4/Cfhr2/Ang/Cxcl12/Mfap4/Spon2/Ighv1-78/Cd55/Ighv14-2/Ighv5-17/Ighv3-6/Ighv1-4/Iglc2/Ighv1-53/Ighv6-3/Ighv1-64/Ighv1-72/Iglc1/Ighv11-2/Ighv12-3/Ighv1-26/Ighv10-1/Ighm	57	biological process
GO:0009110	GO:0009110	vitamin biosynthetic process	7/2621	20/28814	0.00136569	0.00761597	0.00491258	Cyp27a1/Pnpo/Tnf/Tpk1/Ubiad1/Snai2/Pdxk	7	biological process
GO:0009159	GO:0009159	deoxyribonucleoside monophosphate catabolic process	7/2621	20/28814	0.00136569	0.00761597	0.00491258	Ada/Gda/Upp2/Dpyd/Xdh/Upp1/Nt5c1a	7	biological process
GO:0060973	GO:0060973	cell migration involved in heart development	7/2621	20/28814	0.00136569	0.00761597	0.00491258	Edn1/Sema3c/Eng/Snai2/Dchs1/Ndrg4/Bmp7	7	biological process
GO:0033690	GO:0033690	positive regulation of osteoblast proliferation	6/2621	15/28814	0.00136801	0.00761597	0.00491258	Fbln5/Lrp5/Ccn1/Itgb3/Cthrc1/Sox8	6	biological process
GO:0070943	GO:0070943	neutrophil-mediated killing of symbiont cell	6/2621	15/28814	0.00136801	0.00761597	0.00491258	Cxcl5/Myd88/Arg1/F2/Cxcl1/F2rl1	6	biological process
GO:0099550	GO:0099550	trans-synaptic signaling, modulating synaptic transmission	6/2621	15/28814	0.00136801	0.00761597	0.00491258	Cnr1/Plg/Ntrk2/Plat/Ephb2/F2r	6	biological process
GO:0110096	GO:0110096	cellular response to aldehyde	6/2621	15/28814	0.00136801	0.00761597	0.00491258	Scnn1a/Adh5/Aldh1a1/Aldh1a7/Scnn1g/Rdh12	6	biological process
GO:0071214	GO:0071214	cellular response to abiotic stimulus	47/2621	330/28814	0.0014142	0.00785132	0.00506439	Gadd45a/Bmf/Trp53inp1/Xpa/Cdc25a/Scnn1a/Pold3/Mmp3/Wnk3/Ankrd1/Poli/Aqp2/Sirt1/Relb/Zfp36l1/Trex1/Hvcn1/Ptger4/Brca2/Scnn1g/Col1a1/Lrrc8c/Mfap4/Pkd2/Piezo2/Atp1a1/Itgb6/Scx/Clock/Snai2/Crip1/Palm/Trpv4/Rab11b/Efhd1/Mmp2/Sfrp2/Sfrp1/Cnn2/Grm1/Nos1/Mkx/Asic1/Fbxw7/Chek2/Pik3ca/Cav1	47	biological process
GO:0104004	GO:0104004	cellular response to environmental stimulus	47/2621	330/28814	0.0014142	0.00785132	0.00506439	Gadd45a/Bmf/Trp53inp1/Xpa/Cdc25a/Scnn1a/Pold3/Mmp3/Wnk3/Ankrd1/Poli/Aqp2/Sirt1/Relb/Zfp36l1/Trex1/Hvcn1/Ptger4/Brca2/Scnn1g/Col1a1/Lrrc8c/Mfap4/Pkd2/Piezo2/Atp1a1/Itgb6/Scx/Clock/Snai2/Crip1/Palm/Trpv4/Rab11b/Efhd1/Mmp2/Sfrp2/Sfrp1/Cnn2/Grm1/Nos1/Mkx/Asic1/Fbxw7/Chek2/Pik3ca/Cav1	47	biological process
GO:0090407	GO:0090407	organophosphate biosynthetic process	64/2621	482/28814	0.00142197	0.00788713	0.00508749	Mocs1/Naprt/Atg14/Dgkz/Nus1/Fam126b/Idh1/Chka/Ada/Nadk/Nmrk1/Gcdh/Scp2/Nr1h4/Mocos/Cd244a/Pnpo/Kmo/Pla2g4c/Piga/Shmt1/Apoa2/Papss2/Lcat/Tpk1/Acsl5/Pygl/Dpm1/Pemt/Haao/Sh3yl1/Etnk2/Upp1/Pigo/Nmrk2/Efr3b/Itpkb/Pdgfb/Adcy7/Ckb/Fitm2/Dcakd/Pgap4/Ppargc1a/Adcy1/Pyurf/Ptdss1/Pigg/Abca8b/Ajuba/Adcy3/Serac1/Pik3r3/Far1/Nos1/Ppara/Pigz/Pik3ca/Dgkg/Pdxk/Abca8a/Ipmk/Pla2g5/Pnpla3	64	biological process
GO:0030574	GO:0030574	collagen catabolic process	12/2621	50/28814	0.00143254	0.00793844	0.00512058	Mmp3/Mmp27/Ctsl/Prtn3/Retreg2/Mmp11/Mmp15/Adamts2/Mrc2/Mmp2/Mmp23/Mmp28	12	biological process
GO:1904950	GO:1904950	negative regulation of establishment of protein localization	25/2621	146/28814	0.00150864	0.00832943	0.00537279	Inhbb/Npff/Gbp4/Crhr2/Rsad2/Rsc1a1/Lyplal1/Hnf4a/Apoe/Fbn1/Irs1/Ppm1f/Kcnb1/Rab23/Coro2b/Ccn3/Anxa5/Akap1/Sfrp1/Cabp1/Mapt/Dmtn/F2r/Nos1/Srcin1	25	biological process
GO:0010463	GO:0010463	mesenchymal cell proliferation	13/2621	57/28814	0.001526	0.0084021	0.00541967	Osr1/Irs1/Kdr/Lrp5/Gas1/Dchs1/Msx1/Dchs2/Mycn/Bmp7/Irs2/Trp63/Wnt5a	13	biological process
GO:0033692	GO:0033692	cellular polysaccharide biosynthetic process	14/2621	64/28814	0.00157046	0.00861531	0.00555719	Csgalnact1/B3gnt3/Grb10/Irs1/C1qtnf2/Nr1d1/Esrrb/Ppp1r3c/Sorbs1/Has2/Irs2/Has1/B3gnt9/Has3	14	biological process
GO:0065005	GO:0065005	protein-lipid complex assembly	8/2621	26/28814	0.00162168	0.00885585	0.00571235	Abca1/Soat2/Ces1d/Apoa2/Lcat/Mttp/Apoe/Apoa5	8	biological process
GO:0051348	GO:0051348	negative regulation of transferase activity	39/2621	263/28814	0.00165053	0.00899745	0.00580369	Pik3ip1/Gadd45a/Tfap4/Lilrb4b/Gstp1/Gadd45b/Mstn/Lilrb4a/Cblc/Sirt1/Hhex/Hspb1/Apoe/Epha1/Thy1/Smad7/Heg1/Ptprb/Lrp5/Ppm1f/Ephb2/Sfrp2/Sorl1/Bag2/Dusp1/Ajuba/Sfrp1/Mapt/Bmp7/Irs2/Dab2ip/Ptpro/Wars/Dusp10/Cav1/Slc8a1/Cdc20/Srcin1/Ptprt	39	biological process
GO:0086004	GO:0086004	regulation of cardiac muscle cell contraction	10/2621	38/28814	0.00166934	0.00909131	0.00586423	Pde4b/Pkp2/Dsg2/Gja5/Atp1a1/Casq2/Akap6/Pde4d/Cav1/Ctnna3	10	biological process
GO:0032409	GO:0032409	regulation of transporter activity	43/2621	298/28814	0.0017042	0.00927277	0.00598128	Ager/Kcne4/Hap1/Edn1/Pde4b/Slc6a9/Wnk3/Wnk2/Hamp/Slc9a3r1/Cacna1d/Hamp2/Apoa2/Nos1ap/Pcsk9/Wnk4/Pon1/Pm20d1/Osr1/Lrrc52/Hecw2/Ppargc1a/Pkd2/Cbarp/Snx27/Calm3/Kcnc1/Calm1/Rasgrf2/Casq2/Ephb2/Jph2/Cabp1/Amigo1/Fhl1/Atp7a/Taco1/Akap6/Rasgrf1/Slc5a3/Pde4d/Cav1/Kcna1	43	biological process
GO:0060856	GO:0060856	establishment of blood-brain barrier	5/2621	11/28814	0.00179337	0.00969648	0.00625459	Cldn3/Ttpa/Reck/Mxra8/Adgra2	5	biological process
GO:0043030	GO:0043030	regulation of macrophage activation	13/2621	58/28814	0.00180562	0.00972765	0.00627469	Rora/Hamp/Lbp/Tnip2/Cd1d1/Ldlr/Shpk/Lgals9/Nr1d1/Mfhas1/Wnt5a/Pla2g5/Pja2	13	biological process
GO:1903828	GO:1903828	negative regulation of protein localization	34/2621	222/28814	0.00183942	0.00986553	0.00636363	Inhbb/Lilrb4b/Npff/Gpm6b/Gbp4/Cdh1/Crhr2/Lilrb4a/Rsad2/Rsc1a1/Sirt1/Lyplal1/Hnf4a/Apoe/Fbn1/Irs1/Dclk1/Trp53inp2/Ppm1f/Kcnb1/Rab23/Coro2b/Ccn3/Anxa5/Akap1/Sfrp1/Fzd9/Cabp1/Mfhas1/Mapt/Dmtn/F2r/Nos1/Srcin1	34	biological process
GO:0021954	GO:0021954	central nervous system neuron development	18/2621	94/28814	0.00186365	0.00996879	0.00643024	Pals1/Arhgef28/Ephb1/Ttc36/Atg7/Sema3a/Dclk1/Ntrk2/Ephb3/B4galt6/Gli2/Ephb2/Plxna4/Plxna3/Gata2/Slit2/Atp7a/Nr4a2	18	biological process
GO:0042593	GO:0042593	glucose homeostasis	42/2621	291/28814	0.00190444	0.0101043	0.00651765	Fgfr4/Ager/Efna5/Gpr39/Crhr2/Slc8b1/Xbp1/Nadk/Slc39a14/Cacna1d/Nr1h4/Sesn2/Cnr1/Apoc3/Sirt1/Slc37a4/Ankrd26/Ero1b/Pygl/Hnf4a/Rbp4/Atg7/Fbn1/C1qtnf3/Igfbp5/Lrp5/Kcnb1/Slc16a1/Fbn2/Nr1d1/Bace2/Ccn4/Wfs1/Trpv4/Rab11b/Foxo1/Gpr27/Aqp4/Ncor2/Hk2/Pik3ca/Dynll1	42	biological process
GO:0006040	GO:0006040	amino sugar metabolic process	11/2621	45/28814	0.00190749	0.0101043	0.00651765	Ovgp1/Csgalnact1/Chil1/Npl/Aldh1a1/Gne/Aldh1a7/Gnpda1/B3galnt2/Chst4/Chst3	11	biological process
GO:0035264	GO:0035264	multicellular organism growth	34/2621	223/28814	0.00198473	0.0104765	0.00675775	Xpa/Plac8/Llgl2/H2-Q2/Gdf15/Gamt/H3f3b/Zfp950/Sptbn2/Palb2/Hhex/Ankrd26/Fendrr/Zfp36l1/Ikzf1/Azgp1/Etnk2/Brca2/Col3a1/Apba1/Heg1/Comp/Foxs1/Dlk1/Rarg/Ttc8/Atp8a2/Pmp22/Klf2/Cacna2d2/Pde4d/Pik3ca/H19/Duox2	34	biological process
GO:0019233	GO:0019233	sensory perception of pain	25/2621	149/28814	0.00201567	0.0105309	0.00679283	Npff/Ccr2/Crhr2/Edn1/Phf24/Cckbr/Fcgr4/Cnr1/Acpp/Il1rn/Fcgr1/Ephb1/Cxcr4/Cxcl12/Ndn/Zfhx2/Ace/Ccn3/Grm1/F2r/Nos1/Kcna1/Itga2/Grin2d/Adra2c	25	biological process
GO:0009074	GO:0009074	aromatic amino acid family catabolic process	6/2621	16/28814	0.00202133	0.0105309	0.00679283	Qdpr/Kmo/Tdo2/Fah/Afmid/Hpd	6	biological process
GO:1905330	GO:1905330	regulation of morphogenesis of an epithelium	15/2621	73/28814	0.0021088	0.0108735	0.00701378	Nog/Lcn2/Cdh1/Cxcl10/Tnf/Agtr1a/Adamts12/Sulf1/Snai2/Sfrp1/Bmp7/Wnt2b/Wnt5a/Agtr2/Sox8	15	biological process
GO:0001780	GO:0001780	neutrophil homeostasis	8/2621	27/28814	0.00212271	0.0108884	0.0070234	Ccr2/Pde4b/Xkr8/Lilrb4a/Fcgr2b/Slc37a4/Itpkb/Axl	8	biological process
GO:0031100	GO:0031100	animal organ regeneration	8/2621	27/28814	0.00212271	0.0108884	0.0070234	Cxcl5/Hmox1/Upf2/Apoa2/Apoh/Cxcl12/Ace/Sulf2	8	biological process
GO:0051930	GO:0051930	regulation of sensory perception of pain	13/2621	59/28814	0.0021262	0.0108884	0.0070234	Npff/Edn1/Cckbr/Fcgr4/Acpp/Fcgr1/Zfhx2/Ccn3/Grm1/F2r/Nos1/Grin2d/Adra2c	13	biological process
GO:0006911	GO:0006911	phagocytosis, engulfment	31/2621	199/28814	0.00217507	0.0110726	0.00714223	Abca1/Ager/Xkr8/Msr1/Aif1/Lbp/Fcgr2b/Treml4/Fcgr1/Bin2/F2rl1/Gata2/Gulp1/Ighv1-78/Ighv14-2/Ighv5-17/Ighv3-6/Ighv1-4/Iglc2/Ighv1-53/Ighv6-3/Ighv1-64/Ighv1-72/Itga2/Iglc1/Ighv11-2/Ighv12-3/Ighv1-26/Ighv10-1/Ighm/Adgrb1	31	biological process
GO:0061351	GO:0061351	neural precursor cell proliferation	31/2621	199/28814	0.00217507	0.0110726	0.00714223	Nog/Tead3/Dll4/Rora/Id2/Spint2/Ephb1/Cxcr4/Hhex/Lef1/Slc16a2/Spint1/Gjc2/Flna/Dbn1/Gli2/Nes/Daglb/Gata2/Foxo1/Fzd9/Dagla/Bbs1/Ncor2/Racgap1/Cdon/Rapgef1/Wnt5a/Slc6a4/Kcna1/Kctd11	31	biological process
GO:0007009	GO:0007009	plasma membrane organization	26/2621	158/28814	0.00219971	0.0111885	0.00721703	Ugcg/Pals1/S100a9/Xkr8/Slc9a3r1/Cxcr4/Bin2/Tlcd2/Col5a1/Sptbn1/Cavin2/Myh10/Trim72/Ehd2/Sypl2/Mtss2/Mafb/Rab3a/Folr2/Pacsin2/Myof/Adam1a/Tmeff2/Cav1/Syt7/Fer1l6	26	biological process
GO:0001666	GO:0001666	response to hypoxia	33/2621	216/28814	0.00221323	0.0112383	0.00724911	Ager/Rora/Hmox1/Ada/Edn1/Pgf/Sirt1/Zfp36l1/Adam8/Aldh3a1/Plk3/Ang/Loxl2/Kdr/Fndc1/Egln3/Tgfb3/Eng/Plat/Cbfa2t3/Prmt2/Mmp2/Kcnk2/Ajuba/Acot2/Arnt2/Kcnma1/Ppara/Nr4a2/Cav1/Slc8a1/Limd1/Fmn2	33	biological process
GO:0030032	GO:0030032	lamellipodium assembly	15/2621	74/28814	0.00242655	0.0121166	0.00781566	Kit/Ablim3/Mstn/Hrg/Hdac4/Rhod/Abi2/Slit2/Ajuba/Fgd4/Atp7a/Frmd7/Dmtn/Pmp22/Ptpro	15	biological process
GO:0030104	GO:0030104	water homeostasis	15/2621	74/28814	0.00242655	0.0121166	0.00781566	Ugcg/Cdh1/Scnn1a/Aqp2/Grhl1/Scnn1g/Aqp7/Klf4/Wfs1/Trpv4/Srf/Aqp4/Ncor2/Tmprss13/Trp63	15	biological process
GO:1900024	GO:1900024	regulation of substrate adhesion-dependent cell spreading	13/2621	60/28814	0.00249213	0.0123619	0.00797386	Efna5/Cib1/Nedd9/Myadm/Postn/Myoc/Flna/Dbn1/Fbln1/Rreb1/Has2/Dmtn/Itgb3	13	biological process
GO:0006730	GO:0006730	one-carbon metabolic process	10/2621	40/28814	0.00253144	0.0125258	0.00807963	Car3/Car1/Gnmt/Shmt1/Mat1a/Aldh1l1/Sfxn1/Mthfd1l/Mthfr/Aldh1l2	10	biological process
GO:0033144	GO:0033144	negative regulation of intracellular steroid hormone receptor signaling pathway	10/2621	40/28814	0.00253144	0.0125258	0.00807963	Cyp7b1/Sirt1/Lbh/Clock/Heyl/Zfp366/Sfrp1/Arntl/Ncor2/Trp63	10	biological process
GO:0010743	GO:0010743	regulation of macrophage derived foam cell differentiation	7/2621	22/28814	0.00255509	0.0125396	0.00808847	Prkch/Crp/Msr1/Apob/Itgb3/Ppara/Pla2g5	7	biological process
GO:0031579	GO:0031579	membrane raft organization	7/2621	22/28814	0.00255509	0.0125396	0.00808847	Npc1/Clec2i/Rftn1/Myadm/Pacsin2/Pmp22/Cav1	7	biological process
GO:0032516	GO:0032516	positive regulation of phosphoprotein phosphatase activity	7/2621	22/28814	0.00255509	0.0125396	0.00808847	Jak2/Ppp1r12a/Slc39a10/Calm3/Calm1/Magi2/Agtr2	7	biological process
GO:0051602	GO:0051602	response to electrical stimulus	7/2621	22/28814	0.00255509	0.0125396	0.00808847	Fbxo32/Xbp1/Palm/Rab3a/Grm1/Myog/Musk	7	biological process
GO:0043393	GO:0043393	regulation of protein binding	33/2621	218/28814	0.002573	0.0126157	0.00813761	Plk2/Cldn5/Nog/Map1lc3b/Mitd1/Hopx/Epb41l5/Hdac4/Mfng/Pcbd1/Pcsk9/Ttc36/Apoe/Id1/Plxnd1/Pdgfb/Anxa2/Pkd1/Ace/Xirp1/Nes/Sorl1/Bag2/Hipk2/Lox/Frmd7/Lfng/Cdon/Ppara/Tmc8/Wnt5a/Cav1/Cthrc1	33	biological process
GO:0002532	GO:0002532	production of molecular mediator involved in inflammatory response	18/2621	97/28814	0.00267603	0.0130903	0.00844374	Lilrb4b/Il17f/Lilrb4a/Myd88/Lbp/Tarm1/Tnf/Il17ra/Gbp5/F2/Adcy7/Itgb6/Ephb2/Nlrc3/Il17d/Ppara/Dusp10/Cd96	18	biological process
GO:0006837	GO:0006837	serotonin transport	8/2621	28/28814	0.00273771	0.0132839	0.00856858	Gpm6b/Crhr2/Xbp1/Cnr1/Slc29a4/Itgb3/Nos1/Slc6a4	8	biological process
GO:2000178	GO:2000178	negative regulation of neural precursor cell proliferation	8/2621	28/28814	0.00273771	0.0132839	0.00856858	Spint2/Slc16a2/Spint1/Gata2/Rapgef1/Wnt5a/Slc6a4/Kctd11	8	biological process
GO:0051048	GO:0051048	negative regulation of secretion	31/2621	202/28814	0.00275232	0.013344	0.00860736	Inhbb/Npff/Ccr2/Gpr39/Hmox1/Crhr2/Ada/Edn1/Wnk3/Rsad2/Cnr1/Sirt1/Il1rn/Lgals9/Wnk4/Apoe/Ptger4/Fbn1/Irs1/Cbarp/Ace/Kcnb1/Ccn3/Anxa5/Sfrp1/F2r/Nos1/Asic1/Agtr2/Srcin1/Trim9	31	biological process
GO:0002246	GO:0002246	wound healing involved in inflammatory response	5/2621	12/28814	0.00284507	0.0135853	0.00876304	Ager/Ccr2/Hmox1/Abi3bp/F2r	5	biological process
GO:0010649	GO:0010649	regulation of cell communication by electrical coupling	5/2621	12/28814	0.00284507	0.0135853	0.00876304	Gja5/Casq2/Cabp1/Pde4d/Cav1	5	biological process
GO:0051610	GO:0051610	serotonin uptake	5/2621	12/28814	0.00284507	0.0135853	0.00876304	Gpm6b/Slc29a4/Itgb3/Nos1/Slc6a4	5	biological process
GO:0038093	GO:0038093	Fc receptor signaling pathway	6/2621	17/28814	0.00288533	0.0136367	0.00879615	Kit/Clec4d/Pigr/Clec4e/Nr4a3/Rapgef1	6	biological process
GO:0060100	GO:0060100	positive regulation of phagocytosis, engulfment	6/2621	17/28814	0.00288533	0.0136367	0.00879615	Ager/Lbp/Fcgr1/F2rl1/Gata2/Itga2	6	biological process
GO:0071498	GO:0071498	cellular response to fluid shear stress	6/2621	17/28814	0.00288533	0.0136367	0.00879615	Spp1/Xbp1/Ass1/Klf4/Pkd2/Klf2	6	biological process
GO:1905155	GO:1905155	positive regulation of membrane invagination	6/2621	17/28814	0.00288533	0.0136367	0.00879615	Ager/Lbp/Fcgr1/F2rl1/Gata2/Itga2	6	biological process
GO:0031341	GO:0031341	regulation of cell killing	24/2621	146/28814	0.00322201	0.0150386	0.00970043	Clec2d/H2-Q6/H2-Q4/Ager/H2-T10/Cxcl5/H2-Q2/Il18rap/H2-Q1/Gimap5/H2-Q7/H2-T23/Cd1d1/Crtam/Tap1/Arg1/Lgals9/Cxcl1/Azgp1/Clec12b/F2rl1/Dnase1/Cd55/Serpinb9b	24	biological process
GO:0051302	GO:0051302	regulation of cell division	30/2621	196/28814	0.00331586	0.0154286	0.00995203	Plk2/Ankrd53/Plk5/Klhl21/Pgf/Cib1/Plk3/Cdc14b/Brca2/Pdgfb/Thbs4/Fgf6/Lbh/Tgfb3/Calm3/Calm1/Pkp4/Esrrb/Sfrp2/Wnt9b/Kif23/Pdgfd/Tal1/Kif20a/Prc1/Racgap1/Trp63/E2f7/Rxfp3/E2f8	30	biological process
GO:0019730	GO:0019730	antimicrobial humoral response	27/2621	171/28814	0.00333578	0.0154796	0.00998489	Sftpd/Cxcl9/Fgb/Cxcl5/Wfdc2/Wfdc21/Fga/S100a9/Il17f/Ccl8/Hamp/Wfdc17/Ccl19/Adm/Cxcl10/Ccl12/Hrg/Hamp2/Kng2/Leap2/Kng1/F2/Cxcl1/Ang/Cxcl12/Spon2/Ighm	27	biological process
GO:0043243	GO:0043243	positive regulation of protein-containing complex disassembly	9/2621	35/28814	0.00334227	0.0154796	0.00998489	Irgm1/Igtp/Tnf/F2rl1/Clec16a/Trpv4/Nes/Stmn2/Fyco1	9	biological process
GO:0071577	GO:0071577	zinc ion transmembrane transport	7/2621	23/28814	0.00338782	0.0154994	0.00999766	Slc39a14/Slc39a8/Slc39a10/Slc39a4/Slc39a3/Slc39a12/Slc30a2	7	biological process
GO:0006809	GO:0006809	nitric oxide biosynthetic process	16/2621	84/28814	0.00343141	0.0156392	0.0100879	Jak2/Rora/Gimap5/Crp/Aif1/Tnf/Ptx3/Ass1/Klf4/Pkd2/Atp2b4/Ddah2/Nos1/Klf2/Cav1/Dynll1	16	biological process
GO:0034109	GO:0034109	homotypic cell-cell adhesion	16/2621	84/28814	0.00343141	0.0156392	0.0100879	Jak2/Fgb/Fgg/Fga/Pkp2/Ccl5/Cxadr/Dsg2/Plpp3/L1cam/Mmrn1/Comp/C1qtnf1/Dmtn/Itgb3/Ctnna3	16	biological process
GO:0062197	GO:0062197	cellular response to chemical stress	46/2621	336/28814	0.00344904	0.0156957	0.0101243	Trp53inp1/Ankzf1/Jak2/Hdac6/Lcn2/Ccs/Hmox1/Edn1/Prdx1/Xbp1/Mmp3/Wnk3/Fas/Aif1/Vnn1/Gch1/Sesn2/Ambp/Sirt1/Mgst1/Hspb1/Relb/Zfp36l1/Trex1/Atg7/Axl/Pycr1/Lrrc8c/Ppargc1a/Pkd2/Fbln5/Trpv4/Efhd1/Mmp2/Foxo1/Atp7a/Arntl/Mapt/Nr4a3/Slc25a24/Prkd1/Nr4a2/Fbxw7/Pik3ca/Cav1/Slc8a1	46	biological process
GO:0032770	GO:0032770	positive regulation of monooxygenase activity	8/2621	29/28814	0.00348327	0.0158156	0.0102016	Scarb1/Nus1/Por/Gch1/Tnf/Apoe/Atp7a/Agtr2	8	biological process
GO:0006914	GO:0006914	autophagy	60/2621	464/28814	0.00358243	0.0162412	0.0104762	Plk2/Bmf/Tbc1d17/Tcirg1/Trp53inp1/Nrbp2/Xpa/Npc1/Map1lc3b/Ulk1/Lgals8/Trim12c/Atg14/Ager/Hdac6/Elapor1/Iigp1/Hmox1/Hap1/S100a9/Irgm1/Xbp1/Atg16l2/Acer2/Igtp/Bid/Sesn2/Retreg2/Trim30a/Sirt1/Trim12a/Qsox1/Trim30d/Plk3/Dram1/Trim34b/Atg7/Trim34a/Kdr/Plekhf1/Trp53inp2/Itgb4/Rab23/Clec16a/Srpx/Foxo1/Mapt/Soga1/Mtcl1/Trim65/Pmp22/Kdm4a/Hk2/Prkd1/Fbxw7/Rragd/Trim38/Fyco1/Lzts1/Tbc1d25	60	biological process
GO:0061919	GO:0061919	process utilizing autophagic mechanism	60/2621	464/28814	0.00358243	0.0162412	0.0104762	Plk2/Bmf/Tbc1d17/Tcirg1/Trp53inp1/Nrbp2/Xpa/Npc1/Map1lc3b/Ulk1/Lgals8/Trim12c/Atg14/Ager/Hdac6/Elapor1/Iigp1/Hmox1/Hap1/S100a9/Irgm1/Xbp1/Atg16l2/Acer2/Igtp/Bid/Sesn2/Retreg2/Trim30a/Sirt1/Trim12a/Qsox1/Trim30d/Plk3/Dram1/Trim34b/Atg7/Trim34a/Kdr/Plekhf1/Trp53inp2/Itgb4/Rab23/Clec16a/Srpx/Foxo1/Mapt/Soga1/Mtcl1/Trim65/Pmp22/Kdm4a/Hk2/Prkd1/Fbxw7/Rragd/Trim38/Fyco1/Lzts1/Tbc1d25	60	biological process
GO:0097581	GO:0097581	lamellipodium organization	17/2621	92/28814	0.00362387	0.0163743	0.010562	Kit/Ablim3/Mstn/Hrg/Hdac4/Rhod/Abi2/Mtss2/Slit2/Rreb1/Ajuba/Fgd4/Atp7a/Frmd7/Dmtn/Pmp22/Ptpro	17	biological process
GO:2001057	GO:2001057	reactive nitrogen species metabolic process	17/2621	92/28814	0.00362387	0.0163743	0.010562	Jak2/Rora/Gimap5/Crp/Aif1/Por/Tnf/Ptx3/Ass1/Klf4/Pkd2/Atp2b4/Ddah2/Nos1/Klf2/Cav1/Dynll1	17	biological process
GO:0014856	GO:0014856	skeletal muscle cell proliferation	6/2621	18/28814	0.00399818	0.0177117	0.0114247	Jak2/Six5/Sirt1/Ephb1/Myog/Rtl1	6	biological process
GO:0044406	GO:0044406	adhesion of symbiont to host	6/2621	18/28814	0.00399818	0.0177117	0.0114247	Sftpd/Scarb1/Gbp9/Gbp2/Gbp3/Gbp7	6	biological process
GO:0046348	GO:0046348	amino sugar catabolic process	6/2621	18/28814	0.00399818	0.0177117	0.0114247	Ovgp1/Chil1/Npl/Aldh1a1/Aldh1a7/Gnpda1	6	biological process
GO:0010922	GO:0010922	positive regulation of phosphatase activity	9/2621	36/28814	0.00410244	0.0180935	0.011671	Jak2/Ppp1r12a/Slc39a10/Calm3/Calm1/Chp2/Magi2/Itga2/Agtr2	9	biological process
GO:0019693	GO:0019693	ribose phosphate metabolic process	50/2621	376/28814	0.00427656	0.0187361	0.0120855	Pde9a/Nudt5/Dhtkd1/Dgat2/Rora/Ada/Sult1e1/Gda/Gcdh/Sult2a1/Scp2/Ces1d/Upp2/Sult2a5/Hdac4/Papss2/Glyat/Tdo2/Acsl5/Trex1/Pygl/Dpyd/Xdh/Khk/Hnf4a/Ehhadh/Gapdhs/Acsm5/Pipox/Crot/Upp1/Adcy7/Fitm2/Dcakd/Ppargc1a/Adcy1/Cbfa2t3/Rab23/Acot11/Esrrb/Slc27a3/Adcy3/Acot2/Myog/Hk2/Far1/Ppara/Pfkfb2/Pde4d/Nt5c1a	50	biological process
GO:1903867	GO:1903867	extraembryonic membrane development	5/2621	13/28814	0.00427934	0.0187361	0.0120855	Pagr1a/Htra1/Bmp7/E2f7/E2f8	5	biological process
GO:0099024	GO:0099024	plasma membrane invagination	31/2621	208/28814	0.0043061	0.0188258	0.0121434	Abca1/Ager/Xkr8/Msr1/Aif1/Lbp/Fcgr2b/Treml4/Fcgr1/Bin2/F2rl1/Gata2/Gulp1/Ighv1-78/Ighv14-2/Ighv5-17/Ighv3-6/Ighv1-4/Iglc2/Ighv1-53/Ighv6-3/Ighv1-64/Ighv1-72/Itga2/Iglc1/Ighv11-2/Ighv12-3/Ighv1-26/Ighv10-1/Ighm/Adgrb1	31	biological process
GO:0070663	GO:0070663	regulation of leukocyte proliferation	38/2621	269/28814	0.00437615	0.0190796	0.0123071	Sftpd/Lilrb4b/Gstp1/Jak2/Ager/Cd46/Ccr2/Ada/Crp/Gpnmb/Lilrb4a/Aif1/Clec2i/Myd88/Ccl19/Cd1d1/Crtam/Ccl12/Cd244a/Fcgr2b/Tarm1/Zc3h12d/Hhex/Ccl5/Arg1/Csf2rb2/Slc39a10/Cd22/Lgals9/Clcf1/Tfrc/Efnb1/Ephb2/Sh3rf1/Cd55/Irs2/Ighm/Cd4	38	biological process
GO:0050892	GO:0050892	intestinal absorption	10/2621	43/28814	0.00445635	0.019342	0.0124763	Scarb1/Ugcg/Npc1l1/Hamp/Rsc1a1/Hamp2/Ldlr/Apoa2/Acat2/Apoa5	10	biological process
GO:1901861	GO:1901861	regulation of muscle tissue development	12/2621	57/28814	0.00460797	0.0199568	0.0128729	Luc7l/Lef1/Igfbp5/Ppargc1a/Boc/Jph2/Lox/Myog/Cdon/Wnt10b/Hdac9/Cenpf	12	biological process
GO:0006112	GO:0006112	energy reserve metabolic process	16/2621	87/28814	0.00491298	0.0211861	0.0136658	Phka2/Gnmt/Slc37a4/Pygl/Khk/Grb10/Irs1/C1qtnf2/Nr1d1/Esrrb/Pcdh12/Kl/Ppp1r3c/Sorbs1/Irs2/Phka1	16	biological process
GO:0032922	GO:0032922	circadian regulation of gene expression	14/2621	72/28814	0.00494002	0.0212417	0.0137017	Rora/Id2/Sirt1/Relb/Per3/Id1/Ppargc1a/Noct/Clock/Nr1d1/Arntl/Ppara/Ciart/Bhlhe41	14	biological process
GO:0045428	GO:0045428	regulation of nitric oxide biosynthetic process	14/2621	72/28814	0.00494002	0.0212417	0.0137017	Jak2/Gimap5/Crp/Aif1/Tnf/Ptx3/Ass1/Klf4/Pkd2/Atp2b4/Ddah2/Klf2/Cav1/Dynll1	14	biological process
GO:0048864	GO:0048864	stem cell development	17/2621	95/28814	0.00508615	0.0217611	0.0140367	Sema7a/Sema4b/Edn1/Sema4c/Sema6b/Sema3a/Ret/Efnb1/Radil/Sema3c/Sema3b/Snai2/Bmp7/Sema4f/Sema3d/Sema6c/Sox8	17	biological process
GO:0055067	GO:0055067	monovalent inorganic cation homeostasis	26/2621	168/28814	0.00514098	0.02198	0.0141779	Tcirg1/Slc12a9/Spp1/Gpr39/Scnn1a/Edn1/Atp6v0d2/Rab20/Cckbr/Ttpa/Hvcn1/Ptger4/Agtr1a/Corin/Scnn1g/Atp1a1/Ace/Slc9a7/Atp12a/Slc9a9/Slc9a2/Atp6v0a4/Kcnma1/Chp2/Slc8a1/Agtr2	26	biological process
GO:0001505	GO:0001505	regulation of neurotransmitter levels	36/2621	254/28814	0.00514746	0.021992	0.0141857	Napb/Gpm6b/Mctp2/Xbp1/Slc6a9/Unc13a/Syt1/Sptbn2/Kmo/Stxbp2/Doc2b/Ptger4/Syn2/Ncs1/Apba1/Ntrk2/Adcy1/Colq/Slc29a4/Slc6a2/Daglb/Rab3a/Dagla/Nr4a1/Itgb3/Rims4/Nos1/Naalad2/Moxd1/Asic1/Slc6a4/Prepl/Nrxn2/Syt7/Slc1a7/Trim9	36	biological process
GO:0002709	GO:0002709	regulation of T cell mediated immunity	19/2621	111/28814	0.00525163	0.0223734	0.0144317	H2-Q6/H2-Q4/Lilrb4b/Ager/H2-T10/Ccr2/H2-Q2/H2-Q1/Lilrb4a/Rsad2/H2-Q7/H2-T23/Cd1d1/Arg1/Il1r1/Azgp1/Smad7/Cd55/Prkcz	19	biological process
GO:0098727	GO:0098727	maintenance of cell number	27/2621	177/28814	0.00538137	0.022731	0.0146623	Kit/Nanos2/Ldb2/Nog/Tead3/Piwil2/Loxl2/Prdm16/Klf4/Lbh/Lrp5/Leo1/Esrrb/Tead1/Wnt9b/Gata2/Foxo1/Sfrp1/Fgfr3/Bmp7/Fzd7/Tal1/Miat/Ski/Tead4/Trp63/Tcf15	27	biological process
GO:0055062	GO:0055062	phosphate ion homeostasis	6/2621	19/28814	0.00539912	0.022731	0.0146623	Fgfr4/Spp1/Slc34a2/Slc9a3r1/Pthlh/Alpl	6	biological process
GO:0072506	GO:0072506	trivalent inorganic anion homeostasis	6/2621	19/28814	0.00539912	0.022731	0.0146623	Fgfr4/Spp1/Slc34a2/Slc9a3r1/Pthlh/Alpl	6	biological process
GO:0044331	GO:0044331	cell-cell adhesion mediated by cadherin	7/2621	25/28814	0.00565397	0.0235857	0.0152136	Plekha7/Cdh1/Notch4/Epcam/Ppm1f/Adam19/Wnt5a	7	biological process
GO:0060688	GO:0060688	regulation of morphogenesis of a branching structure	13/2621	66/28814	0.00591752	0.0245997	0.0158677	Nog/Cdh1/Pgf/Tnf/Agtr1a/Sulf1/Snai2/Sfrp1/Bmp7/Wnt2b/Wnt5a/Agtr2/Sox8	13	biological process
GO:0030206	GO:0030206	chondroitin sulfate biosynthetic process	5/2621	14/28814	0.00616288	0.0254261	0.0164008	Csgalnact1/Slc35d1/Xylt1/Chpf/Chst3	5	biological process
GO:0072659	GO:0072659	protein localization to plasma membrane	41/2621	302/28814	0.00636231	0.0260699	0.016816	Fam126b/Pals1/Cdh1/Wnk3/Pkp2/Slc9a3r1/Scp2/Crb3/Rsc1a1/Krt18/Cib1/Tnf/Pgrmc1/Lyplal1/Efr3b/Sptbn1/Rab15/Myadm/Plekhf1/Anxa2/Slc9a3r2/Snx27/Ehd2/Kcnb1/Ank1/Palm/Dchs1/Atp2b4/Flna/Zdhhc23/Pdzd3/Ephb2/Rab3a/Sorbs1/Nkd2/Bbs1/Ttc8/Epha3/Tpbg/Prepl/Prkcz	41	biological process
GO:0120032	GO:0120032	regulation of plasma membrane bounded cell projection assembly	30/2621	205/28814	0.00639314	0.0261605	0.0168745	Kit/Eps8l1/Mstn/Hap1/Ccl19/Hrg/Rab17/Hdac4/Hnf4a/Sh3yl1/Abi2/Podxl/Cdc42ep2/F2rl1/Dpysl3/Tgfb3/Arhgap24/Palm/Dbn1/Srf/Ephb2/Slit2/Atp7a/Daam2/Frmd7/Dmtn/Adamts16/Espn/Cav1/Dynll1	30	biological process
GO:0045862	GO:0045862	positive regulation of proteolysis	47/2621	357/28814	0.00657882	0.0268837	0.017341	Plk2/Tfap4/Fgfr4/Efna1/Nlrp1b/Jak2/Ager/Cd46/S100a9/Xbp1/Casp12/Fas/Acer2/Cldn3/Bid/Sirt1/Hpn/Tnf/Aim2/Adam8/Perp/Plk3/Xdh/Atg7/Apoe/Ret/Ccn2/Antxr1/Smad7/Trib2/Rcn3/Ppm1f/Cbfa2t3/Dlc1/Clec3b/Sfrp2/Rnft2/Sh3rf1/Bag2/Nkd2/Ccn1/F2r/Sh3d19/Dab2ip/Fbxw7/Cav1/Cdc20	47	biological process
GO:0000096	GO:0000096	sulfur amino acid metabolic process	8/2621	32/28814	0.00668112	0.0272091	0.0175509	Gclm/Tst/Gnmt/Mat1a/Cth/Bhmt/Dpep1/Mthfr	8	biological process
GO:0010259	GO:0010259	multicellular organism aging	8/2621	32/28814	0.00668112	0.0272091	0.0175509	Edn1/Serp1/Agtr1a/Comp/Alpl/Pmp22/Trp63/Rnf165	8	biological process
GO:0071216	GO:0071216	cellular response to biotic stimulus	45/2621	340/28814	0.00701374	0.0284481	0.01835	Abca1/Trim12c/Tlr1/Gstp1/Jak2/Cxcl9/Cxcl5/Pde4b/Irgm1/Xbp1/Gbp2/Lilrb4a/Myd88/Lbp/Tnip2/Igtp/Ankrd1/Gch1/Bid/Cxcl10/Nr1h4/Ccl12/Fcgr4/Fcgr2b/Trim30a/Trim12a/Tnf/Ccl5/Litaf/Shpk/Trim30d/Cxcl1/Ly96/Axl/Mus81/Vim/Spon2/Nr1d1/Tbxa2r/Cd55/Map2k7/Dab2ip/Wnt5a/Pde4d/Gbp10	45	biological process
GO:0019439	GO:0019439	aromatic compound catabolic process	57/2621	451/28814	0.00711023	0.0286617	0.0184879	Nanos2/Pde9a/Nudt5/Cirbp/Hmox1/Ada/Upf2/Gda/Qdpr/Myd88/Rida/Ikbke/Upp2/Slfn8/Zc3h12d/Oas2/Kmo/Dffb/Fhit/Blvrb/Zfp36l1/Aldh1l1/Ahcy/Tdo2/Trex1/Cyp2f2/Pon1/Fah/Dpyd/Xdh/Afmid/Ugt1a1/Dna2/Hpd/Acaa1b/Upp1/Dffa/Fitm2/Mus81/Vim/Noct/Fastkd2/Samd4/Rbm24/Dnase1/Nudt15/Adal/Dio2/Fastkd5/Mettl16/Tob1/Moxd1/Pde4d/Csdc2/Axin2/Nt5c1a/Aldh1l2	57	biological process
GO:0002923	GO:0002923	regulation of humoral immune response mediated by circulating immunoglobulin	6/2621	20/28814	0.00712773	0.0286617	0.0184879	Cd46/Gimap5/Hpx/Fcgr2b/Tnf/Cd55	6	biological process
GO:0044321	GO:0044321	response to leptin	6/2621	20/28814	0.00712773	0.0286617	0.0184879	Inhbb/Ugcg/Sirt1/Nr1d1/Prmt2/Nr4a3	6	biological process
GO:2001135	GO:2001135	regulation of endocytic recycling	6/2621	20/28814	0.00712773	0.0286617	0.0184879	Pla2g4e/Inpp5f/Ehd2/Rab11b/Sorl1/Ndrg4	6	biological process
GO:0006883	GO:0006883	cellular sodium ion homeostasis	7/2621	26/28814	0.00713955	0.0286617	0.0184879	Spp1/Scnn1a/Scnn1g/Atp1a1/Atp12a/Slc8a1/Agtr2	7	biological process
GO:0010742	GO:0010742	macrophage derived foam cell differentiation	7/2621	26/28814	0.00713955	0.0286617	0.0184879	Prkch/Crp/Msr1/Apob/Itgb3/Ppara/Pla2g5	7	biological process
GO:0045780	GO:0045780	positive regulation of bone resorption	7/2621	26/28814	0.00713955	0.0286617	0.0184879	Spp1/Fcgr4/Adam8/Ptger4/Tfrc/Dlk1/Itgb3	7	biological process
GO:0006887	GO:0006887	exocytosis	53/2621	414/28814	0.00717652	0.0287587	0.0185505	Kit/Napb/Fgb/Syt15/Ccr2/Llgl2/Hmox1/Hap1/Fgg/Fga/Ccl8/Unc13a/Syt1/Ccl12/Fgr/Sptbn2/Stxbp2/Sytl1/Doc2b/Ccl5/Steap2/Lgals9/Lat/Slc17a9/Syn2/Ncs1/F2rl1/Apba1/Cacna1g/Rab15/Exoc8/Myh10/Cbarp/Trim72/Adcy1/Kcnb1/Prss12/Rab11b/Gata2/Rab3a/Nkd2/Nr4a3/Dmtn/Exoc3l2/Rims4/Scrn1/Syt17/Prepl/Rab2b/Syt7/Srcin1/Snx19/Trim9	53	biological process
GO:0009755	GO:0009755	hormone-mediated signaling pathway	25/2621	164/28814	0.00726102	0.0290586	0.0187439	Crebrf/Cyp7b1/Jak2/Sirt1/Pagr1a/Nr5a2/Prlr/Lbh/Ntrk2/Clock/Nr1d1/Prmt2/Heyl/Zfp366/Sfrp1/Srarp/Arntl/Rarg/Bmp7/Cuzd1/Ncor2/Ppara/Trp63/Ostn/Lgr5	25	biological process
GO:0043550	GO:0043550	regulation of lipid kinase activity	11/2621	53/28814	0.0073079	0.0291105	0.0187773	Pik3ip1/Atg14/Dgkz/Ccl19/Fgr/F2/Pdgfb/Irs1/Fgfr3/Pik3r3/Dab2ip	11	biological process
GO:1903825	GO:1903825	organic acid transmembrane transport	22/2621	139/28814	0.00733031	0.0291804	0.0188224	Slc43a1/Sfxn2/Slc6a9/Slc6a20a/Slc13a3/Arg1/Slc27a5/Acsl5/Slc16a2/Slc23a1/Abcd3/Sfxn1/Slc25a10/Lrrc8c/Slc16a1/Rgs4/Slc29a4/Folr2/Grm1/Irs2/Slc43a2/Slc1a7	22	biological process
GO:0050866	GO:0050866	negative regulation of cell activation	32/2621	225/28814	0.00759869	0.0300694	0.0193959	Sftpd/Lilrb4b/Ccr2/Id2/Hmox1/Fgg/Gimap5/Fas/Gpnmb/Lilrb4a/Crtam/Cnr1/Fcgr2b/Tarm1/Fgr/Zc3h12d/Ldlr/Hspb1/Fgl1/Arg1/Cd300lf/Lgals9/Apoe/Pdgfb/Axl/Smad7/Loxl3/Nr1d1/C1qtnf1/Sfrp1/Dtx1/Rian	32	biological process
GO:0046683	GO:0046683	response to organophosphorus	16/2621	91/28814	0.0076576	0.0302546	0.0195153	Zfp36l1/Aldh3a1/Igfbp5/Pkd2/Lpar1/Lncbate10/Dmtn/Akap6/Rapgef1/Pde4d/Hcn2/Wnt10b/Slc6a4/Duox1/Slc8a1/Duox2	16	biological process
GO:0140253	GO:0140253	cell-cell fusion	13/2621	68/28814	0.00766061	0.0302546	0.0195153	Cxcl9/Ccl8/Gdf15/Cxcl10/Adam8/Ptgfrn/Cxcl12/Ehd2/Ntn3/Myof/Myog/Cdon/Adgrb1	13	biological process
GO:0009895	GO:0009895	negative regulation of catabolic process	42/2621	315/28814	0.0079059	0.0311211	0.0200742	Bmf/Nrbp2/Efna1/Npc1/Cirbp/Hmox1/Gimap5/Myd88/Ikbke/Cnr1/Apoc3/Apoc1/Qsox1/Hdac4/Tnf/Apoa2/Fhit/Hcar2/Ttc36/Timp4/Dffa/Anxa2/Ppargc1a/Noct/Cbfa2t3/Atp2b4/Clec16a/Flna/Rbm24/Sorl1/Plin5/Hipk2/Myog/Kdm4a/Mettl16/Tob1/Ppara/Dab2ip/Fmn2/Axin2/Lzts1/Adgrb1	42	biological process
GO:0033687	GO:0033687	osteoblast proliferation	8/2621	33/28814	0.00812951	0.0319176	0.020588	Mus81/Fbln5/Lrp5/Sfrp1/Ccn1/Itgb3/Cthrc1/Sox8	8	biological process
GO:0044060	GO:0044060	regulation of endocrine process	11/2621	54/28814	0.00844031	0.0330515	0.0213194	Inhbb/Fgfr4/Crhr2/Agtr1a/F2rl1/Gja5/Apln/C1qtnf1/F2r/Ecrg4/Agtr2	11	biological process
GO:0001942	GO:0001942	hair follicle development	19/2621	116/28814	0.00846758	0.0331171	0.0213617	Ldb2/Ctsl/Foxq1/Tnf/Tradd/Sostdc1/Lamc1/Igfbp5/Gli2/Edar/Atp7a/Apcdd1/Trp63/Wnt5a/Alx4/Wnt10b/Lgr5/Sox18/Celsr1	19	biological process
GO:0014857	GO:0014857	regulation of skeletal muscle cell proliferation	5/2621	15/28814	0.00856032	0.0331171	0.0213617	Jak2/Six5/Sirt1/Ephb1/Myog	5	biological process
GO:0048102	GO:0048102	autophagic cell death	5/2621	15/28814	0.00856032	0.0331171	0.0213617	Bmf/Trp53inp1/Cdkn2d/Calm3/Calm1	5	biological process
GO:0098917	GO:0098917	retrograde trans-synaptic signaling	5/2621	15/28814	0.00856032	0.0331171	0.0213617	Cnr1/Daglb/Tenm2/Dagla/Nos1	5	biological process
GO:0006739	GO:0006739	NADP metabolic process	9/2621	40/28814	0.00856733	0.0331171	0.0213617	Idh1/Hsd11b1/Nadk/Dcxr/Fmo5/Shpk/Aldh1l1/Noct/Aldh1l2	9	biological process
GO:0009311	GO:0009311	oligosaccharide metabolic process	9/2621	40/28814	0.00856733	0.0331171	0.0213617	B3galt1/St3gal4/St8sia4/St6galnac5/St3gal2/St8sia5/St6galnac4/B3galt2/Neu3	9	biological process
GO:0070613	GO:0070613	regulation of protein processing	13/2621	69/28814	0.00867205	0.0334573	0.0215812	Ctla2a/Chac1/Cdh1/Notch4/Cpb2/Hpn/Serpinf2/Gas1/Clec3b/Ldlrad3/Rps6ka2/Bag2/Nkd2	13	biological process
GO:0010829	GO:0010829	negative regulation of glucose transmembrane transport	7/2621	27/28814	0.00889545	0.0341656	0.0220381	Rsc1a1/Tnf/Pea15a/Grb10/Ace/Ostn/Upk3b	7	biological process
GO:0036003	GO:0036003	positive regulation of transcription from RNA polymerase II promoter in response to stress	7/2621	27/28814	0.00889545	0.0341656	0.0220381	Muc1/Sesn2/Ces1d/Creb3l3/Klf2/Atf3/Creb3l1	7	biological process
GO:0036342	GO:0036342	post-anal tail morphogenesis	7/2621	27/28814	0.00889545	0.0341656	0.0220381	Palb2/Dchs1/Sfrp2/Fgfr3/Trp63/Wnt5a/Tcf15	7	biological process
GO:0090382	GO:0090382	phagosome maturation	7/2621	27/28814	0.00889545	0.0341656	0.0220381	Tcirg1/Rab20/Rab32/Srpx/Rab7b/Syt7/Pla2g5	7	biological process
GO:0001765	GO:0001765	membrane raft assembly	4/2621	10/28814	0.00915936	0.0346497	0.0223504	Clec2i/Rftn1/Pacsin2/Cav1	4	biological process
GO:0010624	GO:0010624	regulation of Schwann cell proliferation	4/2621	10/28814	0.00915936	0.0346497	0.0223504	Fas/Cers2/Ski/Pmp22	4	biological process
GO:0010873	GO:0010873	positive regulation of cholesterol esterification	4/2621	10/28814	0.00915936	0.0346497	0.0223504	Apoa2/Apoe/Agtr1a/Apoa5	4	biological process
GO:0051001	GO:0051001	negative regulation of nitric-oxide synthase activity	4/2621	10/28814	0.00915936	0.0346497	0.0223504	Cnr1/Eng/Atp2b4/Cav1	4	biological process
GO:1902732	GO:1902732	positive regulation of chondrocyte proliferation	4/2621	10/28814	0.00915936	0.0346497	0.0223504	Lef1/Mustn1/Comp/Scube2	4	biological process
GO:0007190	GO:0007190	activation of adenylate cyclase activity	6/2621	21/28814	0.00922323	0.0346497	0.0223504	Gnal/Adcy7/Adcy1/Vipr2/Adcy3/Lgr5	6	biological process
GO:0016486	GO:0016486	peptide hormone processing	6/2621	21/28814	0.00922323	0.0346497	0.0223504	Pcsk4/Ero1b/Corin/Pcsk5/Pcsk6/Pcsk1	6	biological process
GO:0044790	GO:0044790	suppression of viral release by host	6/2621	21/28814	0.00922323	0.0346497	0.0223504	Trim12c/Trim30a/Trim12a/Trim30d/Trim35/Trim65	6	biological process
GO:2000269	GO:2000269	regulation of fibroblast apoptotic process	6/2621	21/28814	0.00922323	0.0346497	0.0223504	Btg1/Bid/Sirt1/Sfrp1/Trp63/Pik3ca	6	biological process
GO:0032465	GO:0032465	regulation of cytokinesis	17/2621	101/28814	0.00945028	0.0354356	0.0228573	Plk2/Ankrd53/Plk5/Klhl21/Plk3/Cdc14b/Brca2/Calm3/Calm1/Pkp4/Kif23/Kif20a/Prc1/Racgap1/E2f7/Rxfp3/E2f8	17	biological process
GO:0055094	GO:0055094	response to lipoprotein particle	8/2621	34/28814	0.00980096	0.0364999	0.0235438	Mylip/Npc1/Myd88/Ces1d/Ldlr/Ces1e/Apoe/Ces1c	8	biological process
GO:0051606	GO:0051606	detection of stimulus	38/2621	283/28814	0.00993721	0.0369844	0.0238563	Kit/Scarb1/Tlr1/Tcap/Phf24/Chrna10/Lbp/Syt1/Crtam/Ephb1/Cxcr4/Hpn/Pigr/Rbp4/Ly96/Azgp1/Cxcl12/Ssc5d/Pkd2/Piezo2/Pkd1/Col11a1/Tgfb3/Tmem107/Eng/Calm3/Calm1/Srpx/Pkdrej/Gnat3/Pdzd7/Prrxl1/Atp8a2/Tas1r3/Rgs9bp/Kcna1/Kcnmb1/Itga2	38	biological process
GO:0001941	GO:0001941	postsynaptic membrane organization	10/2621	48/28814	0.0100305	0.0372623	0.0240356	Apoe/Snx27/Colq/Dbn1/Ephb2/Sorbs1/Fzd9/Magi2/Musk/Nrxn2	10	biological process
GO:0006986	GO:0006986	response to unfolded protein	19/2621	118/28814	0.0101324	0.0375711	0.0242347	Crebrf/Chac1/Parp16/Upf2/Ube2j2/Xbp1/Casp12/Erp27/Serp1/Hspb1/Creb3l3/Thbs4/Wfs1/Comp/Hspa1l/Pmp22/Dab2ip/Atf3/Creb3l1	19	biological process
GO:0007346	GO:0007346	regulation of mitotic cell cycle	59/2621	479/28814	0.0105513	0.0389802	0.0251436	Tfap4/Fbxo31/Miip/Btg1/Dgkz/Phip/Donson/Plk5/Cdc25a/Id2/Edn1/Muc1/Gpnmb/Aif1/Nek6/Slc9a3r1/Bid/Ctdsp2/Ccl12/Cdkn2d/Zc3h12d/Sirt1/Dbf4/Tnf/Zfp36l1/Trex1/Plk3/Bex4/Hnf4a/Cdc14b/Brca2/Gjc2/Pdgfb/Klf4/Hecw2/Mus81/Pkd2/Smoc2/Pkd1/Lrp5/Klhl18/Trim35/Gas1/Fam107a/Prmt2/Hacd1/Fgfr3/Fhl1/Bmp7/Tal1/Afap1l2/Ccnd3/Chek2/Wnt10b/Adamts1/Cenpf/E2f7/Ccdc8/Npm2	59	biological process
GO:0042573	GO:0042573	retinoic acid metabolic process	7/2621	28/28814	0.010948	0.0400273	0.0258191	Adh6b/Aldh1a3/Adh1/Aldh1a1/Rdh16/Cyp2s1/Rbp1	7	biological process
GO:0007613	GO:0007613	memory	24/2621	161/28814	0.0109823	0.0401283	0.0258842	Plk2/Nog/Cyp7b1/Lcn2/Cnr1/Ppp1r1b/Il1rn/Ldlr/Pgrmc1/Ttc36/Apoe/Slc8a2/Ntrk2/Adcy1/Srf/Rin1/Mapt/Chst10/Asic1/Pde4d/Musk/Slc6a4/Prkcz/Pja2	24	biological process
GO:0022404	GO:0022404	molting cycle process	19/2621	119/28814	0.0110577	0.0403055	0.0259985	Ldb2/Ctsl/Foxq1/Tnf/Tradd/Sostdc1/Lamc1/Igfbp5/Gli2/Edar/Atp7a/Apcdd1/Trp63/Wnt5a/Alx4/Wnt10b/Lgr5/Sox18/Celsr1	19	biological process
GO:0022405	GO:0022405	hair cycle process	19/2621	119/28814	0.0110577	0.0403055	0.0259985	Ldb2/Ctsl/Foxq1/Tnf/Tradd/Sostdc1/Lamc1/Igfbp5/Gli2/Edar/Atp7a/Apcdd1/Trp63/Wnt5a/Alx4/Wnt10b/Lgr5/Sox18/Celsr1	19	biological process
GO:0045927	GO:0045927	positive regulation of growth	42/2621	322/28814	0.0113566	0.0411455	0.0265403	Sema7a/Brat1/Efna5/Edn1/Unc13a/Hamp/Syt1/Hopx/H3f3b/Hamp2/Sirt1/Serp1/Cib1/Cxcr4/Hpn/Ikzf1/F2/Apoe/Tfcp2l1/Ptger4/Rftn1/Cxcl12/Smad7/L1cam/Tnfrsf12a/Ppm1f/Ccn4/Islr2/Dbn1/Wfs1/Srf/Foxs1/Sfrp2/Tead1/Sfrp1/Ntn1/Mapt/Atp8a2/Akap6/Syt17/Cacna2d2/Musk	42	biological process
GO:0042159	GO:0042159	lipoprotein catabolic process	5/2621	16/28814	0.0115326	0.0413836	0.026694	Ldlr/Notum/Lyplal1/Apob/Apoe	5	biological process
GO:0042359	GO:0042359	vitamin D metabolic process	5/2621	16/28814	0.0115326	0.0413836	0.026694	Fgfr4/Cyp27a1/Tnf/Gc/Snai2	5	biological process
GO:0086103	GO:0086103	G protein-coupled receptor signaling pathway involved in heart process	5/2621	16/28814	0.0115326	0.0413836	0.026694	Edn1/Pde4b/Atp2b4/Nos1/Cav1	5	biological process
GO:1901096	GO:1901096	regulation of autophagosome maturation	5/2621	16/28814	0.0115326	0.0413836	0.026694	Irgm1/Igtp/Clec16a/Fyco1/Tbc1d25	5	biological process
GO:0002920	GO:0002920	regulation of humoral immune response	10/2621	49/28814	0.0116003	0.0415524	0.0268028	Cd46/Il17f/Gimap5/Hpx/Fcgr2b/Tnf/Cfi/Cfhr4/Cfhr2/Cd55	10	biological process
GO:0042403	GO:0042403	thyroid hormone metabolic process	8/2621	35/28814	0.0117146	0.0415731	0.0268162	Ctsl/Sult2a1/Sult2a5/Hpn/Slc16a2/Dio1/Dio2/Duox2	8	biological process
GO:0042908	GO:0042908	xenobiotic transport	8/2621	35/28814	0.0117146	0.0415731	0.0268162	Abcc4/Slc15a2/Abcc3/Slc22a18/Abcc2/Slc29a4/Abca8b/Abca8a	8	biological process
GO:0048147	GO:0048147	negative regulation of fibroblast proliferation	8/2621	35/28814	0.0117146	0.0415731	0.0268162	Trp53inp1/Gstp1/Nlrc3/Sfrp1/Ski/Emd/Dab2ip/Agtr2	8	biological process
GO:0001975	GO:0001975	response to amphetamine	6/2621	22/28814	0.0117238	0.0415731	0.0268162	Edn1/Ppp1r1b/Gnal/Nr4a1/Nr4a2/Asic1	6	biological process
GO:0048730	GO:0048730	epidermis morphogenesis	9/2621	42/28814	0.0118544	0.0418815	0.0270151	Ctsl/Foxq1/Sostdc1/Lamc1/Klf4/Igfbp5/Gli2/Atp7a/Trp63	9	biological process
GO:0050435	GO:0050435	amyloid-beta metabolic process	12/2621	64/28814	0.0118596	0.0418815	0.0270151	Efna1/Gsap/Hap1/Unc13a/Tnf/Nat8f2/Apoe/Nat8f1/Ntrk2/Ace/Bace2/Sorl1	12	biological process
GO:0060193	GO:0060193	positive regulation of lipase activity	12/2621	64/28814	0.0118596	0.0418815	0.0270151	Ccl5/Apoh/Agtr1a/Apoa5/Ang/Dlc1/Lpar1/Fgfr3/Plin5/Ccn1/Prkcz/Pla2g5	12	biological process
GO:0007498	GO:0007498	mesoderm development	19/2621	120/28814	0.012049	0.0425006	0.0274145	Smad1/Nog/Epb41l5/Palb2/Fendrr/Zfp36l1/Tbx6/Lef1/Osr1/Scx/Srf/Sfrp2/Tead1/Bmp7/Nr4a3/Tal1/Trp63/Wnt5a/Tcf15	19	biological process
GO:0048144	GO:0048144	fibroblast proliferation	18/2621	112/28814	0.0123265	0.0433773	0.02798	Trp53inp1/Gstp1/Ager/Tgif1/Col3a1/Pdgfb/Anxa2/Fbln1/Nlrc3/Sfrp1/Pdgfd/Itgb3/Ski/Emd/Rasgrf1/Dab2ip/Wnt5a/Agtr2	18	biological process
GO:0006836	GO:0006836	neurotransmitter transport	33/2621	242/28814	0.0124666	0.043819	0.0282649	Napb/Gpm6b/Mctp2/Xbp1/Slc6a9/Unc13a/Syt1/Sptbn2/Kmo/Stxbp2/Doc2b/Ptger4/Syn2/Ncs1/Apba1/Ntrk2/Adcy1/Slc29a4/Slc6a2/Rab3a/Nr4a1/Itgb3/Rims4/Nos1/Slc6a8/Slc6a15/Asic1/Slc6a4/Prepl/Nrxn2/Syt7/Slc1a7/Trim9	33	biological process
GO:0050777	GO:0050777	negative regulation of immune response	27/2621	189/28814	0.0126317	0.0443215	0.028589	Clec2d/Lilrb4b/Cd46/Ccr2/Hmox1/Lilrb4a/Isg15/Tap1/Fcgr2b/Nlrc5/Parp14/Oas3/Arg1/Stat2/Lgals9/Dhx58/Trex1/Clec12b/Col3a1/Smad7/Loxl3/Nlrc3/Cd55/Dusp10/Serpinb9b/Gpr17/Cd96	27	biological process
GO:0031529	GO:0031529	ruffle organization	11/2621	57/28814	0.0126627	0.0443525	0.028609	Tcirg1/Eps8l1/Aif1/Snx10/Arhgef26/Sh3yl1/Arhgap24/Ston1/Mtss2/Aif1l/Cav1	11	biological process
GO:0034219	GO:0034219	carbohydrate transmembrane transport	20/2621	129/28814	0.0127255	0.0445208	0.0287175	Edn1/Sesn2/Rsc1a1/Aqp2/Tnf/Slc23a1/Ocln/Aqp7/Pea15a/Grb10/Irs1/Ace/C1qtnf2/Slc2a10/Sorbs1/Nr4a3/Hk2/Irs2/Ostn/Upk3b	20	biological process
GO:0045732	GO:0045732	positive regulation of protein catabolic process	31/2621	225/28814	0.013138	0.0459053	0.0296106	Plk2/Crebrf/Mylip/Xbp1/Tiparp/Hamp/Trim30a/Ldlr/Tnf/Adam8/Pcsk9/Plk3/Atg7/Apoe/Smad7/Trib2/Hecw2/Cbfa2t3/Asb5/Sorl1/Foxo1/Rnft2/Sh3rf1/Bag2/Nkd2/Sh3d19/Dab2ip/Wnt5a/Fbxw7/Cav1/Cdc20	31	biological process
GO:0006979	GO:0006979	response to oxidative stress	51/2621	409/28814	0.0132663	0.0459053	0.0296106	Trp53inp1/Xpa/Naprt/Ankzf1/Gstp1/Jak2/Hdac6/Ogg1/Idh1/Lcn2/Ccs/Hmox1/Car3/Edn1/Prdx1/Xbp1/Mmp3/Gclm/Aif1/Vnn1/Gch1/Aldh1a1/Sesn2/Ambp/Sirt1/Ggt7/Mgst1/Hspb1/Aldh3a2/Trex1/Plk3/Atg7/Apoe/Axl/Pycr1/Ppargc1a/Fbln5/Mmp2/Gpx8/Foxo1/Atp7a/Arntl/Mapt/Nudt15/Nr4a3/Slc25a24/Prkd1/Nr4a2/Fbxw7/Cyp11a1/Slc8a1	51	biological process
GO:0003254	GO:0003254	regulation of membrane depolarization	10/2621	50/28814	0.0133489	0.0459053	0.0296106	Npff/Gclm/Hsh2d/Cacna1g/Smad7/Kdr/Gja5/Myoc/Fhl1/Hcn2	10	biological process
GO:0009415	GO:0009415	response to water	4/2621	11/28814	0.0133685	0.0459053	0.0296106	Aqp2/Pkd2/Atp2b4/Pik3ca	4	biological process
GO:0019627	GO:0019627	urea metabolic process	4/2621	11/28814	0.0133685	0.0459053	0.0296106	Nr1h4/Asl/Arg1/Ass1	4	biological process
GO:0042118	GO:0042118	endothelial cell activation	4/2621	11/28814	0.0133685	0.0459053	0.0296106	Cxcl10/Bmper/Tcim/Acvrl1	4	biological process
GO:0045602	GO:0045602	negative regulation of endothelial cell differentiation	4/2621	11/28814	0.0133685	0.0459053	0.0296106	Notch4/Xdh/Id1/Acvrl1	4	biological process
GO:0071372	GO:0071372	cellular response to follicle-stimulating hormone stimulus	4/2621	11/28814	0.0133685	0.0459053	0.0296106	Efna5/Edn1/Ppargc1a/Epha3	4	biological process
GO:0071941	GO:0071941	nitrogen cycle metabolic process	4/2621	11/28814	0.0133685	0.0459053	0.0296106	Nr1h4/Asl/Arg1/Ass1	4	biological process
GO:0090184	GO:0090184	positive regulation of kidney development	4/2621	11/28814	0.0133685	0.0459053	0.0296106	Nog/Ret/Agtr2/Sox8	4	biological process
GO:0007566	GO:0007566	embryo implantation	13/2621	73/28814	0.0138025	0.0472684	0.0304898	Cdh1/H2-Q7/H3f3b/Mst1/Pzp/Lamb1/Tppp3/Itgb4/Fbn2/Reck/Mmp2/Pcsk5/Tead4	13	biological process
GO:0048678	GO:0048678	response to axon injury	13/2621	73/28814	0.0138025	0.0472684	0.0304898	Jak2/Inpp5f/Cers2/Scarf1/Dpysl3/Klf4/Matn2/Xylt1/Tnc/Flna/Mmp2/Matn4/Fgfr3	13	biological process
GO:0043467	GO:0043467	regulation of generation of precursor metabolites and energy	22/2621	147/28814	0.0138178	0.0472684	0.0304898	Hsd11b1/Apoc3/Hdac4/Trex1/Khk/Gapdhs/Grb10/Prdm16/Irs1/Ppargc1a/Cbfa2t3/C1qtnf2/Trpv4/Esrrb/Ppp1r3c/Sorbs1/Atp7a/Taco1/Myog/Irs2/Ppara/Pik3ca	22	biological process
GO:0002053	GO:0002053	positive regulation of mesenchymal cell proliferation	8/2621	36/28814	0.0138896	0.0473791	0.0305613	Irs1/Kdr/Lrp5/Gas1/Mycn/Irs2/Trp63/Wnt5a	8	biological process
GO:0044346	GO:0044346	fibroblast apoptotic process	6/2621	23/28814	0.0146659	0.0496327	0.0320149	Btg1/Bid/Sirt1/Sfrp1/Trp63/Pik3ca	6	biological process
GO:0140632	GO:0140632	inflammasome complex assembly	6/2621	23/28814	0.0146659	0.0496327	0.0320149	Nlrp1b/Myd88/Trim30a/Aim2/Gbp5/Nlrc3	6	biological process
GO:1902894	GO:1902894	negative regulation of miRNA transcription	6/2621	23/28814	0.0146659	0.0496327	0.0320149	Lilrb4b/Lilrb4a/Hdac4/Pdgfb/Srf/Ppara	6	biological process
GO:0050670	GO:0050670	regulation of lymphocyte proliferation	33/2621	245/28814	0.01478	0.0499906	0.0322458	Sftpd/Lilrb4b/Jak2/Ager/Cd46/Ccr2/Ada/Gpnmb/Lilrb4a/Aif1/Clec2i/Myd88/Ccl19/Cd1d1/Crtam/Cd244a/Fcgr2b/Tarm1/Zc3h12d/Ccl5/Arg1/Slc39a10/Cd22/Lgals9/Clcf1/Tfrc/Efnb1/Ephb2/Sh3rf1/Cd55/Irs2/Ighm/Cd4	33	biological process
GO:0062023	GO:0062023	collagen-containing extracellular matrix	149/2634	396/28739	2.83443e-54	1.71766e-51	1.33069e-51	Sftpd/Tgm3/Sftpa1/Fgb/Itih4/Efna5/Fgg/Fga/Muc1/Ctsl/Itih3/Ambp/Hrg/Angpt2/Kng2/Kng1/Fgl1/Lgals4/Lgals9/Serpinf2/Serpina1a/F2/Impg2/Serpina3k/Pzp/Bmper/Angptl3/Plg/Ang/Eln/Col6a3/Mfap5/Fbn1/Cilp/Col6a2/Loxl2/Col5a1/Nid1/Ecm2/Col15a1/Angptl1/Col8a2/Col6a1/Col5a2/Lamb1/Col1a1/Hspg2/Ltbp4/Thbs3/Col3a1/Lama4/Papln/Col1a2/Lamc1/Loxl1/Adamts2/Tnxb/Col12a1/Thbs4/Sparc/Mfap4/Tinagl1/Thbs2/Col6a6/Col4a2/Co…	149	cellular component
GO:0005581	GO:0005581	collagen trimer	33/2634	81/28739	3.05978e-14	6.18076e-12	4.78829e-12	Sftpd/Msr1/C1qtnf9/Col6a3/Col6a2/Col5a1/Col15a1/Col8a2/Col6a1/Col5a2/Col1a1/C1qtnf6/Col3a1/Col1a2/Col12a1/C1qtnf3/Col6a6/Col4a2/Col16a1/Col5a3/Col14a1/Col11a1/Col11a2/Col4a1/C1qtnf2/Colq/Col8a1/C1qtnf1/Col2a1/Lox/Lum/Col4a5/Cthrc1	33	cellular component
GO:0045177	GO:0045177	apical part of cell	92/2634	487/28739	1.68184e-11	2.54799e-09	1.97395e-09	Prom1/Tcirg1/Abcc4/Arhgef18/Ager/Spp1/Kcne4/Pals1/Dync2h1/Cdh1/Slc34a2/Scnn1a/Hsd11b1/Slc6a9/Muc1/Ifitm3/S100g/Fas/Ctsl/Slc39a14/Atp6v0d2/Hamp/Slc39a8/Slc6a20a/Slco2b1/Slc9a3r1/Snx10/Cyp4a12a/Cacna1d/Shroom1/Crb3/Aqp2/Hamp2/Acpp/Rab17/Sptbn2/Epb41l4b/Mgst1/Stxbp2/Ldlr/Slc6a19/Slc15a2/Hvcn1/Slc22a18/Dab1/Cyp4a10/Slc39a4/Slc16a2/Slc23a1/Epcam/Abcc2/Ocln/Pkhd1/Dsg2/Scnn1g/Shroom4/Podxl/Thy1/Plpp1/Cd…	92	cellular component
GO:0005583	GO:0005583	fibrillar collagen trimer	10/2634	11/28739	4.15374e-10	4.19528e-08	3.25012e-08	Col5a1/Col5a2/Col1a1/Col3a1/Col1a2/Col16a1/Col5a3/Col11a1/Col2a1/Lum	10	cellular component
GO:0043235	GO:0043235	receptor complex	77/2634	423/28739	4.18694e-09	3.17161e-07	2.45708e-07	Kit/Fgfr4/Tlr1/Jak2/Gfra1/Il13ra1/Gabrr2/Il18rap/Cd200r1/Nr1h4/Gprc5c/Tm7sf2/Ldlr/Ephb1/Csf2rb2/Tradd/Pigr/Gabrr1/Olfm3/Mttp/Vipr1/Impg2/Gabre/Ly96/Prlr/Epha1/Ret/Tril/Plxnd1/Tfrc/Axl/Irs1/Kdr/Itgbl1/Nepn/Ptprb/Ntrk2/Itga11/Tgfb3/Itgb6/Lrp5/Eng/Itgb4/Ephb3/Itga9/Ror2/Gfra2/Ephb2/Plxna4/Crlf1/Plxna3/Ephb4/Ror1/Fgfr3/Chrna2/Gfra3/Arntl/Arnt2/Grm1/Nt5dc3/Plxna2/Grik4/Tnfrsf11b/Itgb3/Kctd12b/Pmp22/Ta…	77	cellular component
GO:0016324	GO:0016324	apical plasma membrane	69/2634	369/28739	8.58058e-09	5.53207e-07	4.28575e-07	Prom1/Tcirg1/Abcc4/Ager/Kcne4/Slc34a2/Scnn1a/Slc6a9/Muc1/S100g/Fas/Slc39a14/Atp6v0d2/Slc39a8/Slc6a20a/Slco2b1/Slc9a3r1/Cyp4a12a/Cacna1d/Shroom1/Crb3/Aqp2/Rab17/Sptbn2/Stxbp2/Slc6a19/Slc15a2/Hvcn1/Slc22a18/Cyp4a10/Slc39a4/Slc16a2/Slc23a1/Epcam/Abcc2/Ocln/Pkhd1/Dsg2/Scnn1g/Shroom4/Podxl/Thy1/Plpp1/Cd300lg/Slc9a3r2/BC034090/Atp1a1/Kcnb1/Slc16a1/Amotl1/Pdzd3/Slc29a4/Kcnk2/Atp12a/Gnat3/Atp7a/Atp6v0a4/…	69	cellular component
GO:0034358	GO:0034358	plasma lipoprotein particle	19/2634	47/28739	1.00417e-08	5.53207e-07	4.28575e-07	Saa3/Apol10b/Apol9a/Saa1/Hp/Saa2/Msr1/Apoc3/Apoc1/Ldlr/Apoa2/Apoc4/Lcat/Apob/Pon1/Apoh/Apoe/Plg/Apoa5	19	cellular component
GO:1990777	GO:1990777	lipoprotein particle	19/2634	47/28739	1.00417e-08	5.53207e-07	4.28575e-07	Saa3/Apol10b/Apol9a/Saa1/Hp/Saa2/Msr1/Apoc3/Apoc1/Ldlr/Apoa2/Apoc4/Lcat/Apob/Pon1/Apoh/Apoe/Plg/Apoa5	19	cellular component
GO:0009925	GO:0009925	basal plasma membrane	55/2634	276/28739	2.92769e-08	1.35109e-06	1.0467e-06	Abca1/Myo1d/Abcc4/Ager/Cd46/Cdh1/Slc6a9/S100g/Slc39a14/Slc39a8/Slco2b1/Aqp2/Rab17/Ldlr/Slc13a3/Slc16a12/Slc27a5/Abcc3/Cxadr/Mttp/Slc23a1/Epcam/Agtr1a/Shroom4/Cnnm4/Aqp7/Pdgfb/Plpp3/Tfrc/Cd300lg/Anxa2/Pkd2/Pkd1/Atp1a1/Ace/Itgb4/Slc16a1/Itga9/Palm/Atp2b4/Slc26a10/Alpk2/Slc29a4/Abca8b/Atp12a/Nkd2/Ndrg4/Atp7a/Aqp4/Slc16a8/Atp2b1/Rasgrf1/Cav1/Slc8a1/Frmpd2	55	cellular component
GO:0031252	GO:0031252	cell leading edge	73/2634	412/28739	3.33101e-08	1.35109e-06	1.0467e-06	Ablim3/Ldb2/Mtmr14/Myo1d/Eps8l1/Dgkz/Hdac6/Cdh1/Aif1/Wwc1/Cacna1d/Epb41l5/Fgr/Cib1/Stxbp2/Cxcr4/Gabre/Sh3yl1/Asap3/Abi2/Podxl/Thy1/Plxnd1/Sptbn1/Antxr1/Dpysl3/Exoc8/Myadm/Jcad/Tnfrsf12a/Anxa2/Myh10/Amot/Pkd2/Vim/Itgb4/Kcnb1/Ston1/Arhgap31/Ank1/Dlc1/Kcnc1/Palm/Amotl1/Pdlim4/Fam107a/Dbn1/Trpv4/Mtss2/Aif1l/Adgre5/Sh3rf1/Ajuba/Fgd4/Dagla/Atp7a/Mapt/Itgb3/Inpp5j/Atp2b1/Stmn2/Ptprm/Mcf2l/Tln2/Pik3ca/Hc…	73	cellular component
GO:0045178	GO:0045178	basal part of cell	58/2634	301/28739	4.33131e-08	1.64048e-06	1.2709e-06	Abca1/Myo1d/Abcc4/Ager/Cd46/Cdh1/Edn1/Slc6a9/S100g/Slc39a14/Slc39a8/Slco2b1/Aqp2/Rab17/Ldlr/Slc13a3/Slc16a12/Slc27a5/Abcc3/Cxadr/Mttp/Slc23a1/Epcam/Agtr1a/Shroom4/Cnnm4/Aqp7/Pdgfb/Plpp3/Tfrc/Cd300lg/Anxa2/Pkd2/Pkd1/Atp1a1/Ace/Itgb4/Slc16a1/Itga9/Palm/Atp2b4/Slc26a10/Alpk2/Slc29a4/Abca8b/Atp12a/Nkd2/Ndrg4/Atp7a/Aqp4/Slc16a8/Atp2b1/Rasgrf1/Cldn11/Cav1/Slc8a1/Itga2/Frmpd2	58	cellular component
GO:0045121	GO:0045121	membrane raft	70/2634	393/28739	5.11169e-08	1.82217e-06	1.41165e-06	Tnfrsf10b/Scarb1/Abca1/Myo1d/Npc1/Tlr1/Jak2/Gpm6b/Hdac6/Cdh1/Hmox1/Mal2/Fas/Slc9a3r1/Cblc/Prtn3/Cnr1/Fcgr2b/Fcgr1/Ldlr/Ephb1/Tnf/Tradd/Nos1ap/Ltb4r1/Cxadr/Plpp2/Pllp/Cavin1/Tuba1a/Rftn1/Ret/Thy1/Plpp1/Plpp3/Mall/Unc5b/Efnb1/Irs1/Kdr/L1cam/Myadm/Cavin2/Anxa2/Atp1a1/Sulf1/Ehd2/Dlc1/Mdga1/Cavin4/Sorbs1/Serpinh1/Adcy3/Atp7a/Mapt/Kcnma1/Has2/Faim2/Pacsin2/Cd55/F2r/Myof/Atp2b1/Akap6/Nos1/Adam1a/Slc6a4/…	70	cellular component
GO:0031674	GO:0031674	I band	35/2634	145/28739	7.73372e-08	2.34332e-06	1.81539e-06	Fbxo32/Tcap/Ppp1r12a/Pde4b/Igfn1/Ankrd1/Cacna1d/Fhl3/Hdac4/Hspb1/Nos1ap/Sptan1/Synpo2l/Ank1/Fbxl22/Pdlim4/Atp2b4/Flna/Cavin4/Casq2/Anxa5/Jph2/Myl9/Fhl2/Actc1/Ryr3/Ankrd23/Nos1/Synpo/Ky/Kbtbd13/Myoz3/Prickle4/Slc8a1/Rtl1	35	cellular component
GO:0031253	GO:0031253	cell projection membrane	58/2634	320/28739	3.80268e-07	9.60176e-06	7.43857e-06	Prom1/Scarb1/Myo1d/Eps8l1/Mchr1/Npc1l1/Slc34a2/Scnn1a/Aif1/Slc9a3r1/Ninj1/Wwc1/Cacna1d/Cnga2/Epb41l5/Fgr/Slc6a19/Mttp/Gabre/Pemt/Abcc2/Sh3yl1/Podxl/Aqp7/Thy1/Sptbn1/Antxr1/Sstr3/Jcad/Pkd2/Ace/Kcnb1/Ank1/Dlc1/Kcnc1/Palm/Fam107a/Trpv4/Mtss2/Aif1l/Fzd9/Adcy3/Ndrg4/Dagla/Atp7a/Atp6v0a4/Mapt/Bbs1/Gpr157/Ttc8/Dmtn/Aqp4/Itgb3/Atp2b1/Cybrd1/Hcn2/Gabra5/Pde6g	58	cellular component
GO:0005901	GO:0005901	caveola	24/2634	96/28739	4.24213e-06	9.37899e-05	7.26599e-05	Scarb1/Jak2/Hdac6/Cdh1/Hmox1/Ldlr/Nos1ap/Plpp2/Cavin1/Plpp1/Irs1/Cavin2/Atp1a1/Ehd2/Dlc1/Cavin4/Sorbs1/Kcnma1/Pacsin2/F2r/Myof/Akap6/Nos1/Cav1	24	cellular component
GO:0000139	GO:0000139	Golgi membrane	49/2634	274/28739	4.33353e-06	9.37899e-05	7.26599e-05	Rnf125/H2-Q6/Slc35b3/H2-Q4/Pcsk4/Ugcg/B3galt1/H2-Q2/H2-Q1/Irgm1/B3gnt3/Acer2/Igtp/Hid1/H2-Q7/H2-T23/Sptbn2/Qsox1/Mfng/Steap2/Cyp2e1/B4galnt1/Hpd/Lman1l/Pmepa1/Mall/Ubiad1/Kdelr3/Pgap4/Xylt1/St3gal2/Fkrp/Ldlrad4/Rab6a/B3galnt2/Chst4/Pcsk5/St8sia5/Cabp1/B3galt2/Man1c1/Lfng/Glipr2/Chst10/B3gnt9/Creb3l1/Cav1/Chst3/Rab2b	49	cellular component
GO:0016328	GO:0016328	lateral plasma membrane	18/2634	67/28739	2.28969e-05	0.000478467	0.000370673	Cldn5/Cdh1/Cldn12/Slc6a9/Cldn3/Gjb2/Epcam/Ocln/Dsg2/Sptan1/Pkd1/Atp1a1/Kcnb1/Slc16a1/Nkd2/Vangl1/Mtcl1/Ptpro	18	cellular component
GO:0005912	GO:0005912	adherens junction	29/2634	142/28739	3.15552e-05	0.000637414	0.000493811	Plekha7/Pals1/Cdh1/Efna5/Cdh19/Wnk3/Pkp2/Shroom1/Cdh6/Epb41l5/Cxadr/Abi2/Shroom4/Smad7/Jcad/Dchs1/Pdlim4/Xirp1/Kifc3/Trpv4/Pkp4/Sorbs1/Cdh22/Ajuba/Ptprm/Fat2/Prickle4/Ctnna3/Limd1	29	cellular component
GO:0008076	GO:0008076	voltage-gated potassium channel complex	19/2634	75/28739	3.37264e-05	0.000659298	0.000510764	Kcne4/Kcnab3/Kcnip2/Lrrc52/Kcng4/Calm3/Kcnb1/Kcnc1/Calm1/Kcnk2/Amigo1/Kcnf1/Kcnma1/Kcnv2/Slc5a3/Hcn2/Kcna1/Kcng2/Kcnmb1	19	cellular component
GO:0034705	GO:0034705	potassium channel complex	21/2634	89/28739	4.21041e-05	0.000797346	0.000617711	Kcne4/Kcnab3/Kcnip2/Lrrc52/Kcng4/Calm3/Kcnb1/Kcnc1/Calm1/Kcnk2/Amigo1/Kcnf1/Kcnma1/Kcnv2/Grik4/Slc5a3/Pde4d/Hcn2/Kcna1/Kcng2/Kcnmb1	21	cellular component
GO:0032432	GO:0032432	actin filament bundle	22/2634	97/28739	5.33249e-05	0.000979238	0.000758625	Ablim3/Fhl3/Shroom4/Rflnb/Anxa2/Myh10/Amot/Acta2/Dlc1/Coro2b/Pdlim4/Xirp1/Flna/Fam107a/Sorbs1/Myl9/Myh11/Cnn2/Synpo/Rflna/Prickle4/Prkcz	22	cellular component
GO:0072562	GO:0072562	blood microparticle	6/2634	10/28739	8.94133e-05	0.00157962	0.00122374	Hp/Fgb/Fgg/Fga/Eng/Anxa5	6	cellular component
GO:0005925	GO:0005925	focal adhesion	31/2634	169/28739	0.000144068	0.0023596	0.001828	Jak2/Epb41l5/Asap3/Shroom4/Tgfb1i1/Prag1/Itgbl1/Itga11/Itgb6/Afap1/Arhgap24/Itgb4/Dlc1/Coro2b/Xirp1/Fam107a/Trpv4/Tns1/Aif1l/Sorbs1/Ajuba/Efs/Lasp1/Itgb3/Peak1/Tln2/Slc6a4/Cav1/Itga2/Limd1/Adgrb1	31	cellular component
GO:0030139	GO:0030139	endocytic vesicle	36/2634	211/28739	0.000201897	0.00321972	0.00249435	Cemip/Abca1/Tcirg1/Tlr1/Atg14/Inpp5f/Irgm1/Lpar2/Rab20/H2-Q7/H2-T23/Tap1/Hrg/Rab17/Ftl1/Stxbp2/Adam8/Rab32/Ocln/Clec4e/Cdc42ep2/Heatr5a/Amot/Vim/Ehd2/Scara5/Rab23/Lpar1/Rab11b/Rin1/Rab7b/Dab2ip/Rapgef1/Rab9b/Syt7/Pla2g5	36	cellular component
GO:0031256	GO:0031256	leading edge membrane	29/2634	158/28739	0.000229441	0.0033105	0.00256467	Myo1d/Eps8l1/Aif1/Wwc1/Cacna1d/Epb41l5/Fgr/Gabre/Sh3yl1/Thy1/Sptbn1/Antxr1/Jcad/Kcnb1/Ank1/Dlc1/Kcnc1/Palm/Fam107a/Trpv4/Mtss2/Aif1l/Adgre5/Dagla/Mapt/Itgb3/Atp2b1/Hcn2/Gabra5	29	cellular component
GO:0014704	GO:0014704	intercalated disc	16/2634	67/28739	0.000287538	0.00405227	0.00313933	Pkp2/Hamp/Hamp2/Cxadr/Dsg2/Sptan1/Gja5/Atp1a1/Xirp1/Anxa5/Akap6/Ankrd23/Tln2/Pik3ca/Ctnna3/Slc8a1	16	cellular component
GO:0043230	GO:0043230	extracellular organelle	24/2634	125/28739	0.000386844	0.00498403	0.00386117	Prom1/Gbp9/Acy1/Iigp1/Scnn1a/Muc1/Gbp2/Gprc5c/Aqp2/Arrdc1/Gbp3/Qsox1/Gbp7/Bhmt/Pkhd1/Scnn1g/Podxl/Tfrc/Anxa2/Pkd1/Ace/Xpnpep2/Alpl/Phospho1	24	cellular component
GO:0065010	GO:0065010	extracellular membrane-bounded organelle	24/2634	125/28739	0.000386844	0.00498403	0.00386117	Prom1/Gbp9/Acy1/Iigp1/Scnn1a/Muc1/Gbp2/Gprc5c/Aqp2/Arrdc1/Gbp3/Qsox1/Gbp7/Bhmt/Pkhd1/Scnn1g/Podxl/Tfrc/Anxa2/Pkd1/Ace/Xpnpep2/Alpl/Phospho1	24	cellular component
GO:0043296	GO:0043296	apical junction complex	29/2634	163/28739	0.000394775	0.00498403	0.00386117	Cldn5/Plekha7/Pals1/Cdh1/Cldn12/Wnk3/Cldn3/Shroom1/Crb3/Epb41l4b/Cxadr/Wnk4/Marveld3/Cldn2/Epcam/Ocln/Shroom4/Amot/Amotl1/Kifc3/Pdzd3/Mxra8/Pmp22/Synpo/Cldn11/Magi2/Prkcz/Nphp4/Frmpd2	29	cellular component
GO:0001527	GO:0001527	microfibril	6/2634	13/28739	0.000573231	0.0065543	0.00507767	Mfap5/Fbn1/Ltbp4/Mfap4/Mfap2/Fbn2	6	cellular component
GO:0044304	GO:0044304	main axon	18/2634	85/28739	0.000599127	0.00672353	0.00520878	Cldn5/Myo1d/Kif13b/Cdh1/Crhr2/Pnmt/Sptan1/Thy1/Sptbn1/Gjc2/Myoc/Ank1/Kcnc1/Dnm1/Dagla/Nav1/Mapt/Kcna1	18	cellular component
GO:0030027	GO:0030027	lamellipodium	30/2634	176/28739	0.000665304	0.00719954	0.00557755	Ablim3/Dgkz/Cdh1/Aif1/Cib1/Stxbp2/Abi2/Podxl/Plxnd1/Antxr1/Dpysl3/Myh10/Amot/Pkd2/Arhgap31/Amotl1/Pdlim4/Dbn1/Trpv4/Mtss2/Sh3rf1/Ajuba/Fgd4/Itgb3/Stmn2/Ptprm/Mcf2l/Pik3ca/Ctnna3/Srcin1	30	cellular component
GO:0005903	GO:0005903	brush border	26/2634	145/28739	0.00067948	0.00722395	0.00559646	Prom1/Myo1d/Npc1l1/Slc34a2/Soat2/Slc9a3r1/Dcxr/Rsc1a1/Ralgds/Slc6a19/Mttp/Dab1/Slc23a1/Pemt/Abcc2/Aqp7/Myh10/Ace/Flna/Pdzd3/Slc9a2/Atp7a/Myh11/Atp6v0a4/Cybrd1/Espn	26	cellular component
GO:0005769	GO:0005769	early endosome	48/2634	327/28739	0.000773472	0.00808145	0.00626077	Ifitm1/H2-Q6/H2-Q4/Pla2g4e/Inpp5f/H2-Q2/H2-Q1/Ifitm3/Slc39a14/Atp6v0d2/H2-Q7/H2-T23/Cd1d1/Aqp2/Ldlr/Ephb1/Cxcr4/Litaf/Steap2/Cd22/Pcsk9/Rab32/Plpp2/Apoe/Angptl3/Syndig1/Ret/Pmepa1/F2rl1/Tfrc/Kdr/Anxa2/Ntrk2/Snx27/Ehd2/Pdlim4/Ldlrad4/Sorl1/Sorcs2/Dagla/Atp7a/F2r/Rapgef1/Epha3/Clcn4/Ankfy1/Snx19/Neu3	48	cellular component
GO:0043204	GO:0043204	perikaryon	25/2634	141/28739	0.00100801	0.0103535	0.00802094	Pde9a/Npff/Hdac6/Crhr2/Chrna10/Clcn2/Ctsl/Aif1/Kng2/Asl/Pnmt/Kng1/Hspb1/Ass1/Gjc2/Pam/Ntrk2/Kcnb1/Anxa5/Pcsk5/Atp7a/Grik4/Pde10a/Cyp11a1/Pcsk1	25	cellular component
GO:0005874	GO:0005874	microtubule	60/2634	438/28739	0.00111196	0.0111295	0.00862209	Hook2/Dnah17/Mx2/Map1lc3b/Eml5/Hdac6/Kif13b/Cyp2a5/Dync2h1/Hook1/Saa2/Klhl21/Mid1ip1/Hid1/Tuba1c/1700029J07Rik/Dcxr/Shroom1/Kif28/Serp1/Dnah2/Katnal2/Psrc1/Mx1/Ttll8/Bex4/Cyp2a12/Apoe/Slc8a2/Tuba1a/Tubb4b/Ttc30b/Tubb2b/Radil/Tppp3/Map6/Tuba4a/Ttll1/Calm3/Tpgs2/Ror2/Calm1/Kifc3/Capn6/Trpv4/Dnm1/Kif23/Ska2/Bag2/Nav1/Mapt/Kif20a/Emd/Prc1/Ttc30a1/Kif26b/Nckap5/Slc8a1/Dynll1/Tpx2	60	cellular component
GO:0005774	GO:0005774	vacuolar membrane	37/2634	239/28739	0.00112029	0.0111295	0.00862209	Ifitm1/H2-Q6/Slc26a11/Tcirg1/H2-Q4/Gpr137c/Pla2g4e/Npc1/Map1lc3b/Ulk1/Slc46a3/H2-Q2/H2-Q1/Atg16l2/Ifitm3/Slc39a14/Atp6v0d2/Slc39a8/Ifitm2/H2-Q7/H2-T23/Hrg/Treml4/Slc15a3/Litaf/Ocln/Anxa2/Tm6sf1/Abcb9/Clec16a/Thbd/Tmem9b/Atp6v0a4/Cybrd1/Prkd1/Clcn4/Neu3	37	cellular component
GO:0016327	GO:0016327	apicolateral plasma membrane	8/2634	25/28739	0.00128071	0.0123192	0.0095438	Cldn5/Cldn3/Cxadr/Ocln/Palm/Thbd/Mtcl1/Rasgrf1	8	cellular component
GO:0043218	GO:0043218	compact myelin	7/2634	20/28739	0.00142793	0.0135207	0.0104746	Cldn5/Pals1/Cdh1/Pllp/Anxa2/Myoc/Pmp22	7	cellular component
GO:0005938	GO:0005938	cell cortex	44/2634	305/28739	0.00176511	0.0162069	0.0125557	Cldn5/Fgb/Cdh1/Llgl2/Fgg/Scnn1a/Fga/Cd302/Unc13a/Hamp/Shroom1/Hamp2/Sptbn2/Pla2g4c/Rhod/Shroom4/Sptan1/Sptbn1/Ccn2/Exoc8/Hmcn2/Myadm/Anxa2/Myh10/BC034090/Pkd2/Epb41l2/Itgb4/Ank1/Dlc1/Flna/Dbn1/Trpv4/Mtss2/Crip2/Dmtn/Exoc3l2/Lasp1/Emd/Prkd1/Septin6/Cav1/Prkcz/Fmn2	44	cellular component
GO:0031300	GO:0031300	intrinsic component of organelle membrane	51/2634	370/28739	0.00219189	0.0196051	0.0151882	Slc35b3/Pcsk4/Slc37a1/Npc1/Dgat2/Slc46a3/Plpp6/Sfxn2/Slc8b1/Hacd3/Xbp1/Hsd11b1/Acer2/H2-Q7/H2-T23/Bid/Tap1/Aqp2/Cnr1/Qsox1/Tm7sf2/Elovl3/Slc37a4/Mfng/Steap2/Slc27a5/Scd2/Cyp2e1/Slc27a2/B4galnt1/Sfxn1/Rdh16/Dusp18/Ubiad1/Fitm2/Pkd2/Abcb9/Dmpk/Wfs1/Pigg/Rab3a/Pcsk5/Hacd1/Lfng/Atp2b1/Sco2/Far1/Pex10/Slc22a14/Creb3l1/Majin	51	cellular component
GO:0005777	GO:0005777	peroxisome	25/2634	149/28739	0.00223226	0.0196051	0.0151882	Paox/Idh1/Prdx1/Scp2/Rida/Pecr/Phyh/Mgst1/Decr2/Aldh3a2/Mpv17l/Slc27a2/Hacl1/Xdh/Abcd3/Ehhadh/Acaa1b/Pipox/Crot/Vim/Crat/Far1/Pex10/Cav1/Syt7	25	cellular component
GO:0042579	GO:0042579	microbody	25/2634	149/28739	0.00223226	0.0196051	0.0151882	Paox/Idh1/Prdx1/Scp2/Rida/Pecr/Phyh/Mgst1/Decr2/Aldh3a2/Mpv17l/Slc27a2/Hacl1/Xdh/Abcd3/Ehhadh/Acaa1b/Pipox/Crot/Vim/Crat/Far1/Pex10/Cav1/Syt7	25	cellular component
GO:0019898	GO:0019898	extrinsic component of membrane	45/2634	318/28739	0.00231404	0.020033	0.0155197	Anxa13/Tgm3/Ulk1/Mitd1/Ubc/Atg14/Gfra1/Syt15/Cdh1/Cdh19/Mmp27/Hid1/Snx10/Scp2/Ambp/Cdh6/Fgr/Sytl1/Atp23/Styk1/Gnal/Aldh3a2/Apoe/Plg/Osr1/Dusp18/Gng11/Anxa2/Ehd2/Dchs1/Gnb4/Scube2/Cdh22/Gnat3/Gnao1/Cabp1/Pacsin2/Inpp5j/Pik3r3/Racgap1/Mcf2l/Pik3ca/Rgs6/Gnaz/Gng8	45	cellular component
GO:0097060	GO:0097060	synaptic membrane	53/2634	390/28739	0.00247492	0.0208306	0.0161377	Sema4b/Gabrr2/Lpar2/Unc13a/Ninj1/Syt1/Cacna1d/Cnr1/Sema4c/Hspb1/Gabrr1/Syndig1/Apba1/L1cam/Srpx2/Ntrk2/Adcy1/Kcnb1/Ank1/Palm/Pdlim4/Dbn1/Dnm1/Ephb2/Slc6a2/Epb41l1/Daglb/Akap1/Tenm2/Chrna2/Sorcs2/Dagla/Grm1/Kcnma1/Faim2/Grik4/Itgb3/F2r/Atp2b1/Rims4/Cnksr2/Ptpro/Sema4f/Musk/Kcna1/Gabra5/Slc8a1/Kctd8/Grin2d/Nrxn2/Syt7/Slc1a7/Lzts1	53	cellular component
GO:0005791	GO:0005791	rough endoplasmic reticulum	17/2634	89/28739	0.00273497	0.022704	0.017589	Sftpd/Maco1/Sftpa1/Crhr2/Fga/Edn1/Hsd11b1/Aqp2/Tmem97/Pcsk9/Mttp/Ntrk2/Clock/Ckap4/Fkrp/Trp63/Pcsk1	17	cellular component
GO:1990531	GO:1990531	phospholipid-translocating ATPase complex	5/2634	12/28739	0.00294201	0.0237715	0.018416	Atp11c/Tmem30b/Atp8b2/Atp11a/Atp8a2	5	cellular component
GO:0005767	GO:0005767	secondary lysosome	6/2634	17/28739	0.00299842	0.0239085	0.0185221	Map1lc3b/Irgm1/Hrg/Ftl1/Adam8/Pla2g5	6	cellular component
GO:0030141	GO:0030141	secretory granule	57/2634	432/28739	0.00337546	0.0255691	0.0198086	Sftpc/Kit/Bmf/Tcirg1/Pcsk4/Abcc4/Fgb/Cd46/Fgg/Scnn1a/Fga/Edn1/Serpini1/Slc6a9/Fas/Ctsl/Syt1/Snx10/Prtn3/Acpp/Stxbp2/Tnf/Adam8/Cxadr/Acrbp/Slc17a9/Brca2/Col1a1/Loxl1/Ncs1/Sparc/Thbs2/Rab15/Pam/Cbarp/Tgfb3/Mmrn1/Plat/Bace2/Wfs1/Vwf/Rab3a/Pcsk5/Tbxa2r/Gnat3/Cabp1/Atp7a/Cuzd1/Nos1/Ecrg4/Fstl3/Moxd1/Cav1/Dynll1/Pcsk1/Syt7/Enkur	57	cellular component
GO:0016528	GO:0016528	sarcoplasm	16/2634	85/28739	0.00417452	0.0297619	0.0230568	Rasd1/Nos1ap/Xdh/Thbs4/P3h2/Ank1/Dmpk/Casq2/Jph2/Sgcd/Fsd2/Akap6/Hk2/Ryr3/Nos1/Jph4	16	cellular component
GO:0005811	GO:0005811	lipid droplet	19/2634	109/28739	0.00464914	0.0324975	0.0251761	Pnpla7/Dgat2/Mettl7a1/Rsad2/Ces1d/Pla2g4c/Apob/Ces1e/Hsd3b7/Ces1c/Aqp7/Anxa2/Ckap4/Rbp1/Akap1/Plin5/Cldn11/Cav1/Pnpla3	19	cellular component
GO:1990351	GO:1990351	transporter complex	52/2634	393/28739	0.00466548	0.0324975	0.0251761	Atp11c/Kcne4/Gabrr2/Scnn1a/Pde4b/Clcnkb/Clcn2/Kcnab3/Cacna1d/Cnga2/Xntrpc/Kcnip2/Gabrr1/Olfm3/Tmem30b/Unc80/Scnn1g/Lrrc52/Best3/Cacna1g/Lrrc8c/Pkd2/Pkd1/Atp1a1/Kcng4/Atp8b2/Calm3/Kcnb1/Kcnc1/Calm1/Atp11a/Clic5/Atp1b4/Kcnk2/Chrna2/Amigo1/Kcnf1/Kcnma1/Kcnv2/Grik4/Atp8a2/Akap6/Ryr3/Slc5a3/Cacna2d2/Pde4d/Hcn2/Kcna1/Gabra5/Kcng2/Kcnmb1/Grin2d	52	cellular component
GO:1905286	GO:1905286	serine-type peptidase complex	6/2634	19/28739	0.0056039	0.0377329	0.0292321	F10/F7/Cfi/F2/Cfhr4/Thbd	6	cellular component
GO:1905370	GO:1905370	serine-type endopeptidase complex	6/2634	19/28739	0.0056039	0.0377329	0.0292321	F10/F7/Cfi/F2/Cfhr4/Thbd	6	cellular component
GO:0031312	GO:0031312	extrinsic component of organelle membrane	11/2634	51/28739	0.0057141	0.0380522	0.0294793	Ulk1/Ubc/Atg14/Mmp27/Hid1/Snx10/Scp2/Ambp/Atp23/Aldh3a2/Dusp18	11	cellular component
GO:0098858	GO:0098858	actin-based cell projection	33/2634	229/28739	0.00623231	0.0409591	0.0317314	Prom1/Scarb1/Myo1d/Kif13b/Slc34a2/Cd302/Crp/Ctsl/Slc9a3r1/Ninj1/Dcxr/Acpp/Cib1/Ephb1/Cxadr/Mttp/Abi2/Podxl/Antxr1/Slc9a3r2/Palm/Dbn1/Trpv4/Homer2/Clic5/Fzd9/Fgd4/Atp7a/Pdzd7/Itgb3/Espn/Fmn2/Srcin1	33	cellular component
GO:0032809	GO:0032809	neuronal cell body membrane	9/2634	38/28739	0.00632503	0.0409591	0.0317314	Cd22/Thy1/Kcnb1/Kcnc1/Slc6a2/Amigo1/Atp2b1/Dab2ip/Gabra5	9	cellular component
GO:0044306	GO:0044306	neuron projection terminus	31/2634	212/28739	0.0063534	0.0409591	0.0317314	Maco1/Mylk2/Npff/Cdh1/Hap1/Crhr2/Unc13a/Syt1/Pnmt/Blvrb/Slc8a2/Ptger4/L1cam/Ntrk2/Prss12/Anxa5/Kcnk2/Rab3a/Ror1/Kcnma1/Grik4/Nos1/Fstl3/Tpbg/Septin6/Kcna1/Slc8a1/Itga2/Pcsk1/Adra2c/Syt7	31	cellular component
GO:0005930	GO:0005930	axoneme	22/2634	139/28739	0.00798249	0.0499277	0.0386794	Dnah17/Map1lc3b/Dnah10/Atg14/Dync2h1/Cfap45/Cfap69/Dnah2/Ttll8/Atg7/Cfap43/Ttc30b/Gli2/Drc3/Gnat3/Mapt/Bbs1/Ttc30a1/Cenpf/Casc1/Lca5l/Ccdc96	22	cellular component
GO:0031225	GO:0031225	anchored component of membrane	27/2634	181/28739	0.00799172	0.0499277	0.0386794	Prn/Sema7a/Efna1/Gfra1/Efna5/Vnn1/Vnn3/Cp/Prnd/Thy1/Lynx1/Xpnpep2/Gas1/Reck/Tecta/Mdga1/Gfra2/Gpc6/Rab3a/Folr2/Cpm/Gfra3/Alpl/Cd55/Dpep1/Tectb/Mill2	27	cellular component
GO:0005201	GO:0005201	extracellular matrix structural constituent	74/2602	150/28275	6.58726e-37	7.46995e-34	5.47089e-34	Fgb/Fgg/Fga/Impg2/Bmper/Eln/Col6a3/Mfap5/Fbn1/Col6a2/Col5a1/Nid1/Col15a1/Col8a2/Col6a1/Col5a2/Lamb1/Col1a1/Hspg2/Ltbp4/Col3a1/Lama4/Papln/Col1a2/Lamc1/Tnxb/Col12a1/Thbs4/Sparc/Mfap4/Tinagl1/Col6a6/Col4a2/Col16a1/Hmcn2/Postn/Srpx2/Mfap2/Fbln5/Matn2/Col5a3/Col14a1/Col11a1/Dpt/Col11a2/Mmrn1/Col4a1/Col22a1/Bgn/Fbn2/Tecta/Tnc/Spock2/Colq/Col8a1/Vwa1/Comp/Lama2/Vwf/Fbln1/Ogn/Abi3bp/Nid2/Slit2/Matn4/Fra…	74	molecular function
GO:1901681	GO:1901681	sulfur compound binding	78/2602	284/28275	4.55089e-19	2.26987e-16	1.66243e-16	Fgfr4/Sult1a1/Gstp1/Ager/Dhtkd1/Saa1/Mstn/Serpina10/Soat2/Ccl8/Kmt5c/Gpnmb/Gcdh/Sult2a1/Scp2/Cxcl10/Ambp/Gstm3/Hrg/Gnmt/Sult2a5/Mgst1/Ccl5/Gsta2/Apob/Tpk1/Gstm6/Hacl1/Gsta1/F2/Apoh/Cfhr4/Impg2/Hnf4a/Apoe/Cfhr2/Angptl3/Rspo3/Apoa5/Ang/Fbn1/Col5a1/Fstl1/Ecm2/Pcolce/Thbs3/Ccn2/Tnxb/Thbs4/Dpysl3/Thbs2/Postn/Smoc2/Col5a3/Col11a1/Fbln7/Ccn4/Lrtm1/Colq/Clec3b/Mmachc/Comp/Acot11/Crispld2/Ccn3/Abi3bp/Adgr…	78	molecular function
GO:0005539	GO:0005539	glycosaminoglycan binding	69/2602	233/28275	6.00496e-19	2.26987e-16	1.66243e-16	Cemip/Fgfr4/Ager/Saa1/Mstn/Layn/Serpina10/Ccl8/Gpnmb/Cxcl10/Ambp/Hrg/Ccl5/Apob/F2/Apoh/Cfhr4/Impg2/Apoe/Cfhr2/Angptl3/Rspo3/Apoa5/Ang/Fbn1/Col5a1/Fstl1/Ecm2/Pcolce/Thbs3/Ccn2/Tnxb/Thbs4/Dpysl3/Thbs2/Postn/Smoc2/Col5a3/Col11a1/Sulf1/Eng/Bgn/Fbln7/Ccn4/Lrtm1/Spock2/Sulf2/Colq/Clec3b/Comp/Crispld2/Ccn3/Abi3bp/Adgre5/Mamdc2/Slit2/Sfrp1/Bmp7/Hapln3/Ccn1/Nav2/Vit/Pcsk6/Slit3/Prelp/Adamts1/Ighm/Pla2g5/A…	69	molecular function
GO:0004497	GO:0004497	monooxygenase activity	44/2602	152/28275	3.10953e-12	5.87702e-10	4.30425e-10	Cyp7b1/Agmo/Cyp2d22/Cyp2a5/Cyp2b10/Cyp46a1/Cyp27a1/Cyp4b1/Hmox1/Cyp3a13/Msmo1/Cyp2c29/Cyp3a11/Akr1c13/Cyp4a12a/Cyp2c50/Fmo4/Fmo5/Cyp1a2/Kmo/Cyp2b13/Cyp3a25/Cyp2c54/Ch25h/Cyp2j9/Cyp2c70/Pcbd1/Cyp2j6/Cyp4v3/Cyp2e1/Cyp2f2/Cyp4a10/Cyp2d26/Akr1c19/Cyp2a12/Akr1c14/Cyp3a59/Pam/Cyp2s1/Mical2/Nos1/Moxd1/Foxred2/Cyp11a1	44	molecular function
GO:0050839	GO:0050839	cell adhesion molecule binding	67/2602	307/28275	1.84097e-11	2.60958e-09	1.91122e-09	Prom1/Sema7a/Lgals8/Gfra1/Spp1/Fgb/Cd46/Cdh1/Fgg/Fga/Cdh19/Pkp2/Gpnmb/Lilrb4a/Cd200r1/Isg15/Ninj1/Cd1d1/Cdh6/Adam8/Cxadr/Epcam/Angptl3/Dsg2/Fbn1/Cxcl12/Lamb1/Thy1/Col3a1/Ccn2/Plpp3/Thbs4/Kdr/L1cam/Col16a1/Postn/Itgbl1/Ptprb/Cd151/Fbln5/Itga11/Itgb6/Itgb4/Itga9/S1pr2/Dchs1/Ccn4/Pkp4/Comp/Vwf/Fbln1/Ccn3/Cdh22/Tenm2/Ccn1/Itgb3/Kirrel3/Lama3/Tenm4/Ptprm/Ptpro/Tln2/Egfl6/Ctnna3/Itga2/Nrxn2/Ptprt	67	molecular function
GO:0046906	GO:0046906	tetrapyrrole binding	43/2602	170/28275	6.36923e-10	8.02523e-08	5.87757e-08	Cyp7b1/Cyp2d22/Jak2/Cyp2a5/Cyp2b10/Cyp46a1/Cyp27a1/Cyp4b1/Hmox1/Cyp3a13/Prdx1/Steap4/Hpx/Cyp2c29/Cyb5a/Cyp3a11/Cyp4a12a/Cyp2c50/Ambp/Hrg/Cyp1a2/Cyp2b13/Cyp3a25/Cyp2c54/Pgrmc1/Cyp2j9/Cyp2c70/Tdo2/Cyp2j6/Cyp4v3/Hebp1/Cyp2e1/Cyp2f2/Cyp4a10/Cyp2d26/Cyp2a12/Cyp2s1/Nr1d1/Mmachc/Mmab/Nos1/Hebp2/Cyp11a1	43	molecular function
GO:0005178	GO:0005178	integrin binding	40/2602	155/28275	1.31893e-09	1.3597e-07	9.95825e-08	Sema7a/Lgals8/Gfra1/Spp1/Gpnmb/Lilrb4a/Isg15/Adam8/Cxadr/Angptl3/Fbn1/Cxcl12/Lamb1/Thy1/Col3a1/Ccn2/Plpp3/Thbs4/Kdr/L1cam/Col16a1/Itgbl1/Cd151/Fbln5/Itga11/Itgb6/Itgb4/Itga9/S1pr2/Ccn4/Comp/Vwf/Fbln1/Ccn3/Ccn1/Itgb3/Lama3/Tln2/Egfl6/Itga2	40	molecular function
GO:0046873	GO:0046873	metal ion transmembrane transporter activity	78/2602	421/28275	1.73982e-09	1.64413e-07	1.20414e-07	Slc25a28/Kcnt1/Slc39a9/Slc12a9/Kcne4/Slc25a37/Mcoln2/Asic5/Slc34a2/Scnn1a/Slc8b1/Slc6a9/Slc39a14/Kcnh7/Slc39a8/Kcnab3/Slc6a20a/Cacna1d/Cnga2/Cnr1/Slc10a6/Xntrpc/Slc13a3/Kcnip2/Slc39a10/Slc39a4/Slc23a1/Slc8a2/Scnn1g/Cnnm4/Slc39a3/Lrrc52/Ncs1/Tfrc/Cacna1g/Anxa2/Pkd2/Pkd1/Atp1a1/Nipal3/Kcng4/Kcnb1/Kcnc1/Atp2b4/Trpv4/Slc6a2/Anxa5/Kcnk2/Slc9a7/Pkdrej/Atp12a/Slc9a9/Slc9a2/Atp7a/Nalcn/Kcnf1/Kcnma1/Kcnj1…	78	molecular function
GO:0017147	GO:0017147	Wnt-protein binding	15/2602	29/28275	6.13747e-09	4.97135e-07	3.64095e-07	Fzd4/Lrp5/Ror2/Reck/Sfrp2/Ror1/Sfrp1/Fzd9/Wif1/Fzd7/Fzd10/Fzd2/Apcdd1/Ptpro/Cthrc1	15	molecular function
GO:0005506	GO:0005506	iron ion binding	41/2602	170/28275	7.1148e-09	5.37879e-07	3.93935e-07	Aox1/Cyp7b1/Agmo/Cyp2b10/Lcn2/Cyp46a1/Cyp27a1/Cyp4b1/Cyp3a13/Msmo1/Cyp2c29/Cyp3a11/Cyp4a12a/Cyp2c50/Phyh/Ftl1/Cyp1a2/Cyp3a25/Cyp2c54/Ch25h/Cyp2c70/Scd2/Cyp2j6/Cyp4v3/Cyp2e1/Cyp2f2/Dpyd/Xdh/Cyp4a10/Cyp2d26/Cyp2a12/Haao/Cyp3a59/P3h2/Egln3/Cyp2s1/P4ha2/P4ha1/Plod2/P3h3/Cyp11a1	41	molecular function
GO:0001968	GO:0001968	fibronectin binding	19/2602	48/28275	1.622e-08	1.14959e-06	8.41945e-07	Lilrb4b/Lilrb4a/Ctsl/Plg/Epha1/Ccn2/Thbs4/Ssc5d/Igfbp5/Mfap2/Myoc/Loxl3/Tnc/Comp/Mmp2/Fbln1/Plekha2/Itgb3/Fstl3	19	molecular function
GO:0004857	GO:0004857	enzyme inhibitor activity	73/2602	409/28275	2.87011e-08	1.91453e-06	1.40218e-06	Stfa3/Lilrb4b/Serpina3n/Dgkz/Simc1/Serpina3m/Ppp1r12a/Bcl2a1d/Uri1/Itih4/Wfdc2/Wfdc21/Spint2/Serpina10/Serpini1/Lilrb4a/Itih3/Wfdc17/Ambp/Hrg/Kng2/Ppp1r1b/Cdkn2d/Rarres1/Apoc3/Apoc1/Ctla2b/Cib1/Kng1/Hspb1/Apoa2/Serpina1c/Ugt1a9/Serpinb2/Serpina1b/Serpina3i/Serpinf2/Serpina1d/Serpina1a/Ugt1a1/Fetub/Serpina3k/Serpina3g/Gchfr/Pzp/Spint1/Serpinb10/Angptl3/Papln/Timp4/Dffa/Ppp1r27/Pi16/Trib2/Anxa2/Iti…	73	molecular function
GO:0019838	GO:0019838	growth factor binding	36/2602	153/28275	1.1206e-07	6.35381e-06	4.65344e-06	Fgfr4/Hap1/Il1rn/Il1r1/Pzp/Col5a1/Col6a1/Htra3/Col1a1/Ltbp4/Col3a1/Col1a2/Ccn2/Pdgfb/Kdr/Igfbp5/Srpx2/Ntrk2/Tgfb3/Col4a1/Htra1/Eng/Itgb4/Ccn4/Ccn3/Kl/Dusp1/Nkd2/Fgfr3/Col2a1/Ccn1/Itgb3/Kazald1/Pcsk6/Acvrl1/Epha3	36	molecular function
GO:0005518	GO:0005518	collagen binding	24/2602	80/28275	1.20589e-07	6.5118e-06	4.76915e-06	Ctsl/Col6a2/Nid1/Ecm2/Col6a1/Pcolce/Pdgfb/Antxr1/Tnxb/Smad7/Thbs4/Sparc/Mrc2/Itga11/Comp/C1qtnf1/Vwf/Abi3bp/Sparcl1/Serpinh1/Lox/Lum/Musk/Itga2	24	molecular function
GO:0050840	GO:0050840	extracellular matrix binding	19/2602	58/28275	5.40829e-07	2.73743e-05	2.00486e-05	Spp1/Eln/Nid1/Cd248/Thbs4/Sparc/Tinagl1/Ssc5d/Anxa2/Smoc2/Olfml2b/Bgn/Spock2/Sparcl1/Slit2/Plekha2/Ccn1/Itgb3/Itga2	19	molecular function
GO:0019842	GO:0019842	vitamin binding	32/2602	136/28275	5.55211e-07	2.73743e-05	2.00486e-05	Dhtkd1/S100g/Mocos/Pnpo/Phyh/Gnmt/C8g/Shmt1/Cth/Ttpa/Kyat1/Tpk1/Sds/Pygl/Hacl1/Gc/Rbp4/Gpt2/Rbp7/P3h2/Pam/Egln3/P4ha2/P4ha1/Mmachc/Comp/Rbp1/Mmab/Folr2/Plod2/P3h3/Pdxk	32	molecular function
GO:0004175	GO:0004175	endopeptidase activity	74/2602	450/28275	6.65618e-07	3.01924e-05	2.21125e-05	Sec11a/Ctla2a/Pcsk4/Psmb9/Psmb8/Casp7/Hp/Cd46/Casp12/F10/Mmp3/Mmp27/F7/Ctsl/Adamts7/Prtn3/Habp2/Tmprss2/Mmp11/Ctla2b/Cfb/Asprv1/Hpn/Atp23/Casp4/Adam11/Adam8/Pcsk9/Gzmb/Cfi/Mst1/F2/Proz/Plg/Corin/Htra3/Papln/Mmp15/Adamts2/Adamts12/Mcpt2/Adamts3/Prss23/Htra1/Ace/Plat/Adamts19/Bace2/Prss12/Nrip2/Usp12/Mmp2/Pappa/Mmp23/Adam19/Pcsk5/Sfrp1/Adamts14/Adamts16/Pcsk6/Tmprss13/Adamts17/Adam1a/Adamts20/Tll2/…	74	molecular function
GO:0038024	GO:0038024	cargo receptor activity	22/2602	78/28275	1.28975e-06	5.22349e-05	3.82561e-05	Scarb1/Abca1/Fpr2/Msr1/Tmprss2/Ldlr/Scarf1/Cfi/Asgr1/Corin/Loxl2/Ackr4/Tfrc/Ssc5d/Scara5/Loxl3/Prss12/Folr2/Tmprss13/Loxl4/Siglech/Ackr2	22	molecular function
GO:0071813	GO:0071813	lipoprotein particle binding	13/2602	31/28275	1.38445e-06	5.23321e-05	3.83273e-05	Scarb1/Abca1/Apcs/Crp/Msr1/Ldlr/Apoa2/Pcsk9/Scarf1/Pon1/Apoe/Sorl1/Mapt	13	molecular function
GO:0071814	GO:0071814	protein-lipid complex binding	13/2602	31/28275	1.38445e-06	5.23321e-05	3.83273e-05	Scarb1/Abca1/Apcs/Crp/Msr1/Ldlr/Apoa2/Pcsk9/Scarf1/Pon1/Apoe/Sorl1/Mapt	13	molecular function
GO:0001664	GO:0001664	G protein-coupled receptor binding	56/2602	320/28275	2.12544e-06	7.08897e-05	5.19187e-05	Jak2/Npff/Cxcl9/Cxcl5/Edn1/Ccl8/Saa2/Ccl19/Insl3/Slc9a3r1/Adm/Cxcl10/Ccl12/Cckbr/Ppp1r1b/Fcgr1/Ccl5/Ccrl2/Gnal/Msmp/Ccl4/Fpr1/Cxcl1/Rspo3/Agtr1a/Cxcl12/Myoc/Ace/Calm3/Itgb4/Ror2/S1pr2/Palm/Calm1/Apln/Flna/Homer2/Dnm1/Nes/Wnt9b/Tub/Sfrp1/Gnat3/Gnao1/Cabp1/Bbs1/Fzd7/Wnt2b/Calcb/Wnt5a/Pde4d/Magi2/Wnt10b/Cthrc1/Adra2c/Gnaz	56	molecular function
GO:0016757	GO:0016757	glycosyltransferase activity	49/2602	268/28275	2.54564e-06	8.24788e-05	6.04063e-05	Csgalnact1/Ugcg/Naprt/B3galt1/Parp16/Tiparp/B3gnt3/Upp2/St3gal4/Parp14/St8sia4/St6galnac5/Piga/Ugt1a9/Mfng/Pygl/Dpm1/B4galnt4/Ugt2b5/B4galnt1/Ugt1a1/Upp1/Galnt16/Pgap4/Colgalt2/Xylt1/B3glct/B4galt6/Chpf/Pyurf/Eogt/St3gal2/B3galnt2/Galnt17/St8sia5/St6galnac4/B3galt2/Has2/Lfng/St3gal3/Glt8d2/Has1/Glt28d2/Pigz/Gdpgp1/B3gnt9/Has3/St6galnac2/Gbgt1	49	molecular function
GO:0003924	GO:0003924	GTPase activity	52/2602	294/28275	3.51265e-06	0.000107658	7.88472e-05	Mx2/Gbp9/Rhebl1/Gbp4/Iigp1/Gm4951/Irgm1/Gm4841/Gbp2/Rasd1/Rab20/Igtp/Gch1/Tuba1c/Gbp11/Rab17/Gbp3/Rhod/Gnal/Mx1/Gbp8/Irgm2/Rhov/Gbp7/Gbp5/Rab32/Tuba1a/Tubb4b/Rab15/Tubb2b/Tuba4a/Dnajc27/Rab23/Rab11b/Agap1/Dnm1/Rasl11b/Rasl10a/Rab6a/Rab3a/Gnb4/Rab7b/Gnat3/Gnao1/Mras/Rragd/Rab9b/Septin6/Gbp10/Rab2b/Rab30/Gnaz	52	molecular function
GO:0045499	GO:0045499	chemorepellent activity	12/2602	29/28275	4.19218e-06	0.000125103	9.1624e-05	Sema7a/Sema4b/Efna5/Sema4c/Sema6b/Sema3a/Sema3c/Sema3b/Slit2/Sema4f/Sema3d/Sema6c	12	molecular function
GO:0008509	GO:0008509	anion transmembrane transporter activity	54/2602	313/28275	4.94679e-06	0.000143838	0.000105345	Slc26a11/Slc35b3/Slc37a1/Abcc4/Apol10b/Slc12a9/Apol9a/Slc16a11/Gabrr2/Sfxn2/Clcnkb/Slc6a9/Clcn2/Clca2/Slc39a14/Slc39a8/Slc6a20a/Slco2b1/Slc9a3r1/Slc52a2/Slc10a6/Slc13a3/Slc37a4/Slc16a12/Slc35d2/Gabrr1/Slc35d1/Slc22a18/Slc23a1/Gabre/Sfxn1/Abcc2/Slc17a9/Slc25a10/Best3/Lrrc8c/Slc16a1/Slc26a10/Clic5/Slc6a2/Slc2a10/Slc9a7/Slc9a9/Slc9a2/Slc25a24/Slc16a8/Clcn6/Slc6a8/Clca3a1/Slc22a14/Clcn4/Slc6a4/Gabra5…	54	molecular function
GO:0019955	GO:0019955	cytokine binding	31/2602	143/28275	5.21952e-06	0.000147973	0.000108374	Kit/Nog/Fzd4/Ager/Il18bp/Il13ra1/Tcap/Ccr2/Il17f/Gbp2/Il1rn/Tnfrsf9/Cxcr4/Ccrl2/Xcr1/Il1r1/Sostdc1/Prlr/Ackr4/Ltbp4/Tgfb3/Eng/Comp/Crlf1/Nbl1/Itgb3/Acvrl1/Tmc8/Scube3/Cd4/Ackr2	31	molecular function
GO:0016903	GO:0016903	oxidoreductase activity, acting on the aldehyde or oxo group of donors	19/2602	67/28275	6.14439e-06	0.000169945	0.000124465	Aox1/Dhtkd1/Cyp27a1/Aldh1a3/Adh5/Akr1c13/Aldh1a1/Fmo5/Aldh1a7/Aldh3a2/Aldh1l1/Aldh3a1/Akr1c19/Akr1b7/Gapdhs/Akr1c14/Far1/Aldh18a1/Aldh1l2	19	molecular function
GO:0005507	GO:0005507	copper ion binding	19/2602	68/28275	7.79567e-06	0.0002043	0.000149626	Prn/Ccs/F8/Mt1/Hamp/Ahcy/Cp/Ang/Prnd/Loxl2/Loxl1/Pam/Hephl1/Loxl3/Atp7a/Lox/Sco2/Loxl4/Moxd1	19	molecular function
GO:0030215	GO:0030215	semaphorin receptor binding	10/2602	22/28275	9.79961e-06	0.00024695	0.000180863	Sema7a/Sema4b/Sema4c/Sema6b/Sema3a/Sema3c/Sema3b/Sema4f/Sema3d/Sema6c	10	molecular function
GO:0005496	GO:0005496	steroid binding	27/2602	122/28275	1.38593e-05	0.000341661	0.000250228	Prom1/Npc1/Stard5/Osbp2/Rora/Sult1e1/Cyp3a13/Soat2/Crp/Hsd11b1/S100g/Cyp3a11/Scp2/Nr1h4/Cyp3a25/Pgrmc1/Apoa2/Ugt1a9/Ugt1a1/Gc/Apoa5/Cyp3a59/Atp1a1/Comp/Esrrb/Cyp11a1/Esrrg	27	molecular function
GO:0030246	GO:0030246	carbohydrate binding	48/2602	277/28275	1.43339e-05	0.000345844	0.000253292	Sftpd/Clec2d/Lgals8/Ly75/Cd302/Layn/Apcs/Clec2i/Clec9a/Clec4d/Clec4a2/Phyh/Lgals4/Cd22/Ptx3/Lgals9/Pygl/Dpm1/Adgrl3/Alpk1/Lman1l/Clec12b/Galm/Asgr1/Clec4e/Loxl2/Cd248/Galnt16/Mrc2/P3h2/Pam/Egln3/Pkd1/Clec11a/Cd93/Eng/Cilp2/P4ha2/P4ha1/Clec3b/Galnt17/Ppp1r3c/Plod2/P3h3/Frem1/Hk2/Klrg1/Acan	48	molecular function
GO:0015267	GO:0015267	channel activity	73/2602	482/28275	1.59322e-05	0.000355235	0.00026017	Kcnt1/Tmc4/Gsdmd/Apol10b/Calhm6/Apol9a/Kcne4/Mcoln2/Asic5/Gabrr2/Scnn1a/Clcnkb/Chrna10/Clcn2/Clca2/Kcnh7/Kcnab3/Cacna1d/Gjb2/Aqp2/Cnga2/Cnr1/Xntrpc/Kcnip2/Gabrr1/Hvcn1/Gabre/Unc80/Scnn1g/Aqp7/Lrrc52/Ncs1/Gjc2/Best3/Cacna1g/Lrrc8c/Gja5/Anxa2/Pkd2/Piezo2/Pkd1/Kcng4/Kcnb1/Kcnc1/Trpv4/Clic5/Kcnk2/Pkdrej/Calhm2/Chrna2/Nalcn/Kcnf1/Kcnma1/Kcnj12/Kcnv2/Aqp4/Grik4/Ryr3/Clcn6/Clca3a1/Trpm3/Kcnk10/Tmc8/Cacn…	73	molecular function
GO:0022803	GO:0022803	passive transmembrane transporter activity	73/2602	482/28275	1.59322e-05	0.000355235	0.00026017	Kcnt1/Tmc4/Gsdmd/Apol10b/Calhm6/Apol9a/Kcne4/Mcoln2/Asic5/Gabrr2/Scnn1a/Clcnkb/Chrna10/Clcn2/Clca2/Kcnh7/Kcnab3/Cacna1d/Gjb2/Aqp2/Cnga2/Cnr1/Xntrpc/Kcnip2/Gabrr1/Hvcn1/Gabre/Unc80/Scnn1g/Aqp7/Lrrc52/Ncs1/Gjc2/Best3/Cacna1g/Lrrc8c/Gja5/Anxa2/Pkd2/Piezo2/Pkd1/Kcng4/Kcnb1/Kcnc1/Trpv4/Clic5/Kcnk2/Pkdrej/Calhm2/Chrna2/Nalcn/Kcnf1/Kcnma1/Kcnj12/Kcnv2/Aqp4/Grik4/Ryr3/Clcn6/Clca3a1/Trpm3/Kcnk10/Tmc8/Cacn…	73	molecular function
GO:0042813	GO:0042813	Wnt receptor activity	8/2602	15/28275	1.8103e-05	0.000387336	0.00028368	Fzd4/Pkd1/Lrp5/Ror1/Fzd9/Fzd7/Fzd10/Fzd2	8	molecular function
GO:0003779	GO:0003779	actin binding	68/2602	444/28275	2.12808e-05	0.000438772	0.000321351	Ablim3/Myo1d/Eps8l1/Ssh3/Hdac6/Hook1/Scnn1a/Gbp2/Aif1/Shroom1/Aqp2/Fhl3/Sptbn2/Cxcr4/Gc/Vill/Ang/Shroom4/Sptan1/Abra/Sptbn1/Antxr1/Myh10/Afap1/Ace/Synpo2l/Vash1/Epb41l2/Mical2/Ncald/Coro2b/Pdlim4/Xirp1/Flna/Fam107a/Dbn1/Trpv4/Tns1/Homer2/Myh7b/Slc6a2/Zfp185/Epb41l1/Mtss2/Aif1l/Ajuba/Fgd4/Dnase1/Myh11/Daam2/Cnn2/Kcnma1/Dmtn/Lasp1/Phactr3/Emd/Espn/Lsp1/Synpo/Kbtbd13/Tln2/Myoz3/Phactr1/Prickle4/Slc6…	68	molecular function
GO:0140678	GO:0140678	molecular function inhibitor activity	17/2602	61/28275	2.4022e-05	0.000486446	0.000356267	Id2/Wnk3/Wnk2/Hamp/Rsc1a1/Hamp2/Pcsk9/Wnk4/Lef1/Id1/Smad7/Lynx1/Calm3/Calm1/Dbn1/Kcnk2/Cav1	17	molecular function
GO:0034185	GO:0034185	apolipoprotein binding	9/2602	20/28275	3.05629e-05	0.000597558	0.000437643	Scarb1/Abca1/Lilrb4b/Lilrb4a/Lcat/Pcsk9/Mttp/Plg/Mapt	9	molecular function
GO:0005543	GO:0005543	phospholipid binding	69/2602	459/28275	3.41692e-05	0.000656743	0.00048099	Scarb1/Abca1/Anxa13/Pla2g4e/Mitd1/Gsdmd/Ing2/Cpne7/Syt15/Cpne8/F10/Unc13a/Vnn1/Syt1/Rasa2/Snx10/Fcgr4/Pctp/Apoc3/Pla2g4c/Bin2/Doc2b/Apoa2/Cd300lf/Apob/Ttpa/Nr5a2/Pon1/Dab1/Apoh/Pemt/Apoe/Vill/Sh3yl1/Apoa5/Thy1/Sptbn1/Apba1/Axl/Exoc8/Plekhf1/Cavin2/Anxa2/Trim72/Snx27/Lpar1/Agap1/Mtss2/Anxa5/Jph2/Pitpnm2/Fzd7/Pacsin2/Bdh1/Myof/Epdr1/Racgap1/Syt17/Dab2ip/Mcf2l/Ankfy1/Hs1bp3/Syt7/Ighm/Pla2g5/Snx19/Pn…	69	molecular function
GO:0016765	GO:0016765	transferase activity, transferring alkyl or aryl (other than methyl) groups	17/2602	63/28275	3.7939e-05	0.000717047	0.000525156	Gstp1/Nus1/Fdft1/Srm/Gstt3/Gsta3/Gstt1/Gstm3/Mgst1/Gsta2/Gstt2/Mat1a/Gstm6/Gsta1/Sec14l2/Ubiad1/Mmab	17	molecular function
GO:0005319	GO:0005319	lipid transporter activity	32/2602	165/28275	4.03714e-05	0.000748899	0.000548484	Atp11c/Abca1/Npc1/Abcc4/Stard5/Osbp2/Npc1l1/Xkr8/Slco2b1/Scp2/Pctp/Slc10a6/Apoa2/Slc27a5/Prelid3a/Apob/Abcc3/Ttpa/Mttp/Slc27a2/Tmem30b/Rbp4/Abcd3/Apoe/Atp8b2/Abca9/Atp11a/Slc27a3/Abca8b/Pitpnm2/Atp8a2/Abca8a	32	molecular function
GO:0016645	GO:0016645	oxidoreductase activity, acting on the CH-NH group of donors	11/2602	30/28275	4.09451e-05	0.000748899	0.000548484	Prodh/Paox/Qdpr/Blvrb/Aass/Aldh1l1/Mthfd1l/Pipox/Pycr1/Mthfr/Aldh1l2	11	molecular function
GO:0019199	GO:0019199	transmembrane receptor protein kinase activity	19/2602	76/28275	4.34689e-05	0.000782441	0.000573049	Kit/Fgfr4/Ephb1/Sostdc1/Epha1/Ret/Axl/Kdr/Ntrk2/Eng/Ephb3/Ror2/Ephb2/Ephb4/Ror1/Fgfr3/Acvrl1/Epha3/Musk	19	molecular function
GO:0072341	GO:0072341	modified amino acid binding	24/2602	109/28275	4.44319e-05	0.000787278	0.000576592	Scarb1/Anxa13/Gsdmd/Syt15/Syt1/Gstm3/Gnmt/Mgst1/Gsta2/Cd300lf/Gstm6/Gsta1/Axl/Cavin2/Anxa2/Trim72/Mmachc/Folr2/Jph2/Dpep1/Mthfr/Syt17/Syt7/Adgrb1	24	molecular function
GO:0043548	GO:0043548	phosphatidylinositol 3-kinase binding	13/2602	41/28275	4.91348e-05	0.000844224	0.000618299	Pik3ip1/Jak2/Xbp1/Hcst/Dab1/Axl/Irs1/Atp1a1/Calm3/Calm1/Nlrc3/Irs2/Dab2ip	13	molecular function
GO:0031406	GO:0031406	carboxylic acid binding	34/2602	184/28275	6.57464e-05	0.00105149	0.0007701	Stard5/Gstp1/Adh5/Akr1c13/Scp2/Rida/Nr1h4/Grhpr/Phyh/Gnmt/Apoc1/Shmt1/Gsta2/Ugt1a9/Cd22/Pygl/Gsta1/Ugt1a1/Akr1c19/Hnf4a/Akr1c14/Rbp7/L1cam/P3h2/Pam/Egln3/P4ha2/P4ha1/Rbp1/Folr2/Plod2/Epdr1/P3h3/Grin2d	34	molecular function
GO:0044325	GO:0044325	transmembrane transporter binding	29/2602	147/28275	6.58343e-05	0.00105149	0.0007701	Kcne4/Tcap/Id2/Hap1/Pde4b/Kcnab3/Cib1/Kcnip2/Lrrc52/Pkd2/Pkd1/Cbarp/Kcng4/Calm3/Kcnb1/Ank1/Kcnc1/Calm1/Flna/Bag2/Cabp1/Fhl1/Rims4/Akap6/Slc5a3/Nos1/Pde4d/Cav1/Slc8a1	29	molecular function
GO:0002020	GO:0002020	protease binding	34/2602	185/28275	7.35334e-05	0.00115815	0.000848214	Kit/Tnfrsf10b/Rffl/Stfa3/Ubc/Lcn2/Xbp1/Casp12/Fas/Insl3/Kng2/Kng1/Ldlr/Tnf/Serpina1c/Nos1ap/Serpina1b/Il1r1/Serpinf2/Serpina1d/Pzp/Brca2/Col1a1/Hspg2/Col3a1/Col1a2/Timp4/Anxa2/Ntrk2/Comp/Pdzd3/Vwf/Itgb3/Serpinb9b	34	molecular function
GO:0005216	GO:0005216	ion channel activity	65/2602	438/28275	8.37145e-05	0.00129668	0.00094967	Kcnt1/Tmc4/Apol10b/Calhm6/Apol9a/Kcne4/Mcoln2/Asic5/Gabrr2/Scnn1a/Clcnkb/Chrna10/Clcn2/Clca2/Kcnh7/Kcnab3/Cacna1d/Cnga2/Cnr1/Xntrpc/Kcnip2/Gabrr1/Hvcn1/Gabre/Unc80/Scnn1g/Lrrc52/Ncs1/Best3/Cacna1g/Lrrc8c/Anxa2/Pkd2/Piezo2/Pkd1/Kcng4/Kcnb1/Kcnc1/Trpv4/Clic5/Kcnk2/Pkdrej/Calhm2/Chrna2/Nalcn/Kcnf1/Kcnma1/Kcnj12/Kcnv2/Grik4/Ryr3/Clcn6/Clca3a1/Trpm3/Kcnk10/Tmc8/Cacna2d2/Asic1/Clcn4/Hcn2/Kcna1/Gabra5/K…	65	molecular function
GO:0022804	GO:0022804	active transmembrane transporter activity	60/2602	396/28275	8.57591e-05	0.00129668	0.00094967	Abca1/Slc26a11/Slc37a1/Abcc4/Slc12a9/Slc16a13/Slc16a11/Slc34a2/Slc8b1/Slc6a9/Slc39a14/Slc39a8/Slc6a20a/Slco2b1/Tap1/Slc10a6/Slc15a3/Slc13a3/Slc37a4/Slc16a12/Slc6a19/Slc35d2/Slc15a2/Abcc3/Slc35d1/Slc22a18/Slc16a2/Slc23a1/Abcd3/Abcc2/Slc8a2/Slc25a10/Atp1a1/Abcb9/Slc16a1/Atp2b4/Abca9/Slc26a10/Slc29a4/Abca8b/Slc6a2/Anxa5/Slc9a7/Atp12a/Slc9a9/Slc9a2/Atp7a/Atp6v0a4/Slc16a8/Atp2b1/Cybrd1/Slc5a3/Clcn6/Sl…	60	molecular function
GO:0042578	GO:0042578	phosphoric ester hydrolase activity	55/2602	357/28275	0.000106174	0.00152486	0.00111678	Plppr3/Mtmr14/Pde9a/Ssh3/Inpp5f/Plppr2/Ppp1r12a/Cdc25a/Plpp6/Hmox1/Car3/Lpin3/Pde4b/Ctdsp2/Acpp/Plcxd2/Ccl5/Pon1/Plpp2/Cdc14b/Gdpd3/Plpp1/Plpp3/Dusp18/Ptpn14/Ptprr/Ptprb/Atp1a1/Dusp8/Noct/Ppm1f/Eya2/Pde4a/Plpp7/Pptc7/Gdpd5/Ppp1r3c/Dusp1/Alpl/Nt5dc3/Ptpdc1/Inpp5j/Phospho1/Lrrc30/Inpp4b/Ptprm/Ptpro/Pfkfb2/Pde10a/Pde4d/Dusp10/Pde6g/Pp2d1/Ptprt/Nt5c1a	55	molecular function
GO:0008195	GO:0008195	phosphatidate phosphatase activity	7/2602	14/28275	0.000106229	0.00152486	0.00111678	Plppr3/Plppr2/Plpp6/Lpin3/Plpp2/Plpp1/Plpp3	7	molecular function
GO:0015459	GO:0015459	potassium channel regulator activity	14/2602	50/28275	0.000116768	0.00165518	0.00121223	Kcne4/Wnk3/Wnk2/Kcnab3/Kcnip2/Wnk4/Lrrc52/Flna/Kcnk2/Amigo1/Slc5a3/Cav1/Kcnmb1/Prkcz	14	molecular function
GO:0008528	GO:0008528	G protein-coupled peptide receptor activity	28/2602	146/28275	0.00014494	0.00200442	0.00146801	Mc5r/Ccr2/Crhr2/Fpr2/Cckbr/Gpr182/Cxcr4/Ccrl2/Fpr1/Xcr1/Ltb4r1/F2rl3/Vipr1/Agtr1a/Ackr4/F2rl1/Sstr3/S1pr2/Vipr2/Hcrtr1/Mrgprh/Gpr165/F2r/Aplnr/Lgr5/Agtr2/Rxfp3/Ackr2	28	molecular function
GO:0031418	GO:0031418	L-ascorbic acid binding	8/2602	19/28275	0.000151809	0.00204942	0.00150097	Phyh/P3h2/Pam/Egln3/P4ha2/P4ha1/Plod2/P3h3	8	molecular function
GO:0016810	GO:0016810	hydrolase activity, acting on carbon-nitrogen (but not peptide) bonds	26/2602	133/28275	0.000178574	0.00235469	0.00172454	Hdac6/Acy1/Ada/Gda/Acer2/Vnn1/Aspa/Aspg/Gch1/Rida/Sirt1/Hdac4/Fhit/Arg1/Afmid/Vnn3/Gls2/Pm20d1/Dpysl3/Adal/Dpep1/Ddah2/Naalad2/Dpysl4/Hdac9/Dpysl5	26	molecular function
GO:0004879	GO:0004879	nuclear receptor activity	14/2602	53/28275	0.000230068	0.00289905	0.00212323	Rora/Nr1h4/Nr1i3/Nr5a2/Hnf4a/Nr1d1/Esrrb/Rarg/Nr4a3/Nr4a1/Rxrg/Ppara/Nr4a2/Esrrg	14	molecular function
GO:0098531	GO:0098531	ligand-activated transcription factor activity	14/2602	53/28275	0.000230068	0.00289905	0.00212323	Rora/Nr1h4/Nr1i3/Nr5a2/Hnf4a/Nr1d1/Esrrb/Rarg/Nr4a3/Nr4a1/Rxrg/Ppara/Nr4a2/Esrrg	14	molecular function
GO:0033695	GO:0033695	oxidoreductase activity, acting on CH or CH2 groups, quinone or similar compound as acceptor	8/2602	20/28275	0.00023264	0.00289905	0.00212323	Cyp3a13/Cyp2c29/Cyp3a11/Cyp2c50/Cyp1a2/Cyp3a25/Cyp2c54/Cyp3a59	8	molecular function
GO:0034875	GO:0034875	caffeine oxidase activity	8/2602	20/28275	0.00023264	0.00289905	0.00212323	Cyp3a13/Cyp2c29/Cyp3a11/Cyp2c50/Cyp1a2/Cyp3a25/Cyp2c54/Cyp3a59	8	molecular function
GO:0046332	GO:0046332	SMAD binding	19/2602	86/28275	0.000254354	0.00310148	0.00227148	Smad1/Tgif1/Ankrd1/Col5a2/Col3a1/Pmepa1/Col1a2/Tgfb1i1/Prdm16/Smad7/Flna/Ldlrad4/Hipk2/Ski/Tob1/Acvrl1/Magi2/Creb3l1/Axin2	19	molecular function
GO:0001653	GO:0001653	peptide receptor activity	28/2602	153/28275	0.000327005	0.00386275	0.00282903	Mc5r/Ccr2/Crhr2/Fpr2/Cckbr/Gpr182/Cxcr4/Ccrl2/Fpr1/Xcr1/Ltb4r1/F2rl3/Vipr1/Agtr1a/Ackr4/F2rl1/Sstr3/S1pr2/Vipr2/Hcrtr1/Mrgprh/Gpr165/F2r/Aplnr/Lgr5/Agtr2/Rxfp3/Ackr2	28	molecular function
GO:0019001	GO:0019001	guanyl nucleotide binding	56/2602	382/28275	0.000341317	0.00389238	0.00285073	Mocs1/Gbp9/Rhebl1/Gbp4/Iigp1/Irgm1/Gimap5/Gbp2/Rasd1/Rab20/Gch1/Tuba1c/Gbp11/Cnga2/Rab17/Gbp3/Rhod/Gnal/Gbp8/Hcar2/Rhov/Gbp7/Gbp5/Rab32/Tuba1a/Tubb4b/Rab15/Tubb2b/Tuba4a/Ehd2/Dnajc27/Rab23/Rab11b/Agap1/Dnm1/Rasl11b/Rasl10a/Irgq/Rab6a/Rab3a/Rab7b/Gnat3/Gnao1/Mfhas1/H1f4/Mras/Pde10a/Rragd/Rab9b/Septin6/Gbp10/Pde6g/Urgcp/Rab2b/Rab30/Gnaz	56	molecular function
GO:0032561	GO:0032561	guanyl ribonucleotide binding	56/2602	382/28275	0.000341317	0.00389238	0.00285073	Mocs1/Gbp9/Rhebl1/Gbp4/Iigp1/Irgm1/Gimap5/Gbp2/Rasd1/Rab20/Gch1/Tuba1c/Gbp11/Cnga2/Rab17/Gbp3/Rhod/Gnal/Gbp8/Hcar2/Rhov/Gbp7/Gbp5/Rab32/Tuba1a/Tubb4b/Rab15/Tubb2b/Tuba4a/Ehd2/Dnajc27/Rab23/Rab11b/Agap1/Dnm1/Rasl11b/Rasl10a/Irgq/Rab6a/Rab3a/Rab7b/Gnat3/Gnao1/Mfhas1/H1f4/Mras/Pde10a/Rragd/Rab9b/Septin6/Gbp10/Pde6g/Urgcp/Rab2b/Rab30/Gnaz	56	molecular function
GO:0005249	GO:0005249	voltage-gated potassium channel activity	19/2602	88/28275	0.000347371	0.00389238	0.00285073	Kcnt1/Kcne4/Kcnh7/Kcnab3/Cnga2/Kcnip2/Lrrc52/Pkd2/Kcng4/Kcnb1/Kcnc1/Kcnk2/Kcnf1/Kcnma1/Kcnj12/Kcnv2/Hcn2/Kcna1/Kcng2	19	molecular function
GO:0005525	GO:0005525	GTP binding	53/2602	359/28275	0.000408157	0.00449369	0.00329112	Mocs1/Gbp9/Rhebl1/Gbp4/Iigp1/Irgm1/Gimap5/Gbp2/Rasd1/Rab20/Gch1/Tuba1c/Gbp11/Rab17/Gbp3/Rhod/Gnal/Gbp8/Hcar2/Rhov/Gbp7/Gbp5/Rab32/Tuba1a/Tubb4b/Rab15/Tubb2b/Tuba4a/Ehd2/Dnajc27/Rab23/Rab11b/Agap1/Dnm1/Rasl11b/Rasl10a/Irgq/Rab6a/Rab3a/Rab7b/Gnat3/Gnao1/Mfhas1/H1f4/Mras/Rragd/Rab9b/Septin6/Gbp10/Urgcp/Rab2b/Rab30/Gnaz	53	molecular function
GO:0016628	GO:0016628	oxidoreductase activity, acting on the CH-CH group of donors, NAD or NADP as acceptor	10/2602	33/28275	0.000545903	0.00567939	0.00415951	Bdh2/Akr1c13/Pecr/Tm7sf2/Decr2/Blvrb/Dpyd/Akr1c19/Akr1c14/Ptgr2	10	molecular function
GO:0070325	GO:0070325	lipoprotein particle receptor binding	10/2602	33/28275	0.000545903	0.00567939	0.00415951	Crp/Syt1/Apoc3/Apoa2/Pcsk9/Apob/Apoe/Apoa5/Slc9a3r2/Sacs	10	molecular function
GO:0033218	GO:0033218	amide binding	63/2602	452/28275	0.000600999	0.00619575	0.00453768	Cemip/Scarb1/H2-Q6/H2-Q4/Fzd4/Gsap/Map1lc3b/Tlr1/Ager/Mchr1/H2-T10/Crhr2/H2-Q2/H2-Q1/Soat2/Fpr2/Ctsl/Msr1/Lbp/Gcdh/H2-Q7/Ppig/H2-T23/Scp2/Cd1d1/Nr1h4/Tap1/Gstm3/Cckbr/Fcgr2b/Gnmt/Mgst1/Ldlr/Gsta2/Cd300lf/Gstm6/Vipr1/Gsta1/Hnf4a/Prlr/Apoe/Ang/Apba1/Sstr3/Kdelr3/Fkbp10/Crip1/Mmachc/Acot11/Ldlrad3/Itm2a/Ephb2/Anxa5/Sorl1/Pcsk5/Folr2/Cmklr1/Vipr2/Cabp1/Hcrtr1/Epdr1/Itga2/Pnpla3	63	molecular function
GO:0017171	GO:0017171	serine hydrolase activity	35/2602	215/28275	0.000648857	0.00662886	0.00485489	Sec11a/Pcsk4/Tmprss9/Hp/F10/F7/Prtn3/Habp2/Tmprss2/Cfb/Hpn/Pcsk9/Gzmb/Cfi/Aadac/Mst1/F2/Proz/Plg/Corin/Htra3/Mcpt2/Prss23/Htra1/Ace/Plat/Prss12/Mmp2/Pcsk5/Pcsk6/Tmprss13/Mcpt4/Prepl/Pcsk1/Tpsab1	35	molecular function
GO:0001530	GO:0001530	lipopolysaccharide binding	10/2602	34/28275	0.000710139	0.00712653	0.00521937	Sftpd/Scarb1/Lbp/Ninj1/F2/Ly96/Tril/Nepn/Spon2/Adgrb1	10	molecular function
GO:0016782	GO:0016782	transferase activity, transferring sulphur-containing groups	17/2602	80/28275	0.000843127	0.00807681	0.00591535	Sult1a1/Sult1e1/Sult3a2/Sult2a1/Mocos/Sugct/Tst/Sult2a5/Sult1d1/Sult2a7/Acaa1b/Chst4/Chst10/Hs3st1/Chst3/Hs3st3a1/Hs3st5	17	molecular function
GO:0043178	GO:0043178	alcohol binding	18/2602	89/28275	0.0011084	0.0100361	0.0073503	Prom1/Npc1/Stard5/Osbp2/Adh1/Soat2/Crp/Scp2/C8g/Apoa2/Xntrpc/Tpk1/Dpm1/Rbp4/Apoa5/Rbp7/Rbp1/Cyp11a1	18	molecular function
GO:0016174	GO:0016174	NAD(P)H oxidase H2O2-forming activity	5/2602	10/28275	0.00111512	0.0100361	0.0073503	Fmo5/Kmo/Mical2/Duox1/Duox2	5	molecular function
GO:0043394	GO:0043394	proteoglycan binding	13/2602	55/28275	0.00119461	0.0106668	0.00781222	Gpnmb/Ctsl/Hrg/Cfhr4/Apoe/Col5a1/Nid1/Col5a3/Fbln7/Tnc/Comp/Slit2/Col2a1	13	molecular function
GO:0017022	GO:0017022	myosin binding	16/2602	76/28275	0.0013137	0.0113828	0.00833661	Mylk2/Npc1l1/Llgl2/Hap1/Slc9a3r1/Shroom1/Cxcr4/Shroom4/Axl/Myoc/Rab11b/Rab6a/Rab3a/Nkd2/Myl9/Actc1	16	molecular function
GO:0019865	GO:0019865	immunoglobulin binding	8/2602	25/28275	0.00131494	0.0113828	0.00833661	Ambp/Fcgr4/Hrg/Fcgr2b/Fcgr1/Cd300lg/Vwf/Cd4	8	molecular function
GO:0140375	GO:0140375	immune receptor activity	24/2602	136/28275	0.00141985	0.0121061	0.00886632	Fzd4/Il13ra1/Ccr2/Il18rap/Fpr2/Fcgr4/Fcgr2b/Fcgr1/Cxcr4/Ccrl2/Csf2rb2/Fpr1/Xcr1/Pigr/Il1r1/Il17ra/Prlr/Ackr4/Gfra2/Crlf1/Cmklr1/Gfra3/Cd4/Ackr2	24	molecular function
GO:0030547	GO:0030547	signaling receptor inhibitor activity	10/2602	37/28275	0.00146135	0.0121924	0.00892955	Lilrb4b/Lilrb4a/Angpt2/Il1rn/Ccl5/Pcsk9/Clec12b/Igsf1/Lynx1/Dkk3	10	molecular function
GO:0005516	GO:0005516	calmodulin binding	31/2602	192/28275	0.00146223	0.0121924	0.00892955	Myo1d/Mylk2/Iqcb1/Phka2/Fas/Unc13a/Syt1/Cnga2/Cth/Slc8a2/Sptan1/Sptbn1/Myh10/Map6/Adcy1/Atp2b4/Wfs1/Trpv4/Camkk1/Rasgrf2/Adcy3/Myh11/Cnn2/Atp2b1/Ryr3/Nos1/Phka1/Slc8a1/Esrrg/Syt7/Enkur	31	molecular function
GO:0050660	GO:0050660	flavin adenine dinucleotide binding	17/2602	86/28275	0.00194954	0.0156792	0.0114833	Aox1/Prodh/Acad10/Steap4/Por/Gcdh/Fmo4/Fmo5/Kmo/Qsox1/Dpyd/Xdh/Mical2/Mmachc/Mthfr/Nos1/Foxred2	17	molecular function
GO:0019200	GO:0019200	carbohydrate kinase activity	7/2602	21/28275	0.00202072	0.0159132	0.0116546	Gne/Rbks/Fggy/Khk/Xylb/Hk2/Pfkfb2	7	molecular function
GO:0050998	GO:0050998	nitric-oxide synthase binding	7/2602	21/28275	0.00202072	0.0159132	0.0116546	Nos1ap/Calm3/Atp2b4/Calm1/Dnm1/Slc6a4/Cav1	7	molecular function
GO:0120020	GO:0120020	cholesterol transfer activity	7/2602	21/28275	0.00202072	0.0159132	0.0116546	Abca1/Stard5/Scp2/Apoa2/Apob/Mttp/Apoe	7	molecular function
GO:0046977	GO:0046977	TAP binding	8/2602	27/28275	0.00228535	0.0175107	0.0128246	H2-Q6/H2-Q4/H2-Q2/H2-Q1/H2-Q7/H2-T23/Tap1/Abcb9	8	molecular function
GO:0046978	GO:0046978	TAP1 binding	8/2602	27/28275	0.00228535	0.0175107	0.0128246	H2-Q6/H2-Q4/H2-Q2/H2-Q1/H2-Q7/H2-T23/Tap1/Abcb9	8	molecular function
GO:0050661	GO:0050661	NADP binding	11/2602	46/28275	0.00252511	0.0190898	0.0139811	Idh1/Hsd11b1/Qdpr/Por/Grhpr/Fmo4/Fmo5/Dpyd/Gapdhs/Mthfr/Nos1	11	molecular function
GO:0070888	GO:0070888	E-box binding	11/2602	46/28275	0.00252511	0.0190898	0.0139811	Tfap4/Scx/Clock/Snai2/Nr1d1/Arntl/Tal1/Myog/Ciart/Tcf15/Bhlhe41	11	molecular function
GO:0030552	GO:0030552	cAMP binding	7/2602	22/28275	0.00273066	0.0200592	0.0146911	Pde4b/Cnga2/Pde4a/Popdc2/Pde10a/Pde4d/Hcn2	7	molecular function
GO:0016860	GO:0016860	intramolecular oxidoreductase activity	13/2602	60/28275	0.00275947	0.0200592	0.0146911	Hyi/Ebpl/Pdia5/Qsox1/Ebp/Gsta2/Ero1b/Gsta1/Ehhadh/Cyp2s1/Gnpda1/Itgb3/Enox1	13	molecular function
GO:0031432	GO:0031432	titin binding	5/2602	12/28275	0.00299524	0.0213623	0.0156454	Tcap/Ankrd1/Calm3/Calm1/Ankrd23	5	molecular function
GO:0031543	GO:0031543	peptidyl-proline dioxygenase activity	5/2602	12/28275	0.00299524	0.0213623	0.0156454	P3h2/Egln3/P4ha2/P4ha1/P3h3	5	molecular function
GO:0030165	GO:0030165	PDZ domain binding	21/2602	120/28275	0.00302377	0.0214184	0.0156866	Fzd4/Llgl2/Lpar2/Slc9a3r1/Cacna1d/Aqp2/Nos1ap/Cxadr/Apba1/L1cam/Atp2b4/Lpar1/Plekha2/Fzd7/Kcnj12/Atp2b1/Fzd2/Kirrel3/Hcn2/Musk/Adgrb1	21	molecular function
GO:0016722	GO:0016722	oxidoreductase activity, acting on metal ions	6/2602	17/28275	0.0030607	0.0214249	0.0156913	Steap4/Steap2/Cp/Hephl1/Mmachc/Cybrd1	6	molecular function
GO:0004180	GO:0004180	carboxypeptidase activity	10/2602	41/28275	0.00335069	0.0226171	0.0165645	Ctsl/Cpb2/Cpxm2/Ace/Vash1/Cpm/Naalad2/Pm20d2/Agbl2/Cpa3	10	molecular function
GO:0048029	GO:0048029	monosaccharide binding	17/2602	91/28275	0.00362864	0.0241002	0.0176506	Sftpd/Clec4d/Clec4a2/Phyh/Pygl/Dpm1/Alpk1/Lman1l/P3h2/Pam/Egln3/Eng/P4ha2/P4ha1/Plod2/P3h3/Hk2	17	molecular function
GO:0016829	GO:0016829	lyase activity	30/2602	195/28275	0.00363415	0.0241002	0.0176506	Mocs1/Chac1/Ogg1/Npl/Car3/Car1/L3hypdh/Hacd3/Rsad2/Echdc2/Asl/Cyp1a2/Shmt1/Hoga1/Cth/Pcbd1/Kyat1/Sds/Hacl1/Ehhadh/Pm20d1/Sdsl/Adcy7/Pam/Adcy1/Cyp2s1/Amd1/Hacd1/Adcy3/Polq	30	molecular function
GO:0071889	GO:0071889	14-3-3 protein binding	12/2602	55/28275	0.00372241	0.0242541	0.0177634	H2-Q6/H2-Q4/Kif13b/Ppp1r12a/H2-Q2/H2-Q1/H2-Q7/H2-T23/Zfp36l1/Irs2/Dab2ip/Prkcz	12	molecular function
GO:0038187	GO:0038187	pattern recognition receptor activity	8/2602	29/28275	0.00374291	0.0242541	0.0177634	Scarb1/Trim12c/Clec4d/Trim30a/Trim12a/Trim30d/Ly96/Clec4e	8	molecular function
GO:0035591	GO:0035591	signaling adaptor activity	14/2602	70/28275	0.00420607	0.0269944	0.0197703	Stap2/Tradd/Lat/Abi2/Grb10/Irs1/Fcrls/Homer2/Gnb4/Sh3rf1/Sorbs1/Afap1l2/Dab2ip/Magi2	14	molecular function
GO:0043295	GO:0043295	glutathione binding	6/2602	18/28275	0.00423721	0.0269944	0.0197703	Gstm3/Mgst1/Gsta2/Gstm6/Gsta1/Mmachc	6	molecular function
GO:0008484	GO:0008484	sulfuric ester hydrolase activity	5/2602	13/28275	0.00450106	0.0277403	0.0203166	Arsg/Sulf1/Sulf2/Arsi/Arsj	5	molecular function
GO:0005112	GO:0005112	Notch binding	7/2602	24/28275	0.00470638	0.0286938	0.0210149	Chac1/Dll4/Notch4/Tcim/Ccn3/Ncor2/Dtx1	7	molecular function
GO:0042288	GO:0042288	MHC class I protein binding	10/2602	43/28275	0.00483954	0.0293478	0.0214939	H2-Q6/H2-Q4/H2-Q2/H2-Q1/Pilra/H2-Q7/H2-T23/Tap1/Cd244a/Abcb9	10	molecular function
GO:0005080	GO:0005080	protein kinase C binding	13/2602	64/28275	0.00496963	0.0298178	0.0218381	Pkp2/Hspb1/Ugt1a9/Pea15a/Irs1/Cavin2/BC034090/Flna/Trpv4/Casq2/Itgb3/Dact3/Hdac9	13	molecular function
GO:0001846	GO:0001846	opsonin binding	6/2602	19/28275	0.00571656	0.0337634	0.0247279	Apcs/Crp/Ptx3/Cfhr4/Cfhr2/Cd93	6	molecular function
GO:0005096	GO:0005096	GTPase activator activity	34/2602	236/28275	0.00593126	0.03485	0.0255236	Tbc1d15/Tbc1d17/Llgl2/Rasa2/Chn2/Plekhg6/Asap3/Arhgef15/Thy1/Cdc42ep2/Adprhl1/Arhgef10l/Arhgap24/Sgsm2/Arhgap31/Dlc1/Stard8/Rgs4/Cavin4/Tiam2/Agap1/Rin1/Mtss2/Arhgap20/Rgs12/Racgap1/Tbc1d4/Dab2ip/Elmod1/Arhgap28/Grtp1/Tagap/Rgs6/Tbc1d25	34	molecular function
GO:0019215	GO:0019215	intermediate filament binding	5/2602	14/28275	0.00647628	0.0374699	0.0274425	Pkp2/Sirt1/Vim/Nes/Evpl	5	molecular function
GO:0001848	GO:0001848	complement binding	7/2602	26/28275	0.00760125	0.0416416	0.0304978	Apcs/Crp/C8g/Ptx3/Cfhr4/Cfhr2/Cd93	7	molecular function
GO:0004602	GO:0004602	glutathione peroxidase activity	7/2602	26/28275	0.00760125	0.0416416	0.0304978	Gstp1/Gstt1/Mgst1/Gsta2/Gstt2/Gsta1/Gpx8	7	molecular function
GO:0016405	GO:0016405	CoA-ligase activity	7/2602	26/28275	0.00760125	0.0416416	0.0304978	Acss3/Slc27a5/Acsl5/Acsf2/Slc27a2/Acsm5/Slc27a3	7	molecular function
GO:0042608	GO:0042608	T cell receptor binding	8/2602	33/28275	0.00870216	0.0467689	0.0342529	H2-Q6/H2-Q4/Eps8l1/H2-Q2/H2-Q1/H2-Q7/H2-T23/Cd1d1	8	molecular function
GO:0045236	GO:0045236	CXCR chemokine receptor binding	5/2602	15/28275	0.00898747	0.0471842	0.0345571	Cxcl9/Cxcl5/Cxcl10/Cxcl1/Cxcl12	5	molecular function
GO:0050997	GO:0050997	quaternary ammonium group binding	9/2602	40/28275	0.00921966	0.0479592	0.0351246	Abca1/Dhtkd1/Pctp/Apoa2/Hacl1/Apoa5/Chrna2/Pitpnm2/Ighm	9	molecular function
GO:0015280	GO:0015280	ligand-gated sodium channel activity	4/2602	10/28275	0.00954299	0.048412	0.0354563	Asic5/Scnn1a/Scnn1g/Asic1	4	molecular function
GO:0016670	GO:0016670	oxidoreductase activity, acting on a sulfur group of donors, oxygen as acceptor	4/2602	10/28275	0.00954299	0.048412	0.0354563	Selenbp1/Qsox1/Ero1b/Pcyox1l	4	molecular function
GO:0004725	GO:0004725	protein tyrosine phosphatase activity	17/2602	100/28275	0.00956286	0.048412	0.0354563	Mtmr14/Ssh3/Cdc25a/Acpp/Cdc14b/Dusp18/Ptpn14/Ptprr/Ptprb/Dusp8/Eya2/Dusp1/Ptpdc1/Ptprm/Ptpro/Dusp10/Ptprt	17	molecular function
GO:0015645	GO:0015645	fatty acid ligase activity	6/2602	21/28275	0.00974743	0.0489097	0.0358208	Slc27a5/Acsl5/Acsf2/Slc27a2/Acsm5/Slc27a3	6	molecular function
GO:0016641	GO:0016641	oxidoreductase activity, acting on the CH-NH2 group of donors, oxygen as acceptor	6/2602	21/28275	0.00974743	0.0489097	0.0358208	Pnpo/Loxl2/Loxl1/Loxl3/Lox/Loxl4	6	molecular function
