# Supplementary material for: Identification of key genes affecting ventilator-induced diaphragmatic dysfunction in diabetic mice
Source: Front Genet. 2024 May 9;15:1387688. doi: 10.3389/fgene.2024.1387688 (PMC11112022; doi:10.3389/fgene.2024.1387688)
Supplement: Supplementary file 6 [file Table5.XLSX]

## Sheet: C57-MV vs CON
	ID	Description	GeneRatio	BgRatio	pvalue	p.adjust	qvalue	geneID	Count
mmu04974	mmu04974	Protein digestion and absorption	16/356	108/9325	3.0022e-06	0.000888651	0.000730009	27222/110893/66473/74338/20510/13717/12835/12842/12819/12831/12834/12825/12833/53867/12843/329941	16
mmu04611	mmu04611	Platelet activation	15/356	125/9325	7.8697e-05	0.00883024	0.00725386	228785/329502/14674/18707/19091/16398/14729/12842/12825/12843/211429/19395/21390/11513/16416	15
mmu04630	mmu04630	JAK-STAT signaling pathway	18/356	171/9325	8.94957e-05	0.00883024	0.00725386	16452/11761/83430/18712/13645/53603/16168/18707/20848/12984/16846/16153/16190/16154/18591/12443/14199/230828	18
mmu05169	mmu05169	Epstein-Barr virus infection	21/356	231/9325	0.00019696	0.0143043	0.0117507	56480/15015/26397/12447/19698/18035/15024/110557/12125/18707/20848/14972/12503/17873/13197/17874/15042/23961/12443/246728/246730	21
mmu04550	mmu04550	Signaling pathways regulating pluripotency of stem cells	15/356	140/9325	0.000282475	0.0143043	0.0117507	14366/16452/17125/16324/18707/22419/20848/15904/320202/14184/15901/22412/16600/22414/22422	15
mmu05165	mmu05165	Human papillomavirus infection	28/356	362/9325	0.000289951	0.0143043	0.0117507	56480/433586/14366/15015/12447/15024/19219/110557/13645/18707/17858/22419/14972/16398/12835/140494/12842/12834/12833/22412/12843/15042/22414/12443/16416/22422/16848/241226	28
mmu04020	mmu04020	Calcium signaling pathway	21/356	253/9325	0.000671277	0.0258648	0.0212474	64654/228785/18799/14680/14676/13645/110893/13618/215303/18213/18049/68279/14172/18591/14184/19713/21390/11513/54140/11441/12291	21
mmu04216	mmu04216	Ferroptosis	7/356	40/9325	0.000699049	0.0258648	0.0212474	14629/20229/26570/216739/15368/22042/67547	7
mmu04060	mmu04060	Cytokine-cytokine receptor interaction	23/356	294/9325	0.000859627	0.0282722	0.023225	330122/21933/16324/83430/100532/12778/20311/53603/16168/12984/16846/16153/17329/22163/14563/18049/16190/16154/20315/252837/11482/230828/85030	23
mmu04010	mmu04010	MAPK signaling pathway	23/356	301/9325	0.00118111	0.0345497	0.0283819	64654/16590/329502/26397/13639/26410/19698/319734/13645/13537/17873/18049/13197/17874/14172/18591/14184/19713/19279/211429/19395/12291/13640	23
mmu04151	mmu04151	PI3K-Akt signaling pathway	26/356	364/9325	0.00153933	0.0345497	0.0283819	64654/16590/16452/74343/13639/12447/12125/13645/18707/16398/18049/16190/12835/14172/12842/12834/12833/18591/14184/19713/12843/14696/12443/13640/16416/241226	26
mmu04933	mmu04933	AGE-RAGE signaling pathway in diabetic complications	11/356	101/9325	0.00157456	0.0345497	0.0283819	16452/11596/18799/18712/18707/20848/12842/12825/12843/12443/13614	11
mmu04710	mmu04710	Circadian rhythm	6/356	34/9325	0.00161211	0.0345497	0.0283819	18626/12953/19883/79362/20893/13170	6
mmu05160	mmu05160	Hepatitis C	15/356	166/9325	0.00168111	0.0345497	0.0283819	56480/12741/621628/20778/18035/13645/24014/18707/17858/20848/23961/12443/242653/246728/246730	15
mmu05226	mmu05226	Gastric cancer	14/356	150/9325	0.00175083	0.0345497	0.0283819	64654/14366/12447/13645/17831/18707/22419/17873/13197/14172/22412/22414/12443/22422	14
mmu05146	mmu05146	Amoebiasis	11/356	107/9325	0.00250545	0.0448892	0.0368756	330122/14680/14676/17831/18707/16153/12842/12825/12843/20708/226421	11
mmu05217	mmu05217	Basal cell carcinoma	8/356	63/9325	0.0025781	0.0448892	0.0368756	14366/14632/22419/17873/13197/22412/22414/22422	8

## Sheet: DB-MV vs DB
	ID	Description	GeneRatio	BgRatio	pvalue	p.adjust	qvalue	geneID	Count
mmu04512	mmu04512	ECM-receptor interaction	34/1083	89/9325	7.54876e-11	2.49864e-08	2.05008e-08	20750/12835/12834/12833/16777/12842/15530/21827/16775/12843/226519/81877/21828/21826/245026/12827/319480/16420/12826/192897/104099/21923/12845/12643/16773/22371/242022/231470/12824/16416/329872/16774/12830/16398	34
mmu05165	mmu05165	Human papillomavirus infection	79/1083	362/9325	1.23408e-08	2.0424e-06	1.67575e-06	110557/12447/27060/15015/17858/14366/433586/20750/56217/15024/217325/15013/15006/14102/242341/100038882/26941/18132/15018/15040/224912/56489/21926/17857/17305/71609/16391/20847/208677/19219/12835/12834/12833/16777/12842/21827/16775/12843/226519/81877/21828/21826/245026/12827/319480/16420/12826/192897/104099/21923/12845/12643/56198/16773/22371/22412/56458/14371/12824/140494/14369/16848/16416/93897…	79
mmu05204	mmu05204	Chemical carcinogenesis - DNA adducts	29/1083	84/9325	2.75903e-08	3.04413e-06	2.49765e-06	20887/14870/13113/15483/103140/13095/13112/14859/100042295/14871/20859/107141/17961/14864/13077/434264/56615/56388/404195/14858/14872/394434/226105/14867/13106/14857/22238/638251/394436	29
mmu00980	mmu00980	Metabolism of xenobiotics by cytochrome P450	25/1083	73/9325	2.98225e-07	2.08968e-05	1.71454e-05	14870/11522/15483/11532/103140/14859/100042295/14871/20859/14864/13077/434264/56615/14858/14872/394434/11670/14867/13106/13107/14857/22238/638251/394436/74134	25
mmu04974	mmu04974	Protein digestion and absorption	32/1083	108/9325	3.15661e-07	2.08968e-05	1.71454e-05	56373/74338/110891/13717/12835/12834/12831/12819/329941/12833/12832/12842/12825/12843/12816/245026/12827/107581/53867/12818/12814/11928/12815/12826/170745/69700/12837/67821/12824/12830/20541/12873	32
mmu04610	mmu04610	Complement and coagulation cascades	29/1083	94/9325	4.38793e-07	2.42068e-05	1.98612e-05	14069/110135/17221/99571/14161/14058/14068/56373/385643/69379/14962/16644/20702/18788/20701/14065/18816/20703/12630/20700/14061/545366/624286/18815/18791/21824/22371/13136/14062	29
mmu04510	mmu04510	Focal adhesion	47/1083	203/9325	2.11829e-06	0.000100165	8.21831e-05	228785/20750/17931/18654/12835/12834/12833/16777/12842/21827/16775/12843/226519/18591/81877/21828/13730/21826/16542/245026/12827/216148/319480/16420/12826/192897/104099/21923/192176/12845/12643/16773/22371/12824/98932/71785/16416/18710/12445/19417/16774/12830/107746/70549/18706/12389/16398	47
mmu04978	mmu04978	Mineral absorption	19/1083	54/9325	4.98381e-06	0.000206205	0.000169187	17748/15368/20531/12724/12309/17750/14325/74338/74051/72027/110891/11928/244698/381290/67821/11977/67972/73649/20541	19
mmu00982	mmu00982	Drug metabolism - cytochrome P450	22/1083	71/9325	9.87236e-06	0.000363083	0.000297903	11761/14870/11522/11532/103140/14859/100042295/14871/14864/226564/14263/13077/56615/14858/14872/394434/11670/14867/13106/14857/22238/394436	22
mmu04360	mmu04360	Axon guidance	41/1083	181/9325	1.64525e-05	0.000544578	0.000446815	319713/20361/13636/245857/20352/13640/20353/20359/11854/270190/12767/13835/20346/20315/107449/13641/16728/20348/20347/13845/13844/243743/117606/18846/13846/20563/18208/98932/12162/18209/18845/18710/20564/13837/22418/18706/20355/108151/18762/65254/20360	41
mmu00983	mmu00983	Drug metabolism - other enzymes	25/1083	90/9325	2.11519e-05	0.000636481	0.00052222	14870/68556/103140/234671/14859/100042295/14871/17961/104158/14864/76654/56615/14858/14872/394434/14867/13106/14857/22238/99586/22436/394436/13897/13884/22271	25
mmu00830	mmu00830	Retinol metabolism	26/1083	97/9325	2.88938e-05	0.000796987	0.000653912	11761/13087/13088/56847/11522/13113/11532/13095/13112/277753/107141/11668/13077/13089/56388/404195/26358/394434/226105/22238/13117/394436/13085/19683/74134/77974	26
mmu05418	mmu05418	Fluid shear stress and atherosclerosis	34/1083	147/9325	5.44642e-05	0.00138674	0.00113779	14870/15368/13614/103140/13039/14859/100042295/14871/20293/14864/56615/21926/14858/14872/16177/14867/14857/11898/18591/16542/12315/18791/12313/63873/17390/21824/19252/16416/18710/26400/16598/18706/12389/18762	34
mmu05146	mmu05146	Amoebiasis	27/1083	107/9325	6.49151e-05	0.00153478	0.00125926	18477/12479/69379/15507/21926/14680/11846/16177/14825/241197/16777/12842/12825/16775/12843/226519/12827/21809/12826/432530/16773/226421/18710/16774/12830/18706/20706	27
mmu04979	mmu04979	Cholesterol metabolism	16/1083	50/9325	0.000103488	0.00228363	0.00187367	20778/11303/218203/18145/104086/223920/11814/11812/16835/11807/16816/100102/238055/11818/11816/30924	16
mmu04151	mmu04151	PI3K-Akt signaling pathway	66/1083	364/9325	0.000129455	0.00267811	0.00219733	16590/12447/14186/13636/16452/20750/13640/67168/53978/11601/18654/208677/19116/12835/12834/12833/19713/16777/12842/21827/16775/12843/226519/18591/66066/81877/21828/16367/21826/16542/245026/12827/14172/14177/18212/319480/16420/12826/192897/104099/21923/12845/14745/12643/16773/80903/22371/14696/14184/12824/71785/15370/16416/14062/18710/19197/12445/231991/16774/12830/18706/263803/50791/26427/16398/1…	66
mmu04390	mmu04390	Hippo signaling pathway	34/1083	157/9325	0.000214445	0.00417537	0.0034258	17125/14366/21678/56217/15902/12550/217325/211652/16842/15901/14219/17131/27494/21809/20583/14633/21676/22412/16475/14371/72293/12162/14369/93897/21679/22414/57265/12445/22418/22410/216033/29806/18762/12006	34
mmu00330	mmu00330	Arginine and proline metabolism	16/1083	54/9325	0.000282917	0.00520252	0.00426857	20229/19125/107239/67217/20810/14431/11671/67432/11846/209027/12709/11702/18452/18451/18125/56454	16
mmu00480	mmu00480	Glutathione metabolism	19/1083	72/9325	0.000414822	0.00722663	0.00592931	69065/14870/15926/20810/14630/103140/14859/100042295/14871/14864/207182/56615/93673/14858/14872/14867/14857/66116/69590	19
mmu00380	mmu00380	Tryptophan metabolism	15/1083	52/9325	0.000597354	0.00988621	0.00811144	11761/209692/21743/270076/13077/98256/11671/56720/70266/71562/110460/74147/107766/224530/78920	15
mmu05207	mmu05207	Chemical carcinogenesis - receptor activation	42/1083	225/9325	0.00116637	0.0179014	0.0146877	16452/54485/13088/12530/13113/103140/13112/14859/100042295/14871/12289/56489/14864/13077/13089/56615/56388/14858/14872/12355/394434/208677/14867/14857/22238/394436/16600/11513/14172/14177/432530/80903/20112/104111/18710/20183/12445/231991/19013/18706/26427/384214	42
mmu04925	mmu04925	Aldosterone synthesis and secretion	23/1083	102/9325	0.00121523	0.0179014	0.0146877	20778/12289/16835/208677/11607/12291/11513/11928/432530/12315/381290/12313/67821/231871/104111/269060/15370/67972/231991/18760/18227/26427/13070	23
mmu00591	mmu00591	Linoleic acid metabolism	14/1083	50/9325	0.0012439	0.0179014	0.0146877	329502/13113/13095/13112/107141/13077/56388/232889/404195/74519/226105/13110/13106/18784	14
mmu04926	mmu04926	Relaxin signaling pathway	27/1083	129/9325	0.00158124	0.0218079	0.017893	13614/16336/208677/12842/12825/12843/66066/12827/11513/216148/12826/432530/11475/17390/14696/14681/104111/18710/26400/231991/12830/18125/18706/26427/18762/239336/14709	27
mmu04145	mmu04145	Phagosome	35/1083	182/9325	0.0017176	0.022741	0.0186585	20390/20778/110557/27060/15015/20387/110350/15024/15013/15006/13039/242341/20288/15018/22146/15040/21354/246256/14130/14129/22142/21827/227613/22042/21828/21826/73710/17534/22145/12845/226421/140494/16416/18125/16398	35
mmu04146	mmu04146	Peroxisome	20/1083	87/9325	0.00193178	0.024593	0.0201781	212503/15926/18477/20280/111175/16922/26378/433256/93734/26458/56794/22436/19299/74147/235674/19193/74114/12908/67420/668173	20
mmu04750	mmu04750	Inflammatory mediator regulation of TRP channels	26/1083	127/9325	0.00264872	0.0320615	0.0263058	329502/58170/18755/13095/277753/107141/385643/16644/232889/404195/74519/226105/16177/13110/13117/19219/14063/11513/432530/12315/12313/63873/104111/18710/11419/18706	26
mmu00120	mmu00120	Primary bile acid biosynthesis	7/1083	18/9325	0.00279328	0.0320615	0.0263058	13123/13116/104086/20280/12642/26459/101502	7
mmu04975	mmu04975	Fat digestion and absorption	12/1083	43/9325	0.00280901	0.0320615	0.0263058	20778/11303/67800/237636/238055/17777/110460/50784/224530/19012/67916/18784	12
mmu01524	mmu01524	Platinum drug resistance	18/1083	80/9325	0.00406665	0.0448687	0.0368139	22590/14870/14102/103140/14859/100042295/14871/12122/14864/56615/14858/14872/14867/14857/12780/11977/18710/18706	18
mmu00140	mmu00140	Steroid hormone biosynthesis	20/1083	93/9325	0.00440448	0.0464818	0.0381374	13123/56448/13088/20860/13113/15483/13095/13112/107141/13077/13089/56388/404195/394434/226105/13106/22238/76279/394436/13070	20
mmu00260	mmu00260	Glycine, serine and threonine metabolism	11/1083	40/9325	0.0047073	0.0464818	0.0381374	14431/76238/14711/20425/107869/231691/12116/235582/257635/19193/434437	11
mmu04216	mmu04216	Ferroptosis	11/1083	40/9325	0.0047073	0.0464818	0.0381374	20229/67443/15368/14630/213053/67547/14325/433256/74244/12870/22042	11
mmu04015	mmu04015	Rap1 signaling pathway	38/1083	214/9325	0.00477456	0.0464818	0.0381374	16590/14186/13636/12550/13640/53978/12801/11601/18654/19730/14293/14065/16797/15901/18591/16542/11513/14172/14177/432530/12315/12313/14745/80903/14184/14681/104111/71785/17532/16416/14062/18710/18760/107746/70549/18706/50791/18762	38
